# Supplementary material for: The ecology of the Drosophila-yeast mutualism in wineries
Source: PLoS One. 2018 May 16;13(5):e0196440. doi: 10.1371/journal.pone.0196440 (PMC5955509; doi:10.1371/journal.pone.0196440)
Supplement: S1 Data — Following the filtering of fly samples that were not D. melanogaster or D. simulans. (BIOM) [file pone.0196440.s015.biom]

{"id": "No Table ID","format": "Biological Observation Matrix 1.0.0","format_url": "http://biom-format.org","matrix_type": "sparse","generated_by": "BIOM-Format 2.1.5","date": "2017-07-16T17:36:38.776867","type": "OTU table","matrix_element_type": "float","shape": [399, 455],"data": [[0,14,21129.0],[0,20,14357.0],[0,23,9594.0],[0,24,1437.0],[0,108,5066.0],[0,113,6719.0],[0,116,2370.0],[0,120,11601.0],[0,137,5415.0],[0,171,10642.0],[0,172,11128.0],[0,173,3778.0],[0,174,27144.0],[0,198,10695.0],[0,241,3560.0],[0,313,150.0],[0,315,579.0],[0,316,126.0],[0,319,15168.0],[0,414,9722.0],[1,20,2305.0],[1,23,1896.0],[1,241,723.0],[1,414,1441.0],[2,0,9750.0],[2,1,1298.0],[2,2,1345.0],[2,3,1303.0],[2,4,2463.0],[2,5,11273.0],[2,6,25766.0],[2,7,1566.0],[2,11,6733.0],[2,13,2295.0],[2,14,17606.0],[2,15,14775.0],[2,16,94029.0],[2,19,792.0],[2,20,1101.0],[2,21,3918.0],[2,22,18066.0],[2,23,1920.0],[2,24,8328.0],[2,25,45758.0],[2,26,1620.0],[2,27,8.0],[2,28,2079.0],[2,29,4026.0],[2,30,65411.0],[2,31,1679.0],[2,33,4207.0],[2,34,212.0],[2,35,1033.0],[2,37,1989.0],[2,41,1183.0],[2,44,195.0],[2,59,1433.0],[2,60,24653.0],[2,61,4240.0],[2,62,4.0],[2,63,6296.0],[2,65,3671.0],[2,66,5685.0],[2,67,3720.0],[2,68,2228.0],[2,69,26394.0],[2,70,3848.0],[2,71,11576.0],[2,72,12413.0],[2,73,4434.0],[2,74,5846.0],[2,75,2062.0],[2,76,3129.0],[2,77,1899.0],[2,78,11675.0],[2,79,12387.0],[2,80,5808.0],[2,81,10791.0],[2,82,22675.0],[2,83,5317.0],[2,84,3417.0],[2,85,6900.0],[2,86,20371.0],[2,87,3872.0],[2,88,3508.0],[2,89,13234.0],[2,90,8843.0],[2,91,3260.0],[2,92,2552.0],[2,93,13694.0],[2,94,3695.0],[2,95,58.0],[2,96,766.0],[2,97,6378.0],[2,98,18063.0],[2,99,10888.0],[2,100,2445.0],[2,101,7047.0],[2,102,567.0],[2,103,660.0],[2,104,9581.0],[2,105,241.0],[2,106,1238.0],[2,107,1319.0],[2,109,11.0],[2,110,3859.0],[2,111,357.0],[2,113,626.0],[2,114,1628.0],[2,115,773.0],[2,116,2794.0],[2,117,6862.0],[2,118,430.0],[2,119,1272.0],[2,120,1500.0],[2,123,2518.0],[2,124,853.0],[2,125,1295.0],[2,126,20.0],[2,127,803.0],[2,128,832.0],[2,130,1044.0],[2,131,6837.0],[2,132,1011.0],[2,134,4423.0],[2,135,192.0],[2,137,3930.0],[2,138,4886.0],[2,139,3207.0],[2,140,1510.0],[2,141,519.0],[2,142,4945.0],[2,143,5498.0],[2,144,1494.0],[2,145,345.0],[2,146,7445.0],[2,147,16758.0],[2,148,9261.0],[2,149,30517.0],[2,150,10009.0],[2,151,2249.0],[2,152,17763.0],[2,153,5697.0],[2,154,10232.0],[2,155,3673.0],[2,156,2320.0],[2,157,314.0],[2,158,3133.0],[2,159,2497.0],[2,160,10526.0],[2,161,3494.0],[2,162,4401.0],[2,163,2830.0],[2,165,418.0],[2,166,6815.0],[2,168,5414.0],[2,169,640.0],[2,171,37024.0],[2,172,16960.0],[2,173,64281.0],[2,174,14224.0],[2,175,21843.0],[2,177,496.0],[2,187,1423.0],[2,194,1094.0],[2,197,303.0],[2,198,3879.0],[2,199,669.0],[2,200,66.0],[2,203,445.0],[2,206,995.0],[2,207,977.0],[2,209,3413.0],[2,211,413.0],[2,212,3032.0],[2,213,5976.0],[2,214,184.0],[2,216,1185.0],[2,217,83.0],[2,218,450.0],[2,219,30533.0],[2,220,34426.0],[2,223,6013.0],[2,224,23281.0],[2,227,1200.0],[2,228,2164.0],[2,230,4161.0],[2,231,1271.0],[2,232,2115.0],[2,234,843.0],[2,235,2125.0],[2,236,1624.0],[2,237,4397.0],[2,238,4426.0],[2,239,49.0],[2,240,21855.0],[2,241,422.0],[2,242,157.0],[2,244,665.0],[2,245,60287.0],[2,248,1883.0],[2,249,3251.0],[2,250,437.0],[2,251,14053.0],[2,252,4857.0],[2,253,55653.0],[2,255,560.0],[2,256,26803.0],[2,257,977.0],[2,258,407.0],[2,259,169.0],[2,263,1423.0],[2,264,8929.0],[2,265,2810.0],[2,266,1658.0],[2,267,1570.0],[2,268,333.0],[2,269,14.0],[2,271,651.0],[2,272,228.0],[2,275,2835.0],[2,279,123.0],[2,281,555.0],[2,283,31.0],[2,301,266.0],[2,302,110.0],[2,305,116.0],[2,306,363.0],[2,310,1333.0],[2,311,55.0],[2,312,9219.0],[2,313,1638.0],[2,314,101.0],[2,315,1531.0],[2,316,58.0],[2,318,5133.0],[2,319,11734.0],[2,320,6853.0],[2,329,589.0],[2,343,154.0],[2,345,3582.0],[2,346,5251.0],[2,347,90.0],[2,348,1122.0],[2,350,21.0],[2,351,1934.0],[2,357,106.0],[2,358,409.0],[2,359,3861.0],[2,360,2511.0],[2,363,287.0],[2,364,133.0],[2,367,2822.0],[2,369,1202.0],[2,370,930.0],[2,371,4057.0],[2,372,923.0],[2,382,583.0],[2,386,226.0],[2,387,2729.0],[2,388,1004.0],[2,389,3305.0],[2,390,2628.0],[2,393,4023.0],[2,395,191.0],[2,396,3617.0],[2,398,1604.0],[2,399,380.0],[2,400,6752.0],[2,403,1111.0],[2,404,513.0],[2,406,466.0],[2,409,681.0],[2,411,3874.0],[2,414,2125.0],[2,422,32.0],[2,427,18.0],[2,428,924.0],[2,429,982.0],[2,434,1429.0],[2,435,5249.0],[2,437,2700.0],[2,438,2985.0],[2,439,936.0],[2,440,7032.0],[2,441,1623.0],[2,446,1332.0],[3,20,914.0],[3,23,904.0],[3,241,324.0],[3,303,346.0],[3,414,481.0],[4,0,988.0],[4,1,38.0],[4,2,645.0],[4,3,1114.0],[4,4,18930.0],[4,106,12666.0],[4,112,1070.0],[4,115,498.0],[4,137,3988.0],[4,138,13681.0],[4,139,851.0],[4,140,1045.0],[4,141,10852.0],[4,142,42083.0],[4,143,1840.0],[4,144,1853.0],[4,145,10939.0],[4,146,8465.0],[4,147,3260.0],[4,148,1006.0],[4,149,5434.0],[4,150,4353.0],[4,151,1689.0],[4,152,1665.0],[4,153,1787.0],[4,154,859.0],[4,155,2879.0],[4,156,6701.0],[4,157,1535.0],[4,158,1471.0],[4,159,1906.0],[4,160,1548.0],[4,161,1646.0],[4,162,860.0],[4,163,2266.0],[4,165,196.0],[4,166,2119.0],[4,167,48.0],[4,168,1364.0],[4,169,1084.0],[4,171,757.0],[4,223,747.0],[4,410,1034.0],[4,411,139.0],[5,0,1794.0],[5,7,678.0],[5,11,20800.0],[5,16,123.0],[5,24,246.0],[5,26,110.0],[5,28,26.0],[5,32,278.0],[5,39,804.0],[5,60,3692.0],[5,63,80.0],[5,65,4788.0],[5,66,11539.0],[5,67,4458.0],[5,68,71.0],[5,69,57.0],[5,72,3078.0],[5,73,1785.0],[5,74,6206.0],[5,75,80.0],[5,79,137.0],[5,80,138.0],[5,81,1974.0],[5,82,36.0],[5,84,1429.0],[5,86,93.0],[5,87,5754.0],[5,93,1099.0],[5,96,1305.0],[5,103,1018.0],[5,109,1642.0],[5,110,845.0],[5,111,149.0],[5,115,73.0],[5,120,7.0],[5,123,4044.0],[5,124,561.0],[5,127,557.0],[5,128,371.0],[5,131,1453.0],[5,132,392.0],[5,137,2215.0],[5,138,105.0],[5,139,182.0],[5,140,1421.0],[5,142,714.0],[5,146,1184.0],[5,147,641.0],[5,148,71.0],[5,149,1527.0],[5,150,4146.0],[5,151,668.0],[5,152,713.0],[5,153,4681.0],[5,155,2572.0],[5,159,116.0],[5,160,61.0],[5,161,748.0],[5,162,877.0],[5,163,5477.0],[5,166,85.0],[5,168,1732.0],[5,169,4052.0],[5,170,8523.0],[5,171,29982.0],[5,172,31682.0],[5,173,13228.0],[5,174,46271.0],[5,175,815.0],[5,189,272.0],[5,198,32450.0],[5,206,2550.0],[5,212,2453.0],[5,213,3495.0],[5,219,3230.0],[5,220,847.0],[5,231,1203.0],[5,238,107.0],[5,245,887.0],[5,248,648.0],[5,252,1998.0],[5,253,888.0],[5,266,74.0],[5,267,63.0],[5,271,60.0],[5,273,880.0],[5,281,1770.0],[5,310,1131.0],[5,312,60.0],[5,313,25904.0],[5,315,13126.0],[5,316,912.0],[5,318,50.0],[5,319,1021.0],[5,320,6742.0],[5,343,18977.0],[5,345,514.0],[5,346,340.0],[5,351,5031.0],[5,358,1470.0],[5,368,355.0],[5,371,615.0],[5,372,1795.0],[5,374,101.0],[5,379,30.0],[5,402,489.0],[5,414,1806.0],[5,434,232.0],[5,436,2577.0],[5,437,18371.0],[5,438,8988.0],[5,439,646.0],[5,440,295.0],[6,5,1105.0],[6,21,237.0],[6,22,52.0],[6,220,155.0],[6,238,189.0],[6,245,489.0],[6,310,126.0],[6,312,56.0],[6,313,634.0],[6,315,325.0],[6,316,184.0],[6,319,406.0],[6,343,141.0],[6,345,161.0],[6,346,73.0],[6,351,297.0],[6,371,2.0],[7,0,320.0],[7,5,2804.0],[7,6,6541.0],[7,11,152.0],[7,14,4345.0],[7,15,3820.0],[7,16,19388.0],[7,21,427.0],[7,22,4268.0],[7,24,30.0],[7,25,12067.0],[7,29,121.0],[7,30,12403.0],[7,33,595.0],[7,35,584.0],[7,37,840.0],[7,41,430.0],[7,60,2769.0],[7,63,107.0],[7,69,2284.0],[7,70,41.0],[7,71,670.0],[7,72,1052.0],[7,74,62.0],[7,76,125.0],[7,78,1120.0],[7,79,1122.0],[7,80,149.0],[7,81,804.0],[7,82,2055.0],[7,83,141.0],[7,85,210.0],[7,86,1272.0],[7,88,37.0],[7,89,1208.0],[7,90,850.0],[7,93,787.0],[7,94,93.0],[7,97,233.0],[7,98,1750.0],[7,99,981.0],[7,101,209.0],[7,104,761.0],[7,106,28.0],[7,107,96.0],[7,110,175.0],[7,114,201.0],[7,115,23.0],[7,116,275.0],[7,117,1366.0],[7,123,121.0],[7,124,65.0],[7,131,1021.0],[7,134,1701.0],[7,143,251.0],[7,146,35.0],[7,147,2098.0],[7,148,339.0],[7,149,1829.0],[7,150,348.0],[7,152,1001.0],[7,153,481.0],[7,154,1300.0],[7,158,91.0],[7,160,1015.0],[7,162,90.0],[7,166,78.0],[7,168,173.0],[7,171,6680.0],[7,172,3633.0],[7,173,9568.0],[7,174,527.0],[7,175,5553.0],[7,177,242.0],[7,187,646.0],[7,194,456.0],[7,211,34.0],[7,212,307.0],[7,213,1111.0],[7,219,8446.0],[7,220,4620.0],[7,223,45.0],[7,224,5848.0],[7,237,11.0],[7,238,493.0],[7,240,5135.0],[7,245,13460.0],[7,249,385.0],[7,251,3052.0],[7,253,12812.0],[7,256,5042.0],[7,263,137.0],[7,264,1639.0],[7,265,312.0],[7,275,153.0],[7,312,2801.0],[7,318,473.0],[7,319,1542.0],[7,320,489.0],[7,329,223.0],[7,345,519.0],[7,346,836.0],[7,348,69.0],[7,351,187.0],[7,359,59.0],[7,367,31.0],[7,369,222.0],[7,393,143.0],[7,396,161.0],[7,400,226.0],[7,411,80.0],[7,434,64.0],[7,435,399.0],[7,440,942.0],[7,441,262.0],[8,0,943.0],[8,3,8293.0],[8,4,531.0],[8,5,1145.0],[8,6,1344.0],[8,7,807.0],[8,14,186.0],[8,16,662.0],[8,20,33.0],[8,21,147.0],[8,22,2042.0],[8,23,147.0],[8,24,748.0],[8,25,241.0],[8,28,50.0],[8,29,8723.0],[8,30,252.0],[8,31,100.0],[8,37,7146.0],[8,42,841.0],[8,60,344.0],[8,63,168.0],[8,65,256.0],[8,66,474.0],[8,67,50.0],[8,68,84.0],[8,69,233.0],[8,71,172.0],[8,72,207.0],[8,74,525.0],[8,77,10700.0],[8,79,276.0],[8,80,259.0],[8,81,1745.0],[8,82,182.0],[8,84,2.0],[8,85,5.0],[8,86,393.0],[8,87,502.0],[8,89,101.0],[8,92,57.0],[8,93,2299.0],[8,98,20.0],[8,101,20.0],[8,102,5272.0],[8,103,7.0],[8,104,16.0],[8,106,413.0],[8,107,897.0],[8,108,4.0],[8,109,194.0],[8,110,12081.0],[8,111,634.0],[8,112,1050.0],[8,113,87.0],[8,114,5498.0],[8,116,42.0],[8,117,92.0],[8,118,215.0],[8,119,55.0],[8,120,544.0],[8,123,1144.0],[8,124,228.0],[8,127,563.0],[8,128,305.0],[8,130,462.0],[8,131,225.0],[8,132,430.0],[8,134,2.0],[8,135,451.0],[8,137,1402.0],[8,138,578.0],[8,139,245.0],[8,140,571.0],[8,141,178.0],[8,142,1222.0],[8,143,678.0],[8,144,303.0],[8,145,211.0],[8,146,9245.0],[8,147,966.0],[8,148,655.0],[8,149,2920.0],[8,150,3799.0],[8,151,479.0],[8,152,1044.0],[8,153,529.0],[8,154,257.0],[8,155,2231.0],[8,156,797.0],[8,157,35.0],[8,158,188.0],[8,159,466.0],[8,160,739.0],[8,161,471.0],[8,162,382.0],[8,163,7274.0],[8,166,490.0],[8,167,563.0],[8,168,505.0],[8,169,283.0],[8,171,25236.0],[8,172,853.0],[8,173,1344.0],[8,174,1398.0],[8,175,132.0],[8,184,397.0],[8,194,4593.0],[8,195,167.0],[8,197,170.0],[8,198,1092.0],[8,199,214.0],[8,200,1738.0],[8,212,1346.0],[8,213,12599.0],[8,219,89.0],[8,220,8686.0],[8,223,447.0],[8,234,21512.0],[8,235,113.0],[8,236,41.0],[8,238,1535.0],[8,245,104.0],[8,252,46.0],[8,294,112.0],[8,301,135.0],[8,305,199.0],[8,307,1730.0],[8,320,721.0],[8,357,181.0],[8,372,32.0],[8,408,122.0],[8,411,2946.0],[8,414,514.0],[8,437,294.0],[8,438,230.0],[8,439,6219.0],[8,440,1715.0],[9,40,43.0],[9,65,1127.0],[9,310,40.0],[9,312,38.0],[9,313,641.0],[9,315,287.0],[9,316,5.0],[9,319,330.0],[9,343,278.0],[9,345,10.0],[9,346,29.0],[9,351,258.0],[9,371,21.0],[10,0,269.0],[10,5,866.0],[10,6,487.0],[10,11,436.0],[10,13,617.0],[10,14,696.0],[10,15,1420.0],[10,17,2.0],[10,21,108.0],[10,22,496.0],[10,24,29.0],[10,25,458.0],[10,26,88.0],[10,28,723.0],[10,29,154.0],[10,30,152.0],[10,33,346.0],[10,35,936.0],[10,37,319.0],[10,38,40.0],[10,42,8.0],[10,43,85.0],[10,44,970.0],[10,49,3.0],[10,50,266.0],[10,60,500.0],[10,61,172.0],[10,63,385.0],[10,66,688.0],[10,67,1102.0],[10,68,603.0],[10,71,213.0],[10,72,720.0],[10,74,2699.0],[10,78,132.0],[10,79,2190.0],[10,81,416.0],[10,82,40.0],[10,83,150.0],[10,85,13.0],[10,86,768.0],[10,87,62.0],[10,89,835.0],[10,90,707.0],[10,98,274.0],[10,99,164.0],[10,104,411.0],[10,107,569.0],[10,110,280.0],[10,114,26.0],[10,115,984.0],[10,117,682.0],[10,120,5142.0],[10,123,525.0],[10,127,91.0],[10,128,86.0],[10,139,142.0],[10,140,87.0],[10,143,152.0],[10,146,1580.0],[10,148,80.0],[10,149,1432.0],[10,150,727.0],[10,152,219.0],[10,153,298.0],[10,156,32.0],[10,163,576.0],[10,171,4097.0],[10,172,1753.0],[10,173,2533.0],[10,174,832.0],[10,175,893.0],[10,177,350.0],[10,179,50.0],[10,181,413.0],[10,185,346.0],[10,187,141.0],[10,194,32.0],[10,198,45.0],[10,213,304.0],[10,220,5689.0],[10,223,45.0],[10,230,597.0],[10,232,243.0],[10,238,358.0],[10,245,1402.0],[10,251,788.0],[10,252,193.0],[10,253,3714.0],[10,256,315.0],[10,264,207.0],[10,275,568.0],[10,285,127.0],[10,320,3029.0],[10,349,1086.0],[10,367,101.0],[10,381,349.0],[10,386,229.0],[10,390,23.0],[10,403,1.0],[10,411,26.0],[10,414,69.0],[10,424,447.0],[10,437,1374.0],[10,438,781.0],[11,5,251.0],[11,11,1225.0],[11,16,85.0],[11,21,1412.0],[11,22,47.0],[11,23,6002.0],[11,24,15737.0],[11,29,685.0],[11,40,848.0],[11,59,2697.0],[11,68,1236.0],[11,72,293.0],[11,83,11.0],[11,85,54.0],[11,91,2283.0],[11,98,67.0],[11,99,215.0],[11,105,52.0],[11,125,61.0],[11,160,999.0],[11,171,1313.0],[11,192,579.0],[11,193,450.0],[11,220,44.0],[11,235,9072.0],[11,253,272.0],[11,267,918.0],[11,306,298.0],[12,5,2053.0],[12,6,209.0],[12,7,500.0],[12,11,6058.0],[12,14,790.0],[12,15,455.0],[12,16,1735.0],[12,17,57.0],[12,18,101.0],[12,19,191.0],[12,20,272.0],[12,21,7295.0],[12,22,888.0],[12,23,23938.0],[12,24,94399.0],[12,25,970.0],[12,26,245.0],[12,27,52.0],[12,28,497.0],[12,29,4064.0],[12,30,931.0],[12,31,550.0],[12,40,4176.0],[12,42,4.0],[12,59,6509.0],[12,60,356.0],[12,63,39.0],[12,65,181.0],[12,66,214.0],[12,67,23.0],[12,68,4603.0],[12,69,342.0],[12,70,121.0],[12,71,745.0],[12,72,1633.0],[12,74,186.0],[12,75,419.0],[12,78,111.0],[12,79,756.0],[12,80,26.0],[12,81,512.0],[12,82,537.0],[12,83,605.0],[12,84,9.0],[12,85,880.0],[12,86,661.0],[12,87,41.0],[12,88,77.0],[12,89,319.0],[12,90,247.0],[12,91,7876.0],[12,92,44.0],[12,93,95.0],[12,98,734.0],[12,99,1294.0],[12,100,283.0],[12,101,30.0],[12,103,283.0],[12,104,81.0],[12,105,646.0],[12,106,260.0],[12,110,97.0],[12,113,100.0],[12,114,174.0],[12,116,137.0],[12,119,462.0],[12,123,18.0],[12,125,1503.0],[12,127,10.0],[12,135,449.0],[12,143,142.0],[12,160,5103.0],[12,166,39.0],[12,171,7331.0],[12,172,458.0],[12,173,43.0],[12,174,215.0],[12,192,3864.0],[12,193,2591.0],[12,212,619.0],[12,213,696.0],[12,214,177.0],[12,219,373.0],[12,220,1889.0],[12,224,127.0],[12,225,71.0],[12,233,10.0],[12,234,131.0],[12,235,44469.0],[12,236,496.0],[12,237,130.0],[12,238,848.0],[12,239,30.0],[12,240,134.0],[12,241,93.0],[12,242,146.0],[12,245,79.0],[12,252,55.0],[12,253,1507.0],[12,267,3623.0],[12,277,59.0],[12,303,324.0],[12,306,2674.0],[12,315,509.0],[12,357,48.0],[12,361,96.0],[12,367,257.0],[12,370,92.0],[12,391,475.0],[12,395,773.0],[12,415,42.0],[13,0,4.0],[13,6,6.0],[13,7,13.0],[13,11,7912.0],[13,39,494.0],[13,60,310.0],[13,65,1218.0],[13,66,1418.0],[13,67,675.0],[13,72,415.0],[13,74,976.0],[13,81,196.0],[13,84,213.0],[13,87,886.0],[13,93,38.0],[13,96,197.0],[13,109,275.0],[13,110,20.0],[13,123,1018.0],[13,127,24.0],[13,131,235.0],[13,137,115.0],[13,140,51.0],[13,146,32.0],[13,149,44.0],[13,150,236.0],[13,153,599.0],[13,155,776.0],[13,162,26.0],[13,163,247.0],[13,168,102.0],[13,169,1343.0],[13,170,596.0],[13,171,3875.0],[13,172,5520.0],[13,173,1442.0],[13,174,7592.0],[13,189,207.0],[13,198,5178.0],[13,206,388.0],[13,212,127.0],[13,213,205.0],[13,216,137.0],[13,219,235.0],[13,231,49.0],[13,244,94.0],[13,245,594.0],[13,248,475.0],[13,252,1290.0],[13,253,299.0],[13,256,73.0],[13,259,49.0],[13,266,172.0],[13,267,41.0],[13,271,100.0],[13,273,752.0],[13,281,390.0],[13,310,407.0],[13,312,59.0],[13,313,2778.0],[13,315,1140.0],[13,316,55.0],[13,318,36.0],[13,319,360.0],[13,320,576.0],[13,343,1703.0],[13,345,206.0],[13,346,96.0],[13,351,2570.0],[13,358,5.0],[13,371,102.0],[13,372,30.0],[13,414,54.0],[13,420,35.0],[13,434,79.0],[13,436,804.0],[13,437,3070.0],[13,438,1477.0],[14,0,92.0],[14,3,97.0],[14,4,377.0],[14,5,5472.0],[14,7,465.0],[14,14,744.0],[14,15,211.0],[14,16,2091.0],[14,18,83.0],[14,19,10422.0],[14,20,439.0],[14,21,24906.0],[14,22,2430.0],[14,23,633.0],[14,24,1890.0],[14,25,1215.0],[14,26,373.0],[14,27,159.0],[14,28,565.0],[14,29,485.0],[14,30,812.0],[14,31,1594.0],[14,35,416.0],[14,63,1294.0],[14,65,1696.0],[14,92,560.0],[14,106,133.0],[14,112,35.0],[14,134,51.0],[14,137,613.0],[14,138,296.0],[14,139,97.0],[14,140,75.0],[14,141,85.0],[14,142,789.0],[14,143,225.0],[14,144,3740.0],[14,145,60.0],[14,146,473.0],[14,147,419.0],[14,148,73.0],[14,149,762.0],[14,150,534.0],[14,151,221.0],[14,152,209.0],[14,153,221.0],[14,154,647.0],[14,155,195.0],[14,156,133.0],[14,158,70.0],[14,159,9350.0],[14,160,327.0],[14,161,168.0],[14,162,107.0],[14,163,296.0],[14,166,197.0],[14,168,205.0],[14,169,15.0],[14,177,164.0],[14,196,164.0],[14,212,916.0],[14,213,996.0],[14,214,126.0],[14,219,420.0],[14,220,1905.0],[14,223,83.0],[14,224,184.0],[14,225,13.0],[14,233,975.0],[14,234,275.0],[14,235,818.0],[14,236,529.0],[14,237,48.0],[14,238,10092.0],[14,239,84.0],[14,240,112.0],[14,241,194.0],[14,242,76.0],[14,357,114.0],[15,0,312.0],[15,2,558.0],[15,3,816.0],[15,4,184.0],[15,5,1718.0],[15,6,603.0],[15,7,550.0],[15,8,324.0],[15,10,166.0],[15,11,16025.0],[15,14,496.0],[15,15,200.0],[15,16,664.0],[15,17,427.0],[15,18,150.0],[15,19,425.0],[15,20,101.0],[15,21,719.0],[15,22,1174.0],[15,23,348.0],[15,24,945.0],[15,25,365.0],[15,26,1013.0],[15,28,1529.0],[15,29,3030.0],[15,30,289.0],[15,31,119.0],[15,32,38.0],[15,33,627.0],[15,34,278.0],[15,38,8.0],[15,40,496.0],[15,44,129.0],[15,50,56.0],[15,51,105.0],[15,65,39.0],[15,66,546.0],[15,67,27.0],[15,72,780.0],[15,74,400.0],[15,75,352.0],[15,77,132.0],[15,81,413.0],[15,84,58.0],[15,87,319.0],[15,92,135.0],[15,93,534.0],[15,103,20.0],[15,106,556.0],[15,107,363.0],[15,108,42.0],[15,109,2878.0],[15,110,5685.0],[15,111,5774.0],[15,112,189.0],[15,113,97.0],[15,114,179.0],[15,115,44.0],[15,116,210.0],[15,117,487.0],[15,118,5112.0],[15,119,968.0],[15,120,695.0],[15,121,754.0],[15,123,10407.0],[15,124,5050.0],[15,126,234.0],[15,127,5724.0],[15,128,1721.0],[15,130,332.0],[15,131,1641.0],[15,132,887.0],[15,134,59.0],[15,135,1300.0],[15,137,4344.0],[15,138,220.0],[15,139,401.0],[15,140,974.0],[15,141,14.0],[15,142,367.0],[15,143,546.0],[15,144,70.0],[15,146,435.0],[15,147,851.0],[15,148,370.0],[15,149,3258.0],[15,150,4204.0],[15,151,2448.0],[15,152,1065.0],[15,153,1026.0],[15,154,165.0],[15,155,179.0],[15,156,84.0],[15,157,1315.0],[15,158,103.0],[15,159,153.0],[15,160,163.0],[15,161,977.0],[15,162,2180.0],[15,163,568.0],[15,165,240.0],[15,166,163.0],[15,167,386.0],[15,168,495.0],[15,169,113.0],[15,171,5977.0],[15,172,3219.0],[15,173,6875.0],[15,174,5107.0],[15,175,422.0],[15,181,45.0],[15,183,441.0],[15,185,66.0],[15,186,2151.0],[15,193,309.0],[15,195,87.0],[15,197,237.0],[15,198,2336.0],[15,199,5488.0],[15,200,381.0],[15,206,377.0],[15,212,6470.0],[15,213,2813.0],[15,214,268.0],[15,216,5606.0],[15,217,206.0],[15,218,655.0],[15,219,497.0],[15,220,3879.0],[15,223,433.0],[15,224,34.0],[15,231,842.0],[15,233,186.0],[15,234,208.0],[15,235,246.0],[15,236,1119.0],[15,238,1230.0],[15,241,3.0],[15,243,170.0],[15,244,1609.0],[15,245,3264.0],[15,246,230.0],[15,247,28.0],[15,248,4728.0],[15,249,378.0],[15,250,392.0],[15,251,449.0],[15,252,22229.0],[15,253,1948.0],[15,255,799.0],[15,256,880.0],[15,257,447.0],[15,258,395.0],[15,259,1461.0],[15,260,244.0],[15,261,625.0],[15,262,68.0],[15,263,233.0],[15,264,284.0],[15,265,611.0],[15,266,18568.0],[15,267,2681.0],[15,268,198.0],[15,269,204.0],[15,271,1623.0],[15,272,295.0],[15,273,802.0],[15,275,232.0],[15,276,134.0],[15,277,86.0],[15,278,120.0],[15,279,202.0],[15,281,1187.0],[15,283,6957.0],[15,284,8.0],[15,285,3289.0],[15,294,732.0],[15,298,105.0],[15,301,125.0],[15,302,73.0],[15,303,633.0],[15,305,4368.0],[15,306,22.0],[15,307,485.0],[15,308,51.0],[15,320,44990.0],[15,341,28.0],[15,347,135.0],[15,348,103.0],[15,350,541.0],[15,352,2.0],[15,354,314.0],[15,357,192.0],[15,358,356.0],[15,359,9.0],[15,363,26.0],[15,366,240.0],[15,370,64.0],[15,372,4735.0],[15,375,450.0],[15,379,659.0],[15,397,156.0],[15,409,175.0],[15,411,608.0],[15,414,1267.0],[15,437,1680.0],[15,438,840.0],[15,439,380.0],[15,440,117.0],[16,26,587.0],[16,38,104.0],[16,44,398.0],[16,55,107.0],[16,122,216.0],[16,178,8.0],[16,181,163.0],[16,234,52.0],[16,243,315.0],[16,321,13.0],[17,5,7754.0],[17,7,453.0],[17,14,668.0],[17,15,216.0],[17,16,1417.0],[17,18,52.0],[17,19,168.0],[17,20,436.0],[17,21,854.0],[17,22,543.0],[17,23,736.0],[17,24,1609.0],[17,25,838.0],[17,26,193.0],[17,27,107.0],[17,28,461.0],[17,29,572.0],[17,30,729.0],[17,31,145.0],[17,32,8.0],[17,49,215.0],[17,95,339.0],[17,182,123.0],[17,212,431.0],[17,213,420.0],[17,214,184.0],[17,219,346.0],[17,220,1499.0],[17,224,212.0],[17,225,2.0],[17,233,45.0],[17,234,362.0],[17,235,585.0],[17,236,474.0],[17,237,55.0],[17,238,582.0],[17,239,140.0],[17,240,133.0],[17,241,232.0],[17,242,89.0],[17,357,160.0],[17,375,77.0],[17,379,8.0],[18,3,146.0],[18,4,27.0],[18,8,187.0],[18,9,14.0],[18,10,100.0],[18,25,222.0],[18,26,3.0],[18,35,432.0],[18,37,117.0],[18,38,507.0],[18,39,23.0],[18,40,207.0],[18,41,63.0],[18,42,23.0],[18,43,648.0],[18,44,1119.0],[18,46,128.0],[18,47,109.0],[18,48,70.0],[18,49,363.0],[18,50,699.0],[18,52,201.0],[18,53,336.0],[18,54,34.0],[18,56,47.0],[18,58,44.0],[18,66,36.0],[18,69,12.0],[18,74,22.0],[18,82,23.0],[18,93,29.0],[18,106,1234.0],[18,107,23.0],[18,108,25.0],[18,109,125.0],[18,110,671.0],[18,111,200.0],[18,112,202.0],[18,113,15.0],[18,114,36.0],[18,115,321.0],[18,116,29.0],[18,117,371.0],[18,118,188.0],[18,119,94.0],[18,120,234.0],[18,123,393.0],[18,124,59.0],[18,126,187.0],[18,127,377.0],[18,130,179.0],[18,131,202.0],[18,132,13.0],[18,135,121.0],[18,137,157.0],[18,138,11.0],[18,142,133.0],[18,146,111.0],[18,147,26.0],[18,149,737.0],[18,150,111.0],[18,151,14.0],[18,152,217.0],[18,153,10.0],[18,155,5.0],[18,157,249.0],[18,158,7.0],[18,159,25.0],[18,160,7.0],[18,161,11.0],[18,163,69.0],[18,166,645.0],[18,171,2024.0],[18,172,1463.0],[18,173,1430.0],[18,174,1643.0],[18,175,235.0],[18,176,16.0],[18,177,235.0],[18,178,328.0],[18,179,489.0],[18,180,51.0],[18,181,802.0],[18,182,258.0],[18,183,24.0],[18,184,1.0],[18,185,5549.0],[18,186,157.0],[18,187,1013.0],[18,190,98.0],[18,191,239.0],[18,192,139.0],[18,193,135.0],[18,194,70.0],[18,195,505.0],[18,197,46.0],[18,198,991.0],[18,199,141.0],[18,200,11.0],[18,202,11.0],[18,285,282.0],[18,291,81.0],[18,294,42.0],[18,295,19.0],[18,301,48.0],[18,302,18.0],[18,305,108.0],[18,320,1021.0],[18,322,494.0],[18,326,73.0],[18,329,9.0],[18,330,17.0],[18,349,221.0],[18,372,344.0],[18,381,120.0],[18,408,9.0],[18,414,531.0],[18,437,549.0],[18,438,241.0],[18,439,34.0],[18,440,43.0],[19,5,660.0],[19,6,720.0],[19,7,29.0],[19,8,446.0],[19,10,244.0],[19,11,18408.0],[19,12,10.0],[19,14,25.0],[19,16,104.0],[19,17,67.0],[19,18,198.0],[19,19,22.0],[19,21,98.0],[19,22,190.0],[19,24,176.0],[19,25,3.0],[19,26,46.0],[19,28,269.0],[19,29,1291.0],[19,30,2.0],[19,32,2.0],[19,33,846.0],[19,34,247.0],[19,38,131.0],[19,39,2584.0],[19,40,95.0],[19,44,78.0],[19,48,25.0],[19,50,54.0],[19,51,119.0],[19,56,93.0],[19,58,29.0],[19,59,34.0],[19,60,21.0],[19,65,26.0],[19,66,384.0],[19,67,40.0],[19,71,1.0],[19,72,150.0],[19,74,263.0],[19,75,4970.0],[19,80,155.0],[19,81,153.0],[19,87,28.0],[19,92,156.0],[19,93,1785.0],[19,106,1051.0],[19,107,567.0],[19,108,236.0],[19,109,8478.0],[19,110,9732.0],[19,111,10129.0],[19,112,439.0],[19,113,373.0],[19,114,425.0],[19,115,183.0],[19,116,562.0],[19,117,647.0],[19,118,9461.0],[19,119,1513.0],[19,120,1379.0],[19,121,2091.0],[19,122,9.0],[19,123,15221.0],[19,124,5446.0],[19,125,66.0],[19,126,290.0],[19,127,17808.0],[19,128,3205.0],[19,129,44.0],[19,130,732.0],[19,131,6013.0],[19,132,1660.0],[19,134,267.0],[19,135,1846.0],[19,137,2394.0],[19,148,10.0],[19,149,91.0],[19,150,144.0],[19,151,912.0],[19,157,24.0],[19,171,1609.0],[19,172,631.0],[19,173,1097.0],[19,174,2607.0],[19,178,27.0],[19,181,24.0],[19,183,800.0],[19,185,57.0],[19,186,683.0],[19,189,1599.0],[19,193,40.0],[19,195,295.0],[19,196,43.0],[19,197,391.0],[19,198,268.0],[19,199,10459.0],[19,200,524.0],[19,204,365.0],[19,206,163.0],[19,212,569.0],[19,213,1184.0],[19,214,628.0],[19,216,11917.0],[19,217,287.0],[19,218,759.0],[19,219,145.0],[19,220,681.0],[19,222,23.0],[19,231,704.0],[19,236,234.0],[19,238,135.0],[19,243,198.0],[19,244,2114.0],[19,245,5959.0],[19,246,267.0],[19,247,267.0],[19,248,18510.0],[19,249,422.0],[19,250,675.0],[19,251,500.0],[19,252,42794.0],[19,253,2006.0],[19,254,30.0],[19,255,656.0],[19,256,926.0],[19,257,476.0],[19,258,448.0],[19,259,2315.0],[19,260,283.0],[19,261,1195.0],[19,262,107.0],[19,263,499.0],[19,264,324.0],[19,265,1443.0],[19,266,3853.0],[19,267,3400.0],[19,268,394.0],[19,269,243.0],[19,270,24.0],[19,271,1277.0],[19,272,387.0],[19,273,1394.0],[19,275,229.0],[19,276,244.0],[19,277,238.0],[19,278,189.0],[19,279,287.0],[19,281,1629.0],[19,283,1931.0],[19,284,84.0],[19,285,1222.0],[19,294,1360.0],[19,295,20.0],[19,300,16.0],[19,301,423.0],[19,302,579.0],[19,303,2259.0],[19,305,10849.0],[19,306,354.0],[19,307,903.0],[19,308,46.0],[19,313,198.0],[19,315,46.0],[19,319,12.0],[19,320,7219.0],[19,341,22.0],[19,343,58.0],[19,345,23.0],[19,347,169.0],[19,348,105.0],[19,350,1755.0],[19,351,1115.0],[19,352,55.0],[19,354,313.0],[19,357,36.0],[19,358,186.0],[19,366,989.0],[19,372,6718.0],[19,375,25.0],[19,397,52.0],[19,407,49.0],[19,414,72.0],[19,436,51.0],[19,437,232.0],[19,438,54.0],[20,0,578.0],[20,2,75.0],[20,3,169.0],[20,4,213.0],[20,5,226.0],[20,6,295.0],[20,7,1601.0],[20,11,19036.0],[20,14,274.0],[20,15,198.0],[20,16,333.0],[20,19,30.0],[20,20,31.0],[20,21,218.0],[20,22,238.0],[20,23,128.0],[20,24,481.0],[20,25,287.0],[20,26,176.0],[20,28,525.0],[20,29,327.0],[20,30,171.0],[20,32,639.0],[20,33,219.0],[20,34,107.0],[20,38,6.0],[20,39,2618.0],[20,40,482.0],[20,41,130.0],[20,43,18.0],[20,44,134.0],[20,50,80.0],[20,59,266.0],[20,60,2910.0],[20,61,157.0],[20,62,70.0],[20,63,544.0],[20,65,8005.0],[20,66,10592.0],[20,67,4974.0],[20,68,357.0],[20,69,556.0],[20,70,364.0],[20,71,546.0],[20,72,3865.0],[20,73,618.0],[20,74,7071.0],[20,75,549.0],[20,77,457.0],[20,78,359.0],[20,79,588.0],[20,80,802.0],[20,81,2240.0],[20,82,526.0],[20,83,303.0],[20,84,2184.0],[20,85,171.0],[20,86,689.0],[20,87,6748.0],[20,88,142.0],[20,89,380.0],[20,90,245.0],[20,91,498.0],[20,92,437.0],[20,93,1676.0],[20,94,37.0],[20,95,68.0],[20,96,2516.0],[20,97,116.0],[20,98,366.0],[20,99,201.0],[20,100,48.0],[20,101,215.0],[20,102,270.0],[20,103,1021.0],[20,104,636.0],[20,106,354.0],[20,107,281.0],[20,108,30.0],[20,109,2655.0],[20,110,1182.0],[20,111,717.0],[20,112,135.0],[20,113,21.0],[20,114,86.0],[20,115,1261.0],[20,116,150.0],[20,117,156.0],[20,118,809.0],[20,119,143.0],[20,120,497.0],[20,121,156.0],[20,123,5933.0],[20,124,1119.0],[20,126,36.0],[20,127,1348.0],[20,128,1161.0],[20,130,175.0],[20,131,2678.0],[20,132,1207.0],[20,134,8.0],[20,135,139.0],[20,137,1168.0],[20,138,284.0],[20,139,521.0],[20,140,1027.0],[20,141,73.0],[20,142,501.0],[20,143,172.0],[20,144,159.0],[20,145,60.0],[20,146,805.0],[20,147,463.0],[20,148,218.0],[20,149,874.0],[20,150,1591.0],[20,151,474.0],[20,152,421.0],[20,153,3419.0],[20,154,113.0],[20,155,760.0],[20,156,85.0],[20,157,164.0],[20,158,80.0],[20,159,262.0],[20,160,210.0],[20,161,267.0],[20,162,776.0],[20,163,1566.0],[20,165,244.0],[20,166,214.0],[20,168,1279.0],[20,169,1055.0],[20,170,1042.0],[20,171,29395.0],[20,172,40656.0],[20,173,11890.0],[20,174,49686.0],[20,175,822.0],[20,179,62.0],[20,181,60.0],[20,185,151.0],[20,186,469.0],[20,187,59.0],[20,189,1711.0],[20,192,29.0],[20,193,242.0],[20,196,20.0],[20,197,17.0],[20,198,34319.0],[20,199,621.0],[20,200,884.0],[20,204,42.0],[20,206,3215.0],[20,209,27.0],[20,210,147.0],[20,212,1651.0],[20,213,3009.0],[20,214,192.0],[20,216,582.0],[20,217,51.0],[20,218,208.0],[20,219,2462.0],[20,220,814.0],[20,223,102.0],[20,224,46.0],[20,230,6.0],[20,231,956.0],[20,234,81.0],[20,235,105.0],[20,236,162.0],[20,238,426.0],[20,243,42.0],[20,244,451.0],[20,245,1256.0],[20,246,72.0],[20,248,2544.0],[20,249,60.0],[20,250,104.0],[20,251,242.0],[20,252,2356.0],[20,253,940.0],[20,255,80.0],[20,256,360.0],[20,257,194.0],[20,258,90.0],[20,259,170.0],[20,260,48.0],[20,263,41.0],[20,264,279.0],[20,265,147.0],[20,266,535.0],[20,267,456.0],[20,268,88.0],[20,269,66.0],[20,271,509.0],[20,272,118.0],[20,273,747.0],[20,275,180.0],[20,276,66.0],[20,277,16.0],[20,278,64.0],[20,279,79.0],[20,281,1447.0],[20,283,216.0],[20,285,777.0],[20,301,82.0],[20,305,287.0],[20,306,22.0],[20,307,27.0],[20,310,231.0],[20,311,24.0],[20,312,28.0],[20,313,3835.0],[20,315,1640.0],[20,316,138.0],[20,318,59.0],[20,319,230.0],[20,320,5597.0],[20,329,39.0],[20,343,2498.0],[20,345,351.0],[20,346,160.0],[20,351,821.0],[20,358,843.0],[20,359,29.0],[20,363,86.0],[20,365,87.0],[20,366,3.0],[20,367,50.0],[20,368,1018.0],[20,370,124.0],[20,371,315.0],[20,372,1787.0],[20,374,991.0],[20,379,142.0],[20,383,144.0],[20,398,12.0],[20,399,120.0],[20,402,82.0],[20,408,21.0],[20,409,129.0],[20,411,86.0],[20,414,1402.0],[20,422,35.0],[20,434,107.0],[20,435,200.0],[20,436,1436.0],[20,437,23846.0],[20,438,10588.0],[20,439,427.0],[20,440,677.0],[20,442,178.0],[20,446,2.0],[21,0,145.0],[21,1,335.0],[21,2,595.0],[21,3,92.0],[21,4,279.0],[21,5,523.0],[21,7,358.0],[21,11,40.0],[21,14,1470.0],[21,16,158.0],[21,17,3915.0],[21,18,1200.0],[21,19,510.0],[21,20,14.0],[21,21,32.0],[21,22,5239.0],[21,23,117.0],[21,24,170.0],[21,25,33.0],[21,28,11.0],[21,29,691.0],[21,30,28.0],[21,31,575.0],[21,38,156.0],[21,41,75.0],[21,42,876.0],[21,43,179.0],[21,44,504.0],[21,49,833.0],[21,50,62.0],[21,58,1851.0],[21,92,2676.0],[21,110,17.0],[21,114,1.0],[21,123,44.0],[21,126,1849.0],[21,127,25.0],[21,135,184.0],[21,137,1138.0],[21,138,373.0],[21,139,81.0],[21,140,92.0],[21,141,16.0],[21,142,450.0],[21,143,111.0],[21,144,98.0],[21,145,9.0],[21,146,286.0],[21,147,201.0],[21,148,547.0],[21,149,435.0],[21,150,399.0],[21,151,216.0],[21,152,288.0],[21,153,106.0],[21,154,115.0],[21,155,143.0],[21,156,96.0],[21,157,9.0],[21,158,338.0],[21,159,200.0],[21,160,901.0],[21,161,5300.0],[21,162,60.0],[21,163,185.0],[21,165,656.0],[21,166,1359.0],[21,167,305.0],[21,168,142.0],[21,169,37.0],[21,176,1054.0],[21,178,10.0],[21,179,9.0],[21,181,264.0],[21,182,382.0],[21,184,484.0],[21,212,773.0],[21,213,1107.0],[21,218,223.0],[21,220,2644.0],[21,223,28.0],[21,224,5.0],[21,235,40.0],[21,236,8.0],[21,238,771.0],[21,242,121.0],[21,245,17.0],[21,264,2.0],[21,290,30.0],[21,302,192.0],[21,316,224.0],[21,322,55.0],[21,357,1121.0],[21,375,499.0],[21,384,197.0],[21,408,298.0],[21,409,210.0],[22,5,1940.0],[22,7,4376.0],[22,14,652.0],[22,15,249.0],[22,16,1173.0],[22,17,42.0],[22,18,122.0],[22,19,200.0],[22,20,291.0],[22,21,882.0],[22,22,1190.0],[22,23,1103.0],[22,24,1708.0],[22,25,785.0],[22,26,334.0],[22,27,120.0],[22,28,1955.0],[22,29,778.0],[22,30,726.0],[22,31,270.0],[22,37,85.0],[22,38,153.0],[22,42,202.0],[22,44,82.0],[22,50,110.0],[22,53,55.0],[22,79,3.0],[22,81,108.0],[22,110,345.0],[22,111,1122.0],[22,114,354.0],[22,118,51.0],[22,119,45.0],[22,120,1096.0],[22,121,446.0],[22,123,929.0],[22,127,110.0],[22,128,83.0],[22,131,116.0],[22,137,307.0],[22,147,631.0],[22,149,6.0],[22,150,42.0],[22,151,61.0],[22,171,946.0],[22,172,210.0],[22,178,72.0],[22,179,31.0],[22,181,15.0],[22,184,45.0],[22,186,226.0],[22,188,424.0],[22,194,16.0],[22,199,90.0],[22,212,1413.0],[22,213,7150.0],[22,214,279.0],[22,218,84.0],[22,219,520.0],[22,220,8288.0],[22,223,286.0],[22,224,221.0],[22,225,206.0],[22,233,84.0],[22,234,483.0],[22,235,597.0],[22,236,893.0],[22,237,63.0],[22,238,942.0],[22,239,108.0],[22,240,155.0],[22,241,150.0],[22,242,88.0],[22,254,39.0],[22,285,442.0],[22,298,794.0],[22,306,167.0],[22,357,167.0],[22,372,52.0],[22,375,103.0],[22,379,22.0],[23,0,20.0],[23,2,21.0],[23,3,280.0],[23,4,44.0],[23,5,2023.0],[23,6,55.0],[23,7,1124.0],[23,8,197.0],[23,9,4.0],[23,10,73.0],[23,11,16827.0],[23,14,514.0],[23,15,368.0],[23,16,1165.0],[23,17,231.0],[23,18,1937.0],[23,19,296.0],[23,20,266.0],[23,21,2716.0],[23,22,753.0],[23,23,568.0],[23,24,1411.0],[23,25,760.0],[23,26,544.0],[23,27,96.0],[23,28,1425.0],[23,29,1919.0],[23,30,645.0],[23,31,197.0],[23,32,103.0],[23,33,104.0],[23,34,9.0],[23,35,156.0],[23,37,51.0],[23,38,178.0],[23,39,372.0],[23,40,314.0],[23,42,15.0],[23,43,244.0],[23,44,684.0],[23,46,37.0],[23,48,34.0],[23,49,210.0],[23,50,504.0],[23,53,136.0],[23,55,75.0],[23,56,30.0],[23,58,16.0],[23,59,20.0],[23,60,787.0],[23,65,150.0],[23,66,565.0],[23,67,43.0],[23,69,46.0],[23,71,46.0],[23,72,471.0],[23,74,254.0],[23,75,1262.0],[23,77,12.0],[23,79,27.0],[23,80,395.0],[23,81,311.0],[23,83,41.0],[23,84,65.0],[23,86,23.0],[23,87,224.0],[23,88,165.0],[23,90,39.0],[23,91,132.0],[23,92,239.0],[23,93,3061.0],[23,95,166.0],[23,98,21.0],[23,100,73.0],[23,103,27.0],[23,105,82.0],[23,106,1143.0],[23,107,647.0],[23,108,339.0],[23,109,10417.0],[23,110,8791.0],[23,111,9952.0],[23,112,567.0],[23,113,402.0],[23,114,784.0],[23,115,261.0],[23,116,526.0],[23,117,650.0],[23,118,15372.0],[23,119,1714.0],[23,120,1376.0],[23,121,2670.0],[23,122,30.0],[23,123,17748.0],[23,124,4713.0],[23,125,111.0],[23,126,417.0],[23,127,28492.0],[23,128,2259.0],[23,129,65.0],[23,130,858.0],[23,131,6036.0],[23,132,1729.0],[23,134,316.0],[23,135,1256.0],[23,137,7659.0],[23,138,16.0],[23,140,40.0],[23,142,138.0],[23,143,3.0],[23,146,161.0],[23,147,140.0],[23,148,78.0],[23,149,221.0],[23,150,333.0],[23,151,3171.0],[23,152,225.0],[23,153,111.0],[23,154,69.0],[23,155,18.0],[23,156,3.0],[23,157,390.0],[23,159,26.0],[23,160,43.0],[23,161,57.0],[23,162,37.0],[23,163,86.0],[23,166,179.0],[23,167,21.0],[23,168,64.0],[23,169,72.0],[23,170,15.0],[23,171,4003.0],[23,172,1845.0],[23,173,4231.0],[23,174,3243.0],[23,175,189.0],[23,177,64.0],[23,178,83.0],[23,179,275.0],[23,181,370.0],[23,182,55.0],[23,183,33.0],[23,185,523.0],[23,186,7207.0],[23,187,331.0],[23,189,197.0],[23,191,43.0],[23,192,1105.0],[23,193,133.0],[23,194,8.0],[23,195,223.0],[23,196,52.0],[23,197,422.0],[23,198,1079.0],[23,199,8680.0],[23,200,859.0],[23,204,614.0],[23,206,213.0],[23,209,112.0],[23,211,33.0],[23,212,2990.0],[23,213,2976.0],[23,214,1352.0],[23,215,32.0],[23,216,327.0],[23,218,57.0],[23,219,1175.0],[23,220,2693.0],[23,223,8.0],[23,224,273.0],[23,225,201.0],[23,231,525.0],[23,233,16.0],[23,234,213.0],[23,235,504.0],[23,236,29020.0],[23,237,99.0],[23,238,914.0],[23,239,149.0],[23,240,138.0],[23,241,103.0],[23,242,67.0],[23,244,225.0],[23,245,590.0],[23,246,40.0],[23,248,458.0],[23,251,131.0],[23,252,1941.0],[23,253,344.0],[23,255,55.0],[23,256,107.0],[23,257,53.0],[23,259,7.0],[23,264,64.0],[23,265,20.0],[23,266,457.0],[23,267,530.0],[23,271,157.0],[23,272,13.0],[23,275,747.0],[23,281,412.0],[23,283,178.0],[23,285,11873.0],[23,286,20.0],[23,294,105.0],[23,301,499.0],[23,302,869.0],[23,303,1909.0],[23,305,8170.0],[23,306,342.0],[23,307,783.0],[23,308,257.0],[23,310,20.0],[23,312,8.0],[23,313,358.0],[23,315,183.0],[23,318,21.0],[23,319,118.0],[23,320,15435.0],[23,321,13.0],[23,322,105.0],[23,343,181.0],[23,345,413.0],[23,351,694.0],[23,354,151.0],[23,357,85.0],[23,358,159.0],[23,366,1373.0],[23,368,15.0],[23,370,129.0],[23,371,337.0],[23,372,11191.0],[23,374,30.0],[23,375,273.0],[23,379,210.0],[23,397,19.0],[23,407,53.0],[23,409,16.0],[23,414,322.0],[23,436,56.0],[23,437,834.0],[23,438,373.0],[23,439,29.0],[23,440,75.0],[24,0,9.0],[24,5,372.0],[24,6,55.0],[24,7,30525.0],[24,11,569.0],[24,14,252.0],[24,15,207.0],[24,16,258.0],[24,17,356.0],[24,18,416.0],[24,19,506.0],[24,20,77.0],[24,21,226.0],[24,22,460.0],[24,23,149.0],[24,24,584.0],[24,25,248.0],[24,26,155.0],[24,28,228.0],[24,29,320.0],[24,30,201.0],[24,31,53.0],[24,33,6.0],[24,35,128.0],[24,41,280.0],[24,43,50.0],[24,44,17.0],[24,60,535.0],[24,65,62.0],[24,66,150.0],[24,67,428.0],[24,69,4.0],[24,71,1.0],[24,72,74.0],[24,74,809.0],[24,75,176.0],[24,79,12.0],[24,80,275.0],[24,81,1404.0],[24,87,432.0],[24,89,202.0],[24,93,46.0],[24,100,114.0],[24,103,43.0],[24,104,29.0],[24,105,149.0],[24,106,44.0],[24,107,124.0],[24,109,41.0],[24,110,275.0],[24,111,104.0],[24,112,13.0],[24,117,88.0],[24,118,101.0],[24,119,2741.0],[24,120,119.0],[24,123,1127.0],[24,124,96.0],[24,127,88.0],[24,128,67.0],[24,131,257.0],[24,132,255.0],[24,137,120.0],[24,139,17.0],[24,146,4.0],[24,147,212.0],[24,148,142.0],[24,149,40.0],[24,150,44.0],[24,151,25.0],[24,152,19.0],[24,153,37.0],[24,163,23.0],[24,171,5736.0],[24,172,1722.0],[24,173,15601.0],[24,174,875.0],[24,177,55.0],[24,198,277.0],[24,199,114.0],[24,206,17.0],[24,212,382.0],[24,213,1434.0],[24,214,45.0],[24,215,15.0],[24,216,42.0],[24,217,483.0],[24,218,4624.0],[24,219,113.0],[24,220,13284.0],[24,223,21.0],[24,224,14.0],[24,233,25.0],[24,234,370.0],[24,235,177.0],[24,236,202.0],[24,238,822.0],[24,239,4.0],[24,241,17.0],[24,242,3.0],[24,244,18.0],[24,245,1356.0],[24,248,75.0],[24,251,433.0],[24,252,435.0],[24,253,808.0],[24,256,61.0],[24,257,319.0],[24,259,2.0],[24,264,520.0],[24,266,110.0],[24,267,2.0],[24,271,593.0],[24,276,155.0],[24,277,175.0],[24,283,26.0],[24,305,24.0],[24,306,82.0],[24,310,21.0],[24,311,25.0],[24,312,2.0],[24,313,62.0],[24,314,9.0],[24,315,229.0],[24,317,258.0],[24,318,102.0],[24,320,461.0],[24,329,115.0],[24,345,15.0],[24,346,106.0],[24,357,42.0],[24,368,90.0],[24,371,45.0],[24,372,330.0],[24,374,52.0],[24,385,81.0],[24,407,10.0],[24,414,11.0],[24,415,14.0],[24,424,258.0],[24,434,48.0],[24,437,1414.0],[24,438,408.0],[24,440,59.0],[24,441,578.0],[25,0,151.0],[25,2,76.0],[25,3,2176.0],[25,4,310.0],[25,5,113.0],[25,7,238.0],[25,14,76.0],[25,16,212.0],[25,20,22.0],[25,21,130.0],[25,22,40.0],[25,23,62.0],[25,24,398.0],[25,25,185.0],[25,26,2571.0],[25,28,16442.0],[25,29,45.0],[25,30,162.0],[25,137,3198.0],[25,138,672.0],[25,139,82.0],[25,140,157.0],[25,141,116.0],[25,142,566.0],[25,143,100.0],[25,144,171.0],[25,145,124.0],[25,146,1595.0],[25,147,383.0],[25,148,134.0],[25,149,647.0],[25,150,447.0],[25,151,2925.0],[25,152,223.0],[25,153,170.0],[25,154,142.0],[25,155,120.0],[25,156,320.0],[25,157,477.0],[25,158,172.0],[25,159,280.0],[25,160,201.0],[25,161,465.0],[25,162,155.0],[25,163,275.0],[25,165,69.0],[25,166,381.0],[25,168,134.0],[25,169,152.0],[25,207,27.0],[25,212,36.0],[25,213,40.0],[25,219,32.0],[25,220,298.0],[25,221,133.0],[25,223,115.0],[25,225,1330.0],[25,233,1005.0],[25,235,83.0],[25,236,128.0],[25,238,126.0],[25,408,1.0],[25,411,60.0],[26,0,154.0],[26,2,1562.0],[26,3,998.0],[26,4,128.0],[26,5,149.0],[26,7,86.0],[26,8,991.0],[26,10,687.0],[26,11,921.0],[26,14,31.0],[26,15,9.0],[26,16,132.0],[26,17,5.0],[26,18,176.0],[26,19,22.0],[26,21,134.0],[26,22,78.0],[26,23,18.0],[26,24,151.0],[26,25,27.0],[26,26,827.0],[26,28,394.0],[26,29,354.0],[26,30,25.0],[26,32,38.0],[26,40,6.0],[26,44,34.0],[26,51,68.0],[26,66,124.0],[26,72,112.0],[26,74,68.0],[26,75,96.0],[26,81,26.0],[26,84,154.0],[26,87,7.0],[26,91,87.0],[26,92,487.0],[26,93,1090.0],[26,96,23.0],[26,106,264.0],[26,107,127.0],[26,108,22.0],[26,109,1267.0],[26,110,2323.0],[26,111,2735.0],[26,112,72.0],[26,113,53.0],[26,114,89.0],[26,116,251.0],[26,117,111.0],[26,118,1513.0],[26,119,1016.0],[26,120,292.0],[26,121,180.0],[26,123,3515.0],[26,124,1867.0],[26,125,5.0],[26,126,35.0],[26,127,3224.0],[26,128,655.0],[26,130,130.0],[26,131,1170.0],[26,132,353.0],[26,134,19.0],[26,135,367.0],[26,137,7785.0],[26,138,121.0],[26,139,224.0],[26,140,594.0],[26,141,56.0],[26,142,308.0],[26,143,127.0],[26,144,106.0],[26,145,28.0],[26,146,353.0],[26,147,251.0],[26,148,173.0],[26,149,869.0],[26,150,2816.0],[26,151,3418.0],[26,152,266.0],[26,153,623.0],[26,154,91.0],[26,155,109.0],[26,156,74.0],[26,157,803.0],[26,158,111.0],[26,159,155.0],[26,160,115.0],[26,161,266.0],[26,162,716.0],[26,163,625.0],[26,165,45.0],[26,166,197.0],[26,167,54.0],[26,168,309.0],[26,169,114.0],[26,171,2170.0],[26,172,1534.0],[26,173,1889.0],[26,174,2099.0],[26,175,216.0],[26,186,184.0],[26,195,25.0],[26,197,40.0],[26,198,951.0],[26,199,1903.0],[26,200,316.0],[26,205,2.0],[26,206,4.0],[26,207,1.0],[26,212,651.0],[26,213,295.0],[26,214,233.0],[26,216,363.0],[26,219,162.0],[26,220,461.0],[26,223,96.0],[26,224,5.0],[26,231,42.0],[26,235,22.0],[26,236,386.0],[26,238,136.0],[26,244,58.0],[26,245,116.0],[26,248,237.0],[26,252,1474.0],[26,253,32.0],[26,259,33.0],[26,266,1041.0],[26,267,127.0],[26,271,33.0],[26,281,26.0],[26,283,318.0],[26,285,326.0],[26,301,59.0],[26,302,23.0],[26,303,143.0],[26,305,1520.0],[26,306,29.0],[26,307,188.0],[26,308,53.0],[26,320,20678.0],[26,341,13.0],[26,345,21.0],[26,354,49.0],[26,357,63.0],[26,366,37.0],[26,372,3212.0],[26,375,4.0],[26,379,621.0],[26,408,9.0],[26,409,8.0],[26,411,95.0],[26,414,832.0],[26,437,648.0],[26,438,292.0],[26,439,346.0],[26,440,49.0],[27,170,930.0],[28,5,140.0],[28,6,19.0],[28,7,134.0],[28,8,118.0],[28,9,17.0],[28,10,57.0],[28,11,305.0],[28,14,128.0],[28,15,99.0],[28,16,251.0],[28,19,25.0],[28,20,22.0],[28,21,132.0],[28,22,74.0],[28,23,69.0],[28,24,389.0],[28,25,194.0],[28,26,210.0],[28,28,9713.0],[28,29,152.0],[28,30,129.0],[28,31,7.0],[28,35,231.0],[28,37,75.0],[28,38,300.0],[28,39,68.0],[28,40,79.0],[28,41,68.0],[28,42,25.0],[28,43,663.0],[28,44,583.0],[28,45,32.0],[28,46,53.0],[28,47,83.0],[28,48,47.0],[28,49,2663.0],[28,50,7260.0],[28,52,72.0],[28,53,122.0],[28,54,523.0],[28,55,21.0],[28,56,37.0],[28,58,211.0],[28,81,26.0],[28,106,517.0],[28,110,107.0],[28,115,111.0],[28,116,39.0],[28,117,443.0],[28,118,6.0],[28,120,980.0],[28,123,72.0],[28,124,38.0],[28,127,3.0],[28,135,96.0],[28,137,29.0],[28,139,43.0],[28,149,125.0],[28,150,50.0],[28,151,6.0],[28,176,118.0],[28,177,103.0],[28,178,160.0],[28,179,4316.0],[28,180,45.0],[28,181,298.0],[28,182,1434.0],[28,184,12.0],[28,185,9764.0],[28,186,178.0],[28,187,3970.0],[28,189,16.0],[28,190,8.0],[28,191,60.0],[28,192,38.0],[28,193,36.0],[28,194,31.0],[28,202,33.0],[28,212,90.0],[28,213,106.0],[28,214,15.0],[28,216,48.0],[28,218,28.0],[28,219,63.0],[28,220,406.0],[28,224,79.0],[28,225,1566.0],[28,234,42.0],[28,235,107.0],[28,236,10394.0],[28,238,98.0],[28,241,48.0],[28,242,13.0],[28,245,117.0],[28,246,35.0],[28,248,34.0],[28,251,20.0],[28,252,226.0],[28,253,61.0],[28,256,24.0],[28,260,131.0],[28,266,59.0],[28,271,28.0],[28,285,251.0],[28,288,434.0],[28,289,25.0],[28,290,18.0],[28,291,137.0],[28,292,47.0],[28,294,40.0],[28,322,387.0],[28,324,267.0],[28,326,22.0],[28,327,17.0],[28,329,28.0],[28,330,11.0],[28,337,231.0],[28,349,81.0],[28,357,4.0],[28,381,34.0],[29,5,263.0],[29,7,188.0],[29,14,251.0],[29,15,90.0],[29,16,452.0],[29,18,339.0],[29,19,64.0],[29,20,127.0],[29,21,377.0],[29,22,172.0],[29,23,254.0],[29,24,683.0],[29,25,351.0],[29,26,201.0],[29,27,77.0],[29,28,794.0],[29,29,486.0],[29,30,293.0],[29,31,73.0],[29,43,24.0],[29,48,38.0],[29,52,150.0],[29,81,273.0],[29,92,78.0],[29,110,512.0],[29,111,203.0],[29,114,100.0],[29,119,21.0],[29,123,3.0],[29,124,120.0],[29,127,8.0],[29,137,11.0],[29,149,93.0],[29,171,9000.0],[29,172,5295.0],[29,173,6285.0],[29,174,6818.0],[29,175,1570.0],[29,190,79.0],[29,195,23.0],[29,198,4539.0],[29,212,153.0],[29,213,215.0],[29,214,47.0],[29,219,142.0],[29,220,622.0],[29,224,84.0],[29,225,41.0],[29,233,10783.0],[29,234,91.0],[29,235,334.0],[29,236,195.0],[29,237,12.0],[29,238,313.0],[29,239,41.0],[29,240,35.0],[29,241,76.0],[29,242,54.0],[29,259,37.0],[29,260,522.0],[29,320,4250.0],[29,357,52.0],[29,372,1721.0],[29,375,2.0],[29,414,2092.0],[29,437,2213.0],[29,438,1514.0],[29,439,659.0],[29,440,633.0],[30,0,171.0],[30,1,119.0],[30,2,32.0],[30,3,58.0],[30,4,146.0],[30,5,562.0],[30,6,70.0],[30,7,120.0],[30,11,537.0],[30,14,135.0],[30,15,445.0],[30,16,125.0],[30,20,10.0],[30,21,85.0],[30,22,507.0],[30,23,74.0],[30,24,283.0],[30,25,98.0],[30,26,7147.0],[30,28,130.0],[30,29,879.0],[30,30,106.0],[30,33,258.0],[30,34,11.0],[30,35,427.0],[30,42,33.0],[30,44,148.0],[30,45,141.0],[30,53,51.0],[30,60,78.0],[30,61,30.0],[30,64,23.0],[30,66,77.0],[30,67,6.0],[30,68,9.0],[30,69,69.0],[30,71,43.0],[30,72,96.0],[30,74,133.0],[30,78,104.0],[30,79,73.0],[30,80,46.0],[30,81,458.0],[30,82,40.0],[30,84,15.0],[30,86,92.0],[30,87,78.0],[30,89,132.0],[30,90,68.0],[30,92,30.0],[30,93,165.0],[30,98,8.0],[30,104,7.0],[30,106,265.0],[30,107,1038.0],[30,108,13.0],[30,109,227.0],[30,110,2718.0],[30,111,1022.0],[30,112,215.0],[30,113,44.0],[30,114,1842.0],[30,115,137.0],[30,116,437.0],[30,117,110.0],[30,118,712.0],[30,119,223.0],[30,120,969.0],[30,121,39.0],[30,123,2661.0],[30,124,806.0],[30,125,11.0],[30,126,100.0],[30,127,451.0],[30,128,1034.0],[30,130,330.0],[30,131,219.0],[30,132,266.0],[30,134,29.0],[30,135,1100.0],[30,137,603.0],[30,138,154.0],[30,139,2093.0],[30,140,261.0],[30,141,43.0],[30,142,416.0],[30,143,462.0],[30,144,128.0],[30,145,44.0],[30,146,2263.0],[30,147,901.0],[30,148,1947.0],[30,149,1123.0],[30,150,5233.0],[30,151,583.0],[30,152,1173.0],[30,153,795.0],[30,154,225.0],[30,155,213.0],[30,156,122.0],[30,157,75.0],[30,158,135.0],[30,159,144.0],[30,160,311.0],[30,161,134.0],[30,162,522.0],[30,163,549.0],[30,164,59.0],[30,165,115.0],[30,166,173.0],[30,167,820.0],[30,168,188.0],[30,169,232.0],[30,171,3254.0],[30,172,923.0],[30,173,3322.0],[30,174,719.0],[30,175,192.0],[30,177,203.0],[30,181,55.0],[30,195,12.0],[30,196,25.0],[30,197,87.0],[30,198,423.0],[30,199,1405.0],[30,200,60.0],[30,206,15.0],[30,207,14.0],[30,212,315.0],[30,213,553.0],[30,214,922.0],[30,216,85.0],[30,218,21.0],[30,219,23.0],[30,220,3167.0],[30,223,825.0],[30,224,17.0],[30,234,14.0],[30,235,86.0],[30,236,135.0],[30,238,194.0],[30,244,204.0],[30,245,347.0],[30,248,108.0],[30,249,21.0],[30,250,14.0],[30,251,71.0],[30,252,387.0],[30,253,527.0],[30,255,18.0],[30,256,58.0],[30,257,14.0],[30,259,1.0],[30,264,1.0],[30,265,833.0],[30,266,157.0],[30,267,143.0],[30,271,1006.0],[30,275,150.0],[30,281,49.0],[30,283,69.0],[30,301,44.0],[30,302,38.0],[30,303,70.0],[30,305,239.0],[30,306,115.0],[30,307,362.0],[30,313,10.0],[30,318,204.0],[30,320,570.0],[30,339,74.0],[30,347,1.0],[30,354,10.0],[30,367,7.0],[30,372,379.0],[30,391,94.0],[30,395,15.0],[30,407,137.0],[30,408,1354.0],[30,409,116.0],[30,411,68.0],[30,414,187.0],[30,422,174.0],[30,434,4.0],[30,437,627.0],[30,438,134.0],[30,439,111.0],[30,440,20.0],[31,11,53.0],[31,59,35.0],[31,60,86.0],[31,63,29.0],[31,65,53.0],[31,66,106.0],[31,67,29.0],[31,68,44.0],[31,69,65.0],[31,71,45.0],[31,72,76.0],[31,74,93.0],[31,75,16.0],[31,77,15.0],[31,78,10.0],[31,79,41.0],[31,80,5.0],[31,81,49.0],[31,82,60.0],[31,85,16.0],[31,86,74.0],[31,87,113.0],[31,89,63.0],[31,91,53.0],[31,92,19.0],[31,93,80.0],[31,97,9.0],[31,98,43.0],[31,99,33.0],[31,101,11.0],[31,104,19.0],[31,206,2.0],[31,245,46.0],[31,252,20.0],[31,253,20.0],[31,313,30.0],[32,0,249.0],[32,1,8.0],[32,2,23.0],[32,3,100.0],[32,4,110.0],[32,31,53.0],[32,35,424.0],[32,107,4.0],[32,114,88.0],[32,137,172.0],[32,138,177.0],[32,139,636.0],[32,140,73.0],[32,141,59.0],[32,142,267.0],[32,143,165.0],[32,144,93.0],[32,145,20.0],[32,146,316.0],[32,147,607.0],[32,148,274.0],[32,149,1483.0],[32,150,596.0],[32,151,92.0],[32,152,714.0],[32,153,717.0],[32,154,300.0],[32,155,127.0],[32,156,52.0],[32,157,20.0],[32,158,76.0],[32,159,114.0],[32,160,284.0],[32,161,132.0],[32,162,1096.0],[32,163,161.0],[32,164,96.0],[32,166,196.0],[32,168,174.0],[32,169,27.0],[32,177,308.0],[32,207,8.0],[32,213,30.0],[32,220,74.0],[32,223,261.0],[32,253,2.0],[32,256,1.0],[32,409,13.0],[32,411,149.0],[33,8,82.0],[33,10,45.0],[33,35,98.0],[33,37,76.0],[33,38,175.0],[33,39,29.0],[33,40,99.0],[33,41,40.0],[33,43,205.0],[33,44,311.0],[33,46,63.0],[33,47,26.0],[33,48,14.0],[33,49,144.0],[33,50,259.0],[33,52,6.0],[33,53,134.0],[33,56,20.0],[33,58,30.0],[33,60,25.0],[33,65,23.0],[33,66,68.0],[33,67,11.0],[33,69,53.0],[33,71,2.0],[33,72,16.0],[33,74,57.0],[33,78,7.0],[33,79,10.0],[33,81,22.0],[33,82,41.0],[33,86,8.0],[33,87,39.0],[33,92,11.0],[33,93,44.0],[33,98,29.0],[33,106,207.0],[33,107,34.0],[33,108,37.0],[33,109,136.0],[33,110,415.0],[33,111,123.0],[33,112,89.0],[33,113,26.0],[33,114,45.0],[33,115,34.0],[33,116,53.0],[33,117,111.0],[33,118,154.0],[33,119,84.0],[33,120,136.0],[33,123,303.0],[33,124,38.0],[33,126,63.0],[33,127,278.0],[33,130,108.0],[33,131,135.0],[33,132,8.0],[33,134,35.0],[33,135,97.0],[33,171,504.0],[33,172,433.0],[33,173,405.0],[33,174,466.0],[33,175,63.0],[33,176,17.0],[33,177,59.0],[33,178,101.0],[33,179,149.0],[33,180,18.0],[33,181,208.0],[33,182,92.0],[33,183,18.0],[33,185,526.0],[33,186,80.0],[33,187,262.0],[33,191,55.0],[33,192,32.0],[33,193,36.0],[33,194,22.0],[33,195,15.0],[33,197,48.0],[33,198,260.0],[33,199,117.0],[33,200,29.0],[33,202,8.0],[33,206,1.0],[33,285,156.0],[33,291,26.0],[33,294,29.0],[33,301,49.0],[33,302,37.0],[33,305,120.0],[33,306,10.0],[33,313,1307.0],[33,320,313.0],[33,322,106.0],[33,326,31.0],[33,329,28.0],[33,372,71.0],[33,414,85.0],[33,437,132.0],[33,438,81.0],[34,7,24.0],[34,55,37.0],[34,107,129.0],[34,114,19.0],[34,321,11.0],[35,8,87.0],[35,9,16.0],[35,10,36.0],[35,28,25.0],[35,35,243.0],[35,37,52.0],[35,38,281.0],[35,39,20.0],[35,40,57.0],[35,41,211.0],[35,42,25.0],[35,43,701.0],[35,44,387.0],[35,45,108.0],[35,46,42.0],[35,47,62.0],[35,48,23.0],[35,49,1229.0],[35,50,17924.0],[35,52,349.0],[35,53,101.0],[35,54,90.0],[35,55,13.0],[35,56,34.0],[35,58,102.0],[35,107,40.0],[35,110,2322.0],[35,111,67.0],[35,114,27.0],[35,117,18.0],[35,120,67.0],[35,123,295.0],[35,124,18.0],[35,127,75.0],[35,128,261.0],[35,131,34.0],[35,132,12.0],[35,135,112.0],[35,137,57.0],[35,139,104.0],[35,149,95.0],[35,153,10.0],[35,162,239.0],[35,176,53.0],[35,177,133.0],[35,178,162.0],[35,179,11272.0],[35,180,16.0],[35,181,282.0],[35,182,773.0],[35,183,1.0],[35,185,15823.0],[35,186,104.0],[35,187,2597.0],[35,190,210.0],[35,191,58.0],[35,192,49.0],[35,193,15.0],[35,194,21.0],[35,199,214.0],[35,202,15.0],[35,252,4.0],[35,285,178.0],[35,288,26.0],[35,289,10.0],[35,290,1.0],[35,291,49.0],[35,292,32.0],[35,294,15.0],[35,305,4.0],[35,322,402.0],[35,324,51.0],[35,326,20.0],[35,329,96.0],[35,339,53.0],[35,349,45.0],[35,381,14.0],[36,0,23.0],[36,3,100.0],[36,4,34.0],[36,5,358.0],[36,7,166.0],[36,11,54.0],[36,14,176.0],[36,15,83.0],[36,16,342.0],[36,17,3.0],[36,18,55.0],[36,19,94.0],[36,20,90.0],[36,21,142.0],[36,22,368.0],[36,23,610.0],[36,24,426.0],[36,25,185.0],[36,26,61.0],[36,27,15.0],[36,28,131.0],[36,29,462.0],[36,30,192.0],[36,31,86.0],[36,40,290.0],[36,42,4.0],[36,60,17.0],[36,68,187.0],[36,69,8.0],[36,71,27.0],[36,73,6.0],[36,81,9.0],[36,83,6.0],[36,86,25.0],[36,89,80.0],[36,105,29.0],[36,106,8.0],[36,110,134.0],[36,111,55.0],[36,119,229.0],[36,123,145.0],[36,125,17.0],[36,126,26.0],[36,127,12.0],[36,133,35.0],[36,135,225.0],[36,137,217.0],[36,138,40.0],[36,140,72.0],[36,142,94.0],[36,143,31.0],[36,144,33.0],[36,146,91.0],[36,147,125.0],[36,148,100.0],[36,149,111.0],[36,150,116.0],[36,151,80.0],[36,152,254.0],[36,153,10.0],[36,154,36.0],[36,155,93.0],[36,156,29.0],[36,157,410.0],[36,158,21.0],[36,159,38.0],[36,160,211.0],[36,161,49.0],[36,162,14.0],[36,163,44.0],[36,165,52.0],[36,166,164.0],[36,167,462.0],[36,168,182.0],[36,169,1.0],[36,171,49.0],[36,193,203.0],[36,212,2815.0],[36,213,1965.0],[36,214,28.0],[36,219,69.0],[36,220,1196.0],[36,223,31.0],[36,224,82.0],[36,234,64.0],[36,235,143.0],[36,236,99.0],[36,237,4.0],[36,238,1312.0],[36,239,46.0],[36,240,40.0],[36,241,180.0],[36,242,22.0],[36,245,86.0],[36,252,25.0],[36,253,30.0],[36,259,1024.0],[36,281,24.0],[36,306,27.0],[36,357,11.0],[36,409,11.0],[37,2,4.0],[37,8,37.0],[37,10,4.0],[37,35,277.0],[37,37,29.0],[37,38,92.0],[37,39,12.0],[37,40,55.0],[37,41,18.0],[37,42,19.0],[37,43,115.0],[37,44,202.0],[37,46,23.0],[37,47,32.0],[37,48,5.0],[37,49,85.0],[37,50,198.0],[37,52,7.0],[37,53,74.0],[37,54,9.0],[37,56,8.0],[37,58,14.0],[37,60,16.0],[37,65,8.0],[37,66,39.0],[37,69,20.0],[37,71,5.0],[37,72,8.0],[37,74,17.0],[37,79,4.0],[37,81,18.0],[37,82,32.0],[37,86,5.0],[37,87,13.0],[37,92,4.0],[37,93,43.0],[37,106,96.0],[37,107,11.0],[37,108,41.0],[37,109,35.0],[37,110,160.0],[37,111,53.0],[37,112,25.0],[37,113,18.0],[37,116,11.0],[37,117,22.0],[37,118,62.0],[37,119,16.0],[37,120,56.0],[37,123,96.0],[37,124,17.0],[37,126,11.0],[37,127,93.0],[37,130,19.0],[37,131,33.0],[37,132,10.0],[37,135,40.0],[37,171,277.0],[37,172,229.0],[37,173,215.0],[37,174,223.0],[37,175,19.0],[37,177,175.0],[37,178,76.0],[37,179,87.0],[37,181,110.0],[37,182,43.0],[37,184,4.0],[37,185,271.0],[37,186,44.0],[37,187,184.0],[37,189,1.0],[37,191,58.0],[37,192,17.0],[37,193,32.0],[37,194,13.0],[37,198,135.0],[37,199,40.0],[37,202,8.0],[37,285,92.0],[37,289,8.0],[37,290,3.0],[37,291,21.0],[37,294,14.0],[37,301,10.0],[37,305,22.0],[37,320,147.0],[37,322,71.0],[37,326,3.0],[37,330,7.0],[37,335,2.0],[37,372,47.0],[37,414,56.0],[37,437,66.0],[37,438,29.0],[38,2,37.0],[38,5,140.0],[38,6,59.0],[38,7,82.0],[38,11,36.0],[38,14,3500.0],[38,15,38.0],[38,16,126.0],[38,17,92.0],[38,18,29.0],[38,19,83.0],[38,21,490.0],[38,22,152.0],[38,23,1.0],[38,24,115.0],[38,25,1356.0],[38,26,101.0],[38,28,75.0],[38,29,526.0],[38,30,86.0],[38,31,6438.0],[38,33,49.0],[38,34,9.0],[38,37,31.0],[38,55,47.0],[38,58,11.0],[38,59,39.0],[38,60,29.0],[38,63,207.0],[38,65,467.0],[38,66,38.0],[38,68,8.0],[38,69,141.0],[38,71,134.0],[38,72,4.0],[38,74,5.0],[38,75,322.0],[38,78,57.0],[38,79,27.0],[38,80,174.0],[38,81,391.0],[38,82,1.0],[38,86,57.0],[38,87,13.0],[38,88,4.0],[38,92,527.0],[38,93,118.0],[38,100,62.0],[38,101,94.0],[38,103,116.0],[38,104,4.0],[38,106,77.0],[38,107,1583.0],[38,108,10.0],[38,109,33.0],[38,110,173.0],[38,111,73.0],[38,112,26.0],[38,113,21.0],[38,114,58.0],[38,115,159.0],[38,116,54.0],[38,117,39.0],[38,118,93.0],[38,119,821.0],[38,120,53.0],[38,121,6.0],[38,123,147.0],[38,124,10.0],[38,125,23.0],[38,126,736.0],[38,127,125.0],[38,128,32.0],[38,129,66.0],[38,130,86.0],[38,131,58.0],[38,132,225.0],[38,134,28.0],[38,135,255.0],[38,138,272.0],[38,139,116.0],[38,142,70.0],[38,146,107.0],[38,148,41.0],[38,149,8.0],[38,150,8.0],[38,151,33.0],[38,156,19.0],[38,160,1.0],[38,161,61.0],[38,165,8.0],[38,166,1.0],[38,174,27.0],[38,178,5.0],[38,183,66.0],[38,192,41.0],[38,194,10.0],[38,195,5.0],[38,196,61.0],[38,197,48.0],[38,199,78.0],[38,200,17.0],[38,205,3.0],[38,211,9.0],[38,212,112.0],[38,213,92.0],[38,214,6.0],[38,219,59.0],[38,220,130.0],[38,224,94.0],[38,225,7.0],[38,233,46.0],[38,234,112.0],[38,235,22.0],[38,236,21.0],[38,237,34.0],[38,238,1165.0],[38,239,61.0],[38,242,34.0],[38,244,1.0],[38,245,1417.0],[38,248,4.0],[38,249,18.0],[38,250,3.0],[38,251,123.0],[38,252,23.0],[38,253,2125.0],[38,256,57.0],[38,257,8.0],[38,263,2.0],[38,267,6.0],[38,268,55.0],[38,281,10.0],[38,283,7.0],[38,289,6.0],[38,294,69.0],[38,301,23.0],[38,302,56.0],[38,303,8.0],[38,305,35.0],[38,306,239.0],[38,310,28.0],[38,311,170.0],[38,313,9.0],[38,318,22.0],[38,320,39.0],[38,321,22.0],[38,346,46.0],[38,347,13.0],[38,357,350.0],[38,371,50.0],[38,414,53.0],[38,423,5.0],[39,20,43.0],[39,23,30.0],[39,24,3.0],[39,27,4.0],[39,241,5.0],[40,12,4.0],[40,34,11.0],[40,42,17.0],[40,51,24.0],[40,85,80.0],[40,110,45.0],[40,118,5.0],[40,183,13.0],[40,184,8.0],[40,199,9.0],[40,234,169.0],[40,243,27.0],[40,294,29.0],[41,0,4.0],[41,3,30.0],[41,4,56.0],[41,6,32.0],[41,11,3.0],[41,26,6.0],[41,33,25.0],[41,106,103.0],[41,110,92.0],[41,112,3.0],[41,137,71.0],[41,138,66.0],[41,139,6.0],[41,140,73.0],[41,141,39.0],[41,142,157.0],[41,143,10.0],[41,144,19.0],[41,145,23.0],[41,146,100.0],[41,147,70.0],[41,148,32.0],[41,149,101.0],[41,150,124.0],[41,151,21.0],[41,152,50.0],[41,153,571.0],[41,154,52.0],[41,155,96.0],[41,156,14.0],[41,157,91.0],[41,158,1.0],[41,159,23.0],[41,160,26.0],[41,161,30.0],[41,162,26.0],[41,163,1061.0],[41,166,24.0],[41,168,47.0],[41,171,4111.0],[41,172,2622.0],[41,173,3651.0],[41,174,3853.0],[41,175,810.0],[41,198,2139.0],[41,213,35.0],[41,220,11.0],[41,223,29.0],[41,245,354.0],[41,251,1.0],[41,253,6.0],[41,263,92.0],[41,320,3375.0],[41,322,1.0],[41,372,793.0],[41,414,922.0],[41,437,1325.0],[41,438,887.0],[41,439,273.0],[41,440,404.0],[42,0,117.0],[42,3,11.0],[42,4,6.0],[42,5,8.0],[42,6,27.0],[42,11,1641.0],[42,14,24.0],[42,15,31.0],[42,16,22.0],[42,21,1.0],[42,24,53.0],[42,25,79.0],[42,28,352.0],[42,29,28.0],[42,30,5.0],[42,32,21.0],[42,33,3.0],[42,39,43.0],[42,40,21.0],[42,53,6.0],[42,58,24.0],[42,66,9.0],[42,84,3.0],[42,109,19.0],[42,110,4.0],[42,111,11.0],[42,121,24.0],[42,123,46.0],[42,124,46.0],[42,127,21.0],[42,128,6.0],[42,132,32.0],[42,137,126.0],[42,138,1.0],[42,139,54.0],[42,140,144.0],[42,141,4.0],[42,142,57.0],[42,143,14.0],[42,144,6.0],[42,146,55.0],[42,147,39.0],[42,148,28.0],[42,149,66.0],[42,150,226.0],[42,151,25.0],[42,152,80.0],[42,153,543.0],[42,155,114.0],[42,157,6.0],[42,159,22.0],[42,160,12.0],[42,161,19.0],[42,162,31.0],[42,163,512.0],[42,164,1.0],[42,166,13.0],[42,168,176.0],[42,169,110.0],[42,170,54.0],[42,171,2598.0],[42,172,2405.0],[42,173,1743.0],[42,174,3104.0],[42,175,252.0],[42,189,4.0],[42,193,4.0],[42,198,1911.0],[42,210,24.0],[42,212,279.0],[42,213,147.0],[42,214,18.0],[42,216,13.0],[42,218,17.0],[42,219,396.0],[42,220,64.0],[42,223,3.0],[42,231,33.0],[42,236,4.0],[42,238,16.0],[42,244,23.0],[42,245,116.0],[42,248,53.0],[42,251,24.0],[42,252,166.0],[42,253,86.0],[42,256,21.0],[42,257,7.0],[42,258,117.0],[42,259,1.0],[42,264,120.0],[42,265,8.0],[42,266,33.0],[42,267,33.0],[42,271,38.0],[42,273,136.0],[42,281,72.0],[42,283,7.0],[42,310,5.0],[42,313,373.0],[42,315,72.0],[42,318,8.0],[42,319,26.0],[42,320,1375.0],[42,343,110.0],[42,345,14.0],[42,351,134.0],[42,358,27.0],[42,372,459.0],[42,379,104.0],[42,395,17.0],[42,402,7.0],[42,411,1.0],[42,414,347.0],[42,434,2.0],[42,436,46.0],[42,437,1928.0],[42,438,603.0],[42,439,161.0],[42,440,100.0],[43,5,176.0],[43,6,46.0],[43,7,59.0],[43,11,40.0],[43,14,205.0],[43,15,123.0],[43,16,276.0],[43,18,17.0],[43,19,2466.0],[43,20,70.0],[43,21,169.0],[43,22,1177.0],[43,23,101.0],[43,24,284.0],[43,25,2241.0],[43,26,93.0],[43,27,21.0],[43,28,130.0],[43,29,71.0],[43,30,214.0],[43,31,53.0],[43,32,170.0],[43,33,1.0],[43,37,43.0],[43,78,42.0],[43,80,94.0],[43,81,19.0],[43,85,32.0],[43,91,74.0],[43,100,4.0],[43,106,2.0],[43,114,21.0],[43,115,21.0],[43,116,47.0],[43,119,19.0],[43,123,1.0],[43,135,164.0],[43,137,12.0],[43,142,25.0],[43,143,31.0],[43,146,13.0],[43,147,196.0],[43,148,45.0],[43,149,68.0],[43,150,35.0],[43,152,9.0],[43,153,1.0],[43,154,250.0],[43,155,266.0],[43,160,3.0],[43,168,5.0],[43,171,1644.0],[43,172,943.0],[43,173,1399.0],[43,174,1447.0],[43,175,490.0],[43,187,10.0],[43,194,11.0],[43,198,764.0],[43,212,135.0],[43,213,604.0],[43,214,25.0],[43,219,110.0],[43,220,695.0],[43,223,13.0],[43,224,88.0],[43,225,3.0],[43,233,9.0],[43,234,42.0],[43,235,133.0],[43,236,77.0],[43,237,13.0],[43,238,2141.0],[43,239,13.0],[43,240,28.0],[43,241,22.0],[43,242,18.0],[43,245,632.0],[43,249,24.0],[43,251,108.0],[43,252,12.0],[43,256,156.0],[43,265,72.0],[43,267,19.0],[43,268,6.0],[43,271,9.0],[43,273,5.0],[43,292,4.0],[43,318,35.0],[43,320,820.0],[43,348,7.0],[43,357,22.0],[43,372,250.0],[43,414,343.0],[43,437,650.0],[43,438,276.0],[43,439,93.0],[43,440,125.0],[44,0,210.0],[44,3,49.0],[44,5,14.0],[44,8,1.0],[44,16,3.0],[44,22,4.0],[44,24,4.0],[44,29,76.0],[44,35,82.0],[44,40,11.0],[44,44,118.0],[44,48,7.0],[44,60,345.0],[44,65,49.0],[44,66,324.0],[44,67,10.0],[44,72,63.0],[44,73,4.0],[44,74,134.0],[44,77,29.0],[44,81,251.0],[44,83,2.0],[44,84,35.0],[44,87,188.0],[44,103,32.0],[44,106,1.0],[44,110,250.0],[44,111,210.0],[44,118,157.0],[44,119,54.0],[44,120,32.0],[44,123,169.0],[44,124,19.0],[44,126,28.0],[44,127,136.0],[44,128,99.0],[44,131,16.0],[44,132,30.0],[44,139,4.0],[44,140,10.0],[44,143,24.0],[44,147,60.0],[44,148,83.0],[44,149,40.0],[44,150,116.0],[44,152,75.0],[44,155,73.0],[44,156,41.0],[44,157,49.0],[44,160,18.0],[44,163,11.0],[44,166,43.0],[44,168,47.0],[44,170,19.0],[44,171,1203.0],[44,172,82.0],[44,173,92.0],[44,174,160.0],[44,177,49.0],[44,181,52.0],[44,193,6.0],[44,197,1.0],[44,198,24.0],[44,206,9.0],[44,212,108.0],[44,213,432.0],[44,214,47.0],[44,219,31.0],[44,220,107.0],[44,223,96.0],[44,238,109.0],[44,306,28.0],[44,310,17.0],[44,312,15.0],[44,313,68.0],[44,315,31.0],[44,316,10.0],[44,318,62.0],[44,319,63.0],[44,320,35.0],[44,343,31.0],[44,345,39.0],[44,346,6.0],[44,351,130.0],[44,369,8.0],[44,371,7.0],[44,372,20.0],[44,411,6.0],[44,414,13.0],[44,436,337.0],[44,437,32.0],[44,438,18.0],[44,439,6.0],[44,441,1.0],[45,5,6121.0],[45,7,112.0],[45,11,2.0],[45,14,165.0],[45,15,62.0],[45,16,269.0],[45,17,8.0],[45,18,24.0],[45,19,26.0],[45,20,104.0],[45,21,276.0],[45,22,114.0],[45,23,149.0],[45,24,392.0],[45,25,191.0],[45,26,62.0],[45,27,39.0],[45,28,136.0],[45,29,114.0],[45,30,166.0],[45,31,41.0],[45,32,40.0],[45,60,30.0],[45,63,33.0],[45,65,36.0],[45,66,60.0],[45,67,10.0],[45,68,12.0],[45,69,88.0],[45,71,20.0],[45,72,28.0],[45,74,32.0],[45,77,14.0],[45,78,4.0],[45,79,16.0],[45,81,27.0],[45,82,13.0],[45,84,3.0],[45,85,30.0],[45,86,41.0],[45,87,19.0],[45,89,7.0],[45,90,13.0],[45,91,3.0],[45,92,4.0],[45,93,25.0],[45,95,602.0],[45,98,3.0],[45,101,17.0],[45,110,3.0],[45,123,8.0],[45,130,44.0],[45,135,68.0],[45,186,62.0],[45,206,3.0],[45,210,19.0],[45,212,120.0],[45,213,110.0],[45,214,41.0],[45,219,100.0],[45,220,330.0],[45,224,48.0],[45,225,17.0],[45,233,3.0],[45,234,78.0],[45,235,109.0],[45,236,117.0],[45,237,12.0],[45,238,134.0],[45,239,18.0],[45,240,24.0],[45,241,81.0],[45,242,23.0],[45,267,34.0],[45,285,69.0],[45,303,46.0],[45,357,33.0],[45,375,6.0],[45,379,5.0],[46,0,28.0],[46,2,9.0],[46,3,46.0],[46,4,131.0],[46,5,110.0],[46,7,91.0],[46,14,119.0],[46,15,56.0],[46,16,233.0],[46,17,6.0],[46,18,22.0],[46,19,31.0],[46,20,44.0],[46,21,219.0],[46,22,85.0],[46,23,95.0],[46,24,343.0],[46,25,151.0],[46,26,29.0],[46,27,53.0],[46,28,104.0],[46,29,72.0],[46,30,150.0],[46,31,20.0],[46,63,14.0],[46,80,4.0],[46,125,10.0],[46,137,123.0],[46,138,68.0],[46,139,26.0],[46,140,58.0],[46,141,30.0],[46,142,156.0],[46,143,95.0],[46,144,124.0],[46,145,21.0],[46,146,103.0],[46,147,140.0],[46,148,58.0],[46,149,159.0],[46,150,134.0],[46,151,70.0],[46,152,89.0],[46,153,97.0],[46,154,138.0],[46,155,103.0],[46,156,21.0],[46,157,10.0],[46,158,50.0],[46,159,3284.0],[46,160,107.0],[46,161,61.0],[46,162,117.0],[46,163,84.0],[46,165,16.0],[46,166,53.0],[46,168,66.0],[46,169,16.0],[46,200,30.0],[46,207,4.0],[46,212,69.0],[46,213,78.0],[46,214,7.0],[46,219,67.0],[46,220,241.0],[46,223,45.0],[46,224,37.0],[46,225,1.0],[46,233,15.0],[46,234,48.0],[46,235,169.0],[46,236,93.0],[46,238,7050.0],[46,239,26.0],[46,240,36.0],[46,241,34.0],[46,242,5.0],[46,357,25.0],[46,375,8.0],[46,409,20.0],[46,411,33.0],[47,4,2.0],[47,5,33.0],[47,6,39.0],[47,7,11.0],[47,14,11.0],[47,16,32.0],[47,17,51.0],[47,19,63.0],[47,21,48.0],[47,22,12.0],[47,23,14.0],[47,24,63.0],[47,25,31.0],[47,26,83.0],[47,28,11.0],[47,29,22.0],[47,30,27.0],[47,44,25.0],[47,52,47.0],[47,53,4.0],[47,60,19.0],[47,61,39.0],[47,63,4.0],[47,65,112.0],[47,66,14.0],[47,67,5.0],[47,68,2.0],[47,69,5.0],[47,71,14.0],[47,72,5.0],[47,73,274.0],[47,74,25.0],[47,79,34.0],[47,81,617.0],[47,85,25.0],[47,86,8.0],[47,87,9.0],[47,91,14.0],[47,93,8.0],[47,106,587.0],[47,107,8.0],[47,108,49.0],[47,109,21.0],[47,110,103.0],[47,111,30.0],[47,112,37.0],[47,114,7.0],[47,115,58.0],[47,116,4.0],[47,117,36.0],[47,118,23.0],[47,119,3.0],[47,120,33.0],[47,123,59.0],[47,124,4.0],[47,127,38.0],[47,128,5.0],[47,130,16.0],[47,131,5.0],[47,132,1.0],[47,135,2.0],[47,137,6.0],[47,142,40.0],[47,143,95.0],[47,146,19.0],[47,149,5.0],[47,150,6.0],[47,152,2.0],[47,155,3.0],[47,160,2.0],[47,165,3.0],[47,166,20.0],[47,167,1.0],[47,170,1043.0],[47,181,3.0],[47,185,41.0],[47,187,80.0],[47,190,21.0],[47,195,18.0],[47,199,23.0],[47,212,359.0],[47,213,127.0],[47,219,7.0],[47,220,249.0],[47,234,4.0],[47,235,25.0],[47,236,15.0],[47,238,1717.0],[47,245,110.0],[47,251,12.0],[47,258,4.0],[47,302,3.0],[47,305,7.0],[47,310,3.0],[47,313,66.0],[47,315,27.0],[47,318,47.0],[47,319,37.0],[47,343,35.0],[47,345,14.0],[47,346,17.0],[47,351,32.0],[47,371,15.0],[47,407,173.0],[47,436,3.0],[47,443,4.0],[48,5,24.0],[48,6,108.0],[48,7,52.0],[48,11,336.0],[48,14,15.0],[48,15,1.0],[48,16,39.0],[48,19,60.0],[48,20,4.0],[48,21,44.0],[48,22,379.0],[48,23,11.0],[48,24,52.0],[48,25,53.0],[48,28,1.0],[48,29,4.0],[48,30,25.0],[48,33,111.0],[48,34,33.0],[48,37,38.0],[48,40,18.0],[48,78,92.0],[48,91,10.0],[48,101,76.0],[48,130,10.0],[48,135,84.0],[48,154,49.0],[48,171,51.0],[48,193,6.0],[48,194,16.0],[48,197,1.0],[48,212,1583.0],[48,213,195.0],[48,216,81.0],[48,217,25.0],[48,218,54.0],[48,220,96.0],[48,235,6.0],[48,236,8.0],[48,238,717.0],[48,241,3.0],[48,243,5.0],[48,244,220.0],[48,245,485.0],[48,246,31.0],[48,248,121.0],[48,249,68.0],[48,250,36.0],[48,251,243.0],[48,252,288.0],[48,253,300.0],[48,255,28.0],[48,256,260.0],[48,257,50.0],[48,258,55.0],[48,259,31.0],[48,260,21.0],[48,262,6.0],[48,263,45.0],[48,264,53.0],[48,265,1484.0],[48,266,141.0],[48,267,4596.0],[48,268,53.0],[48,269,22.0],[48,271,92.0],[48,272,26.0],[48,273,5.0],[48,275,22.0],[48,276,22.0],[48,277,2.0],[48,278,6.0],[48,279,36.0],[48,281,93.0],[48,282,30.0],[48,283,24.0],[48,284,4.0],[48,292,21.0],[48,327,3.0],[48,347,9.0],[48,348,29.0],[48,350,68.0],[48,352,9.0],[49,7,264.0],[49,65,38.0],[49,66,12.0],[49,74,46.0],[49,80,162.0],[49,81,3.0],[49,87,28.0],[49,110,1.0],[49,118,108.0],[49,119,457.0],[49,123,47.0],[49,132,4.0],[49,171,266.0],[49,172,45.0],[49,218,45.0],[49,220,28.0],[49,253,86.0],[49,264,10.0],[49,318,2.0],[49,424,17.0],[49,437,38.0],[50,0,1.0],[50,4,24.0],[50,5,79.0],[50,7,139.0],[50,14,58.0],[50,15,31.0],[50,16,137.0],[50,18,19.0],[50,19,22.0],[50,20,29.0],[50,21,65.0],[50,22,111.0],[50,23,48.0],[50,24,211.0],[50,25,209.0],[50,26,56.0],[50,27,12.0],[50,28,6466.0],[50,29,269.0],[50,30,89.0],[50,31,21.0],[50,35,24.0],[50,44,1.0],[50,49,48.0],[50,106,95.0],[50,110,36.0],[50,115,12.0],[50,119,2.0],[50,123,14.0],[50,128,1.0],[50,135,27.0],[50,137,54.0],[50,138,9.0],[50,139,388.0],[50,140,26.0],[50,141,9.0],[50,142,89.0],[50,143,1.0],[50,144,1.0],[50,146,39.0],[50,147,37.0],[50,148,54.0],[50,149,812.0],[50,150,592.0],[50,151,44.0],[50,152,62.0],[50,153,64.0],[50,154,42.0],[50,155,228.0],[50,157,61.0],[50,158,4.0],[50,160,4.0],[50,161,51.0],[50,162,456.0],[50,163,15.0],[50,164,4.0],[50,168,4.0],[50,177,7.0],[50,182,32.0],[50,185,542.0],[50,187,4.0],[50,212,63.0],[50,213,75.0],[50,214,13.0],[50,219,92.0],[50,220,283.0],[50,223,158.0],[50,224,15.0],[50,225,851.0],[50,233,16.0],[50,234,31.0],[50,235,78.0],[50,236,5544.0],[50,237,6.0],[50,238,65.0],[50,239,1.0],[50,240,25.0],[50,241,45.0],[50,242,13.0],[50,246,7.0],[50,260,85.0],[50,306,29.0],[50,357,8.0],[50,375,12.0],[50,411,17.0],[51,38,27.0],[51,44,1575.0],[51,73,26.0],[51,106,10923.0],[51,107,390.0],[51,108,709.0],[51,109,862.0],[51,110,1404.0],[51,111,999.0],[51,112,8147.0],[51,113,383.0],[51,114,397.0],[51,115,298.0],[51,116,426.0],[51,117,8303.0],[51,118,974.0],[51,119,344.0],[51,120,1386.0],[51,121,183.0],[51,122,104.0],[51,123,1604.0],[51,124,471.0],[51,125,150.0],[51,126,421.0],[51,127,1361.0],[51,128,357.0],[51,129,98.0],[51,130,682.0],[51,131,558.0],[51,132,345.0],[51,133,35.0],[51,134,326.0],[51,135,663.0],[51,157,7.0],[51,178,1.0],[51,181,1119.0],[51,185,19.0],[51,195,4465.0],[51,196,117.0],[51,197,334.0],[51,199,874.0],[51,200,357.0],[51,205,79.0],[51,220,18.0],[51,245,19.0],[51,264,2.0],[51,301,399.0],[51,302,364.0],[51,303,224.0],[51,304,22.0],[51,305,618.0],[51,306,231.0],[51,307,99.0],[51,308,53.0],[51,309,39.0],[51,318,3.0],[51,354,7.0],[51,366,63.0],[51,407,124.0],[52,170,12.0],[52,310,12.0],[52,311,4.0],[52,312,7.0],[52,313,61.0],[52,315,38.0],[52,319,27.0],[52,343,19.0],[52,345,4.0],[52,351,13.0],[52,369,4.0],[53,109,320.0],[53,111,24.0],[53,123,45.0],[53,124,117.0],[53,170,236.0],[53,187,61.0],[53,199,11.0],[53,216,299.0],[53,252,81.0],[53,265,1.0],[53,267,30.0],[53,305,2.0],[53,310,68.0],[53,312,12.0],[53,313,289.0],[53,315,280.0],[53,316,704.0],[53,318,14.0],[53,319,50.0],[53,343,601.0],[53,344,17.0],[53,345,77.0],[53,346,5.0],[53,351,1675.0],[53,369,3.0],[53,371,159.0],[53,434,8.0],[53,436,1.0],[53,443,9.0],[54,7,37.0],[54,35,11.0],[54,65,1.0],[54,106,1343.0],[54,107,451.0],[54,108,3627.0],[54,109,741.0],[54,110,2644.0],[54,111,815.0],[54,112,6890.0],[54,113,1153.0],[54,114,899.0],[54,115,255.0],[54,116,655.0],[54,117,1338.0],[54,118,929.0],[54,119,526.0],[54,120,943.0],[54,121,240.0],[54,122,3754.0],[54,123,1353.0],[54,124,662.0],[54,125,191.0],[54,126,423.0],[54,127,1662.0],[54,128,421.0],[54,129,259.0],[54,130,34702.0],[54,131,759.0],[54,132,315.0],[54,133,174.0],[54,134,838.0],[54,135,668.0],[54,142,47.0],[54,195,289.0],[54,196,175.0],[54,197,2180.0],[54,199,908.0],[54,200,760.0],[54,205,64.0],[54,238,13.0],[54,239,92.0],[54,301,20858.0],[54,302,308.0],[54,303,891.0],[54,304,39.0],[54,305,968.0],[54,306,280.0],[54,307,196.0],[54,308,45.0],[54,309,69.0],[54,354,7.0],[54,366,65.0],[54,407,109.0],[55,0,39.0],[55,1,26.0],[55,2,79.0],[55,3,21.0],[55,4,13.0],[55,137,85.0],[55,138,52.0],[55,139,1.0],[55,141,11.0],[55,142,48.0],[55,143,4.0],[55,144,24.0],[55,145,4.0],[55,146,115.0],[55,147,53.0],[55,148,12.0],[55,149,90.0],[55,150,66.0],[55,151,31.0],[55,152,26.0],[55,153,11.0],[55,154,16.0],[55,155,11.0],[55,156,221.0],[55,157,19.0],[55,158,111.0],[55,159,50.0],[55,160,22.0],[55,161,27.0],[55,162,4.0],[55,163,23.0],[55,165,2.0],[55,166,73.0],[55,168,36.0],[55,169,15.0],[55,207,57.0],[55,223,4.0],[55,408,860.0],[55,409,10.0],[55,413,41.0],[56,5,111.0],[56,7,84.0],[56,14,89.0],[56,15,47.0],[56,16,172.0],[56,18,11.0],[56,19,26.0],[56,20,24.0],[56,21,116.0],[56,22,88.0],[56,23,196.0],[56,24,418.0],[56,25,97.0],[56,26,41.0],[56,27,3.0],[56,28,70.0],[56,29,106.0],[56,30,87.0],[56,31,20.0],[56,32,64.0],[56,42,129.0],[56,44,1.0],[56,46,50.0],[56,53,634.0],[56,69,151.0],[56,119,2.0],[56,120,31.0],[56,123,7.0],[56,125,344.0],[56,127,6.0],[56,132,21.0],[56,135,100.0],[56,137,1.0],[56,138,27.0],[56,152,142.0],[56,165,98.0],[56,183,1516.0],[56,184,55.0],[56,191,433.0],[56,197,5.0],[56,212,85.0],[56,213,67.0],[56,214,8880.0],[56,219,48.0],[56,220,236.0],[56,224,31.0],[56,233,4.0],[56,234,43.0],[56,235,145.0],[56,236,75.0],[56,237,93.0],[56,238,88.0],[56,239,35.0],[56,240,22.0],[56,241,20.0],[56,242,3.0],[56,245,72.0],[56,269,18.0],[56,294,2605.0],[56,300,6.0],[56,326,33.0],[56,357,20.0],[56,375,12.0],[56,395,48.0],[56,440,3.0],[57,8,2.0],[57,35,3.0],[57,38,9.0],[57,40,6.0],[57,41,685.0],[57,43,420.0],[57,44,168.0],[57,45,29.0],[57,47,1790.0],[57,49,5078.0],[57,50,38.0],[57,53,1.0],[57,54,6.0],[57,58,30.0],[57,112,452.0],[57,120,5.0],[57,176,17.0],[57,178,4.0],[57,179,14.0],[57,180,5.0],[57,181,95.0],[57,182,3092.0],[57,185,52.0],[57,186,2.0],[57,187,44.0],[57,192,10.0],[57,202,1153.0],[57,243,9.0],[57,290,1.0],[57,291,7.0],[57,292,50.0],[57,294,2.0],[57,302,156.0],[57,311,9.0],[57,322,241.0],[57,327,30.0],[57,329,387.0],[57,339,14.0],[58,5,132.0],[58,6,56.0],[58,11,381.0],[58,33,39.0],[58,34,1.0],[58,49,17.0],[58,53,2.0],[58,135,142.0],[58,182,5.0],[58,216,45.0],[58,217,16.0],[58,218,25.0],[58,243,13.0],[58,244,4.0],[58,245,186.0],[58,246,6.0],[58,248,65.0],[58,249,15.0],[58,250,10.0],[58,251,32.0],[58,252,225.0],[58,253,168.0],[58,255,6.0],[58,256,89.0],[58,257,28.0],[58,258,29.0],[58,259,18.0],[58,260,21.0],[58,263,18.0],[58,264,21.0],[58,265,1607.0],[58,266,82.0],[58,267,2006.0],[58,268,10.0],[58,269,10.0],[58,271,56.0],[58,272,13.0],[58,273,1.0],[58,275,11.0],[58,278,7.0],[58,279,6.0],[58,281,24.0],[58,283,15.0],[58,347,2.0],[58,350,12.0],[58,352,2.0],[59,106,116.0],[59,143,23.0],[59,147,223.0],[59,149,2.0],[59,160,1.0],[59,195,3.0],[59,236,5.0],[60,5,39.0],[60,6,52.0],[60,7,11.0],[60,13,54.0],[60,14,61.0],[60,15,32.0],[60,16,195.0],[60,17,7.0],[60,20,8.0],[60,21,10.0],[60,22,145.0],[60,23,17.0],[60,24,65.0],[60,25,221.0],[60,26,123.0],[60,28,22.0],[60,29,1986.0],[60,30,148.0],[60,31,33.0],[60,32,2.0],[60,33,16.0],[60,37,21.0],[60,39,10.0],[60,40,42.0],[60,41,33.0],[60,43,6.0],[60,44,881.0],[60,60,189.0],[60,61,90.0],[60,63,28.0],[60,65,25.0],[60,66,73.0],[60,67,43.0],[60,68,13.0],[60,69,145.0],[60,70,55.0],[60,71,79.0],[60,72,81.0],[60,73,390.0],[60,74,93.0],[60,75,118.0],[60,77,6.0],[60,78,73.0],[60,79,73.0],[60,80,26.0],[60,81,89.0],[60,82,153.0],[60,83,263.0],[60,84,32.0],[60,85,67.0],[60,86,122.0],[60,87,100.0],[60,88,2.0],[60,89,66.0],[60,90,38.0],[60,91,34.0],[60,92,13.0],[60,93,82.0],[60,94,19.0],[60,97,26.0],[60,98,97.0],[60,99,58.0],[60,100,10.0],[60,101,42.0],[60,103,24.0],[60,104,55.0],[60,110,5.0],[60,115,3.0],[60,116,15.0],[60,123,23.0],[60,125,7.0],[60,147,1.0],[60,149,29.0],[60,150,2.0],[60,154,10.0],[60,155,12.0],[60,156,2.0],[60,170,2.0],[60,171,497.0],[60,172,93.0],[60,173,344.0],[60,174,164.0],[60,175,3.0],[60,181,595.0],[60,186,15.0],[60,189,10.0],[60,193,41.0],[60,194,6.0],[60,198,28.0],[60,206,18.0],[60,209,47.0],[60,212,321.0],[60,213,545.0],[60,214,1.0],[60,219,54.0],[60,220,269.0],[60,224,30.0],[60,228,3.0],[60,230,39.0],[60,231,10.0],[60,232,41.0],[60,234,1.0],[60,235,2.0],[60,236,23.0],[60,237,12.0],[60,238,90.0],[60,240,43.0],[60,245,89.0],[60,249,3.0],[60,251,5.0],[60,253,111.0],[60,256,23.0],[60,259,140.0],[60,263,11.0],[60,265,73.0],[60,275,91.0],[60,285,30.0],[60,288,4.0],[60,306,23.0],[60,310,2.0],[60,312,148.0],[60,313,16.0],[60,315,14.0],[60,316,4.0],[60,317,87.0],[60,318,33.0],[60,319,70.0],[60,320,74.0],[60,329,13.0],[60,337,5.0],[60,345,197.0],[60,346,1049.0],[60,351,38.0],[60,357,6.0],[60,358,7.0],[60,359,32.0],[60,360,12.0],[60,363,95.0],[60,364,2.0],[60,365,6.0],[60,367,21.0],[60,370,67.0],[60,371,37.0],[60,375,198.0],[60,387,2.0],[60,389,11.0],[60,390,12.0],[60,393,13.0],[60,395,13.0],[60,396,20.0],[60,397,15.0],[60,398,2.0],[60,400,41.0],[60,403,17.0],[60,407,2.0],[60,429,4.0],[60,435,10.0],[60,437,59.0],[60,438,27.0],[60,440,63.0],[60,441,38.0],[60,446,5.0],[61,7,25.0],[61,8,42.0],[61,10,2.0],[61,29,7.0],[61,35,27.0],[61,37,5.0],[61,38,153.0],[61,39,1.0],[61,40,14.0],[61,41,14.0],[61,42,32.0],[61,43,84.0],[61,44,236.0],[61,46,15.0],[61,47,23.0],[61,48,4.0],[61,49,111.0],[61,50,134.0],[61,52,20.0],[61,53,11.0],[61,54,9.0],[61,55,14.0],[61,56,14.0],[61,58,45.0],[61,78,55.0],[61,110,1.0],[61,115,37.0],[61,116,28.0],[61,123,2.0],[61,135,130.0],[61,166,3.0],[61,176,11.0],[61,177,11.0],[61,178,57.0],[61,179,47.0],[61,180,12.0],[61,181,106.0],[61,182,36.0],[61,184,7.0],[61,185,78.0],[61,186,2.0],[61,187,30.0],[61,192,1.0],[61,195,109.0],[61,202,1.0],[61,234,131.0],[61,239,14.0],[61,254,12.0],[61,285,23.0],[61,290,13.0],[61,291,40.0],[61,292,22.0],[61,294,4.0],[61,322,20.0],[61,336,15.0],[61,357,70.0],[62,3,1.0],[62,5,122.0],[62,6,47.0],[62,7,72.0],[62,11,144.0],[62,14,88.0],[62,15,35.0],[62,16,143.0],[62,18,5.0],[62,19,33.0],[62,20,43.0],[62,21,96.0],[62,22,719.0],[62,23,67.0],[62,24,204.0],[62,25,333.0],[62,26,22.0],[62,27,7.0],[62,28,53.0],[62,29,74.0],[62,30,85.0],[62,31,26.0],[62,32,161.0],[62,33,52.0],[62,37,1.0],[62,53,14.0],[62,68,12.0],[62,101,13.0],[62,106,49.0],[62,108,1.0],[62,109,6.0],[62,110,28.0],[62,112,10.0],[62,114,32.0],[62,116,3.0],[62,117,4.0],[62,118,2.0],[62,120,9.0],[62,123,50.0],[62,125,12.0],[62,127,18.0],[62,130,77.0],[62,131,1.0],[62,132,22.0],[62,135,155.0],[62,137,32.0],[62,138,10.0],[62,142,16.0],[62,144,8.0],[62,146,12.0],[62,147,64.0],[62,149,43.0],[62,150,15.0],[62,151,4.0],[62,152,17.0],[62,153,8.0],[62,154,240.0],[62,155,486.0],[62,159,10.0],[62,160,17.0],[62,161,9.0],[62,163,11.0],[62,166,3.0],[62,168,2.0],[62,191,6.0],[62,197,24.0],[62,199,14.0],[62,200,3.0],[62,212,5078.0],[62,213,987.0],[62,214,5.0],[62,216,32.0],[62,217,10.0],[62,218,18.0],[62,219,34.0],[62,220,215.0],[62,223,33.0],[62,224,42.0],[62,233,2.0],[62,234,36.0],[62,235,80.0],[62,236,47.0],[62,237,4.0],[62,238,291.0],[62,239,13.0],[62,240,18.0],[62,241,34.0],[62,242,8.0],[62,243,3.0],[62,244,219.0],[62,245,338.0],[62,246,6.0],[62,248,55.0],[62,249,17.0],[62,250,13.0],[62,251,27.0],[62,252,135.0],[62,253,161.0],[62,255,14.0],[62,256,190.0],[62,257,29.0],[62,258,24.0],[62,259,23.0],[62,260,16.0],[62,262,4.0],[62,263,7.0],[62,264,7.0],[62,265,2086.0],[62,266,41.0],[62,267,124.0],[62,268,10.0],[62,269,10.0],[62,271,63.0],[62,272,22.0],[62,273,2.0],[62,275,23.0],[62,278,4.0],[62,279,12.0],[62,281,23.0],[62,282,8.0],[62,283,15.0],[62,292,15.0],[62,301,67.0],[62,305,3.0],[62,306,406.0],[62,348,14.0],[62,350,18.0],[62,352,27.0],[62,357,8.0],[62,375,2.0],[62,407,25.0],[62,409,15.0],[63,11,39.0],[63,150,1.0],[63,152,1.0],[63,153,34.0],[63,163,18.0],[63,170,8.0],[63,171,10.0],[63,172,7.0],[63,174,27.0],[63,275,12.0],[63,313,58.0],[63,315,4.0],[63,318,40.0],[63,343,19.0],[63,345,23.0],[63,351,7.0],[63,434,55.0],[63,437,20.0],[64,4,10.0],[64,50,11.0],[64,113,66.0],[64,156,14.0],[64,157,2.0],[64,179,4.0],[64,258,25.0],[64,259,1.0],[64,294,3.0],[64,302,8.0],[64,303,1.0],[65,4,2.0],[65,6,108.0],[66,6,44.0],[66,8,24.0],[66,9,2.0],[66,10,9.0],[66,11,72.0],[66,32,14.0],[66,33,6.0],[66,35,29.0],[66,37,13.0],[66,38,31.0],[66,39,5.0],[66,40,3.0],[66,42,3.0],[66,43,40.0],[66,44,73.0],[66,46,5707.0],[66,48,9.0],[66,49,33.0],[66,50,54.0],[66,53,57.0],[66,56,10.0],[66,106,15.0],[66,109,5.0],[66,110,32.0],[66,111,9.0],[66,114,5.0],[66,117,10.0],[66,118,16.0],[66,119,343.0],[66,120,21.0],[66,123,26.0],[66,127,22.0],[66,130,11.0],[66,131,8.0],[66,135,258.0],[66,142,16.0],[66,176,3.0],[66,177,21.0],[66,178,16.0],[66,179,48.0],[66,181,44.0],[66,182,19.0],[66,183,4.0],[66,184,5.0],[66,185,92.0],[66,186,28.0],[66,187,87.0],[66,189,5.0],[66,191,45.0],[66,192,10.0],[66,193,10.0],[66,194,4.0],[66,197,30.0],[66,199,15.0],[66,202,1.0],[66,216,13.0],[66,244,2.0],[66,245,1316.0],[66,248,9.0],[66,251,20.0],[66,252,66.0],[66,253,68.0],[66,256,92.0],[66,263,11.0],[66,266,13.0],[66,271,5.0],[66,272,5.0],[66,282,86.0],[66,285,23.0],[66,291,4.0],[66,294,4.0],[66,305,3.0],[66,322,41.0],[66,326,3748.0],[66,329,2.0],[66,348,2.0],[67,0,47.0],[67,2,14.0],[67,3,142.0],[67,4,66.0],[67,16,9.0],[67,24,1.0],[67,137,51.0],[67,138,73.0],[67,139,17.0],[67,140,20.0],[67,141,51.0],[67,142,166.0],[67,143,73.0],[67,144,12.0],[67,145,31.0],[67,146,152.0],[67,147,331.0],[67,148,10.0],[67,149,115.0],[67,150,279.0],[67,151,30.0],[67,152,33.0],[67,153,27.0],[67,154,29.0],[67,155,215.0],[67,156,8.0],[67,157,13.0],[67,158,14.0],[67,159,20.0],[67,160,18.0],[67,161,24.0],[67,162,13.0],[67,163,32.0],[67,165,1.0],[67,166,22.0],[67,168,384.0],[67,169,19.0],[67,220,6.0],[67,223,13.0],[67,234,859.0],[67,409,7.0],[67,410,6.0],[67,411,16.0],[67,414,7.0],[68,5,60.0],[68,6,68.0],[68,7,306.0],[68,11,206.0],[68,14,84.0],[68,15,26.0],[68,16,90.0],[68,18,1.0],[68,19,134.0],[68,20,38.0],[68,21,76.0],[68,22,424.0],[68,23,44.0],[68,24,160.0],[68,25,115.0],[68,26,9.0],[68,27,6.0],[68,28,43.0],[68,29,30.0],[68,30,57.0],[68,31,11.0],[68,33,53.0],[68,34,24.0],[68,37,9.0],[68,40,11.0],[68,66,5.0],[68,74,1.0],[68,78,24.0],[68,87,12.0],[68,91,32.0],[68,101,68.0],[68,104,4.0],[68,116,7.0],[68,123,5.0],[68,130,11.0],[68,135,51.0],[68,154,39.0],[68,171,185.0],[68,172,2.0],[68,173,1.0],[68,174,74.0],[68,193,13.0],[68,194,9.0],[68,212,2309.0],[68,213,317.0],[68,214,4.0],[68,216,52.0],[68,217,17.0],[68,218,43.0],[68,219,28.0],[68,220,278.0],[68,224,13.0],[68,225,2.0],[68,234,17.0],[68,235,56.0],[68,236,33.0],[68,237,2.0],[68,238,660.0],[68,239,6.0],[68,240,14.0],[68,241,20.0],[68,242,4.0],[68,243,7.0],[68,244,90.0],[68,245,234.0],[68,246,12.0],[68,248,60.0],[68,249,42.0],[68,250,34.0],[68,251,67.0],[68,252,207.0],[68,253,160.0],[68,255,13.0],[68,256,101.0],[68,257,32.0],[68,258,30.0],[68,259,22.0],[68,260,9.0],[68,261,1.0],[68,262,1.0],[68,263,21.0],[68,264,17.0],[68,265,756.0],[68,266,71.0],[68,267,2568.0],[68,268,25.0],[68,269,13.0],[68,271,52.0],[68,272,17.0],[68,273,14.0],[68,275,21.0],[68,276,1.0],[68,278,5.0],[68,279,14.0],[68,281,33.0],[68,282,11.0],[68,283,14.0],[68,292,6.0],[68,306,62.0],[68,347,5.0],[68,348,18.0],[68,350,31.0],[68,352,3.0],[68,357,11.0],[68,380,8.0],[69,0,9.0],[69,4,2.0],[69,11,5.0],[69,14,2.0],[69,29,498.0],[69,42,8.0],[69,48,14.0],[69,60,74.0],[69,61,4.0],[69,63,387.0],[69,69,10.0],[69,72,10.0],[69,74,1.0],[69,77,2.0],[69,81,2.0],[69,82,3.0],[69,86,12.0],[69,87,4.0],[69,97,2.0],[69,101,798.0],[69,106,65.0],[69,107,48.0],[69,108,25.0],[69,109,48.0],[69,110,98.0],[69,111,59.0],[69,112,39.0],[69,113,25.0],[69,114,228.0],[69,115,6.0],[69,116,36.0],[69,117,44.0],[69,118,51.0],[69,119,18.0],[69,120,48.0],[69,122,50.0],[69,123,93.0],[69,124,24.0],[69,126,2328.0],[69,127,92.0],[69,128,23.0],[69,129,18.0],[69,130,39.0],[69,131,30.0],[69,132,13.0],[69,134,12.0],[69,135,411.0],[69,137,19.0],[69,138,8.0],[69,140,59.0],[69,142,192.0],[69,144,10.0],[69,146,16.0],[69,147,9.0],[69,148,3.0],[69,149,21.0],[69,150,22.0],[69,152,6.0],[69,153,6.0],[69,155,3.0],[69,156,3.0],[69,157,2.0],[69,159,31.0],[69,160,83.0],[69,161,55.0],[69,163,5.0],[69,165,1.0],[69,166,4.0],[69,168,16.0],[69,174,1.0],[69,195,9.0],[69,197,250.0],[69,199,46.0],[69,200,21.0],[69,244,21.0],[69,245,162.0],[69,253,215.0],[69,258,5.0],[69,261,4.0],[69,274,7.0],[69,301,44.0],[69,302,20.0],[69,305,40.0],[69,311,140.0],[69,330,1.0],[69,343,46.0],[69,370,40.0],[69,407,2.0],[69,409,611.0],[70,8,28.0],[70,9,4.0],[70,10,13.0],[70,35,26.0],[70,37,29.0],[70,38,29.0],[70,39,4.0],[70,40,12.0],[70,41,267.0],[70,42,3.0],[70,43,58.0],[70,44,255.0],[70,45,174.0],[70,46,11.0],[70,48,23.0],[70,49,6922.0],[70,50,63.0],[70,52,6.0],[70,53,22.0],[70,54,2.0],[70,55,6.0],[70,56,13.0],[70,58,38.0],[70,176,15.0],[70,177,19.0],[70,178,23.0],[70,179,54.0],[70,181,174.0],[70,182,4602.0],[70,183,7.0],[70,184,2.0],[70,185,91.0],[70,186,39.0],[70,187,114.0],[70,189,5.0],[70,190,7.0],[70,191,21.0],[70,192,23.0],[70,193,18.0],[70,194,7.0],[70,285,28.0],[70,290,15.0],[70,291,2.0],[70,292,56.0],[70,294,6.0],[70,311,15.0],[70,322,35.0],[70,326,13.0],[70,327,36.0],[70,329,176.0],[70,330,6.0],[70,335,3.0],[70,339,103.0],[71,4,1.0],[71,5,84.0],[71,6,78.0],[71,7,40.0],[71,11,227.0],[71,14,60.0],[71,15,18.0],[71,16,81.0],[71,19,27.0],[71,20,28.0],[71,21,62.0],[71,22,431.0],[71,23,41.0],[71,24,154.0],[71,25,201.0],[71,26,10.0],[71,27,11.0],[71,28,21.0],[71,29,39.0],[71,30,53.0],[71,31,11.0],[71,32,86.0],[71,33,48.0],[71,34,11.0],[71,37,3.0],[71,53,12.0],[71,106,37.0],[71,109,3.0],[71,110,33.0],[71,111,8.0],[71,112,2.0],[71,113,2.0],[71,114,25.0],[71,116,9.0],[71,117,6.0],[71,118,9.0],[71,120,11.0],[71,123,25.0],[71,124,2.0],[71,127,13.0],[71,128,1.0],[71,130,79.0],[71,131,6.0],[71,135,196.0],[71,137,10.0],[71,142,5.0],[71,144,2.0],[71,146,5.0],[71,147,44.0],[71,148,1.0],[71,149,23.0],[71,150,7.0],[71,151,5.0],[71,152,9.0],[71,154,121.0],[71,155,221.0],[71,158,1.0],[71,159,1.0],[71,160,1.0],[71,161,1.0],[71,183,6.0],[71,194,4.0],[71,197,33.0],[71,199,11.0],[71,212,2343.0],[71,213,543.0],[71,214,13.0],[71,216,65.0],[71,217,39.0],[71,218,38.0],[71,219,26.0],[71,220,145.0],[71,223,5.0],[71,224,15.0],[71,225,5.0],[71,233,2.0],[71,234,15.0],[71,235,44.0],[71,236,28.0],[71,237,7.0],[71,238,186.0],[71,239,5.0],[71,240,3.0],[71,241,16.0],[71,242,11.0],[71,243,14.0],[71,244,376.0],[71,245,467.0],[71,246,22.0],[71,248,72.0],[71,249,24.0],[71,250,35.0],[71,251,24.0],[71,252,189.0],[71,253,196.0],[71,255,18.0],[71,256,246.0],[71,257,20.0],[71,258,27.0],[71,259,17.0],[71,260,21.0],[71,261,1.0],[71,262,5.0],[71,263,29.0],[71,264,33.0],[71,265,2096.0],[71,266,58.0],[71,267,162.0],[71,268,18.0],[71,269,16.0],[71,271,91.0],[71,272,31.0],[71,273,8.0],[71,275,23.0],[71,276,13.0],[71,277,9.0],[71,278,13.0],[71,279,24.0],[71,281,44.0],[71,282,13.0],[71,283,27.0],[71,284,13.0],[71,292,23.0],[71,294,9.0],[71,301,61.0],[71,302,26.0],[71,306,184.0],[71,307,1.0],[71,327,14.0],[71,347,19.0],[71,348,34.0],[71,350,6.0],[71,352,44.0],[71,357,5.0],[71,407,18.0],[71,439,2.0],[72,18,27.0],[72,28,9.0],[72,110,7.0],[72,115,9.0],[72,130,2.0],[72,135,12.0],[72,183,15.0],[72,196,15.0],[72,205,3.0],[72,294,19.0],[72,308,5.0],[73,0,37.0],[73,5,52.0],[73,6,46.0],[73,7,134.0],[73,11,128.0],[73,14,159.0],[73,15,28.0],[73,16,3.0],[73,17,73.0],[73,18,5.0],[73,19,16.0],[73,20,2.0],[73,21,19.0],[73,22,250.0],[73,24,25.0],[73,25,7.0],[73,26,367.0],[73,28,30.0],[73,29,1.0],[73,30,10.0],[73,33,13.0],[73,34,1.0],[73,35,33.0],[73,36,48.0],[73,41,17.0],[73,42,1.0],[73,44,6.0],[73,60,104.0],[73,65,26.0],[73,66,90.0],[73,67,334.0],[73,68,11.0],[73,69,7.0],[73,70,23.0],[73,71,39.0],[73,72,50.0],[73,73,2.0],[73,74,550.0],[73,75,30.0],[73,77,23.0],[73,78,1.0],[73,79,4.0],[73,80,47.0],[73,81,384.0],[73,82,24.0],[73,84,23.0],[73,85,6.0],[73,86,3.0],[73,87,332.0],[73,89,66.0],[73,90,2.0],[73,92,9.0],[73,93,28.0],[73,99,1.0],[73,100,22.0],[73,102,4.0],[73,103,7.0],[73,104,11.0],[73,105,34.0],[73,106,23.0],[73,107,51.0],[73,109,21.0],[73,110,125.0],[73,111,28.0],[73,112,30.0],[73,116,16.0],[73,117,30.0],[73,118,55.0],[73,119,514.0],[73,120,64.0],[73,121,8.0],[73,123,505.0],[73,124,127.0],[73,127,61.0],[73,128,17.0],[73,130,4.0],[73,131,74.0],[73,132,212.0],[73,135,13.0],[73,137,3.0],[73,139,8.0],[73,140,46.0],[73,146,2.0],[73,147,46.0],[73,148,40.0],[73,149,15.0],[73,150,77.0],[73,152,10.0],[73,153,14.0],[73,159,3.0],[73,160,2.0],[73,163,7.0],[73,166,5.0],[73,171,2017.0],[73,172,593.0],[73,173,5411.0],[73,174,520.0],[73,175,3.0],[73,177,15.0],[73,192,6.0],[73,197,22.0],[73,198,50.0],[73,199,68.0],[73,200,4.0],[73,206,9.0],[73,212,100.0],[73,213,342.0],[73,214,2.0],[73,215,22.0],[73,218,68.0],[73,219,11.0],[73,220,1357.0],[73,223,8.0],[73,235,4.0],[73,238,86.0],[73,242,8.0],[73,244,4.0],[73,245,82.0],[73,248,3.0],[73,251,140.0],[73,252,30.0],[73,253,131.0],[73,256,5.0],[73,257,12.0],[73,264,164.0],[73,266,12.0],[73,271,5.0],[73,275,17.0],[73,277,181.0],[73,283,15.0],[73,285,6.0],[73,302,41.0],[73,303,2.0],[73,305,40.0],[73,306,70.0],[73,307,35.0],[73,310,266.0],[73,311,23.0],[73,313,27.0],[73,315,20.0],[73,317,132.0],[73,318,85.0],[73,319,6.0],[73,320,115.0],[73,328,19.0],[73,329,3.0],[73,343,2.0],[73,345,42.0],[73,351,2.0],[73,367,3.0],[73,368,82.0],[73,369,11.0],[73,371,22.0],[73,372,37.0],[73,374,44.0],[73,379,4.0],[73,385,8.0],[73,391,4.0],[73,395,21.0],[73,407,65.0],[73,414,5.0],[73,415,3.0],[73,424,78.0],[73,434,31.0],[73,435,14.0],[73,437,597.0],[73,438,126.0],[73,440,35.0],[73,441,72.0],[74,5,1842.0],[74,7,55.0],[74,14,81.0],[74,15,15.0],[74,16,124.0],[74,18,4.0],[74,19,18.0],[74,20,34.0],[74,21,99.0],[74,22,40.0],[74,23,62.0],[74,24,160.0],[74,25,78.0],[74,26,22.0],[74,27,10.0],[74,28,31.0],[74,29,53.0],[74,30,73.0],[74,31,14.0],[74,32,17.0],[74,44,9.0],[74,49,58.0],[74,69,10.0],[74,95,155.0],[74,135,10.0],[74,182,25.0],[74,186,1.0],[74,212,45.0],[74,213,41.0],[74,214,17.0],[74,219,41.0],[74,220,156.0],[74,224,2.0],[74,225,1.0],[74,233,5.0],[74,234,34.0],[74,235,49.0],[74,236,40.0],[74,237,7.0],[74,238,63.0],[74,239,18.0],[74,240,13.0],[74,241,24.0],[74,267,2.0],[74,285,15.0],[74,303,1.0],[74,357,11.0],[74,379,9.0],[75,8,7.0],[75,9,3.0],[75,10,4.0],[75,35,41.0],[75,37,6.0],[75,38,22.0],[75,40,3.0],[75,41,2.0],[75,43,19.0],[75,44,116.0],[75,47,9.0],[75,49,40.0],[75,50,105.0],[75,52,248.0],[75,53,11.0],[75,54,18.0],[75,56,11.0],[75,58,4.0],[75,112,43.0],[75,149,15.0],[75,152,7.0],[75,177,23.0],[75,178,20.0],[75,179,89.0],[75,181,71.0],[75,182,19.0],[75,185,36.0],[75,186,7.0],[75,187,4537.0],[75,190,164.0],[75,202,3.0],[75,254,2.0],[75,285,13.0],[75,289,4.0],[75,322,10.0],[75,333,2.0],[76,2,30.0],[76,5,190.0],[76,7,19.0],[76,14,41.0],[76,16,28.0],[76,20,9.0],[76,21,18.0],[76,22,19.0],[76,23,18.0],[76,24,51.0],[76,25,106.0],[76,26,55.0],[76,28,118.0],[76,29,533.0],[76,30,13.0],[76,31,212.0],[76,33,30.0],[76,43,6.0],[76,44,304.0],[76,65,5.0],[76,69,11.0],[76,81,9.0],[76,85,25.0],[76,88,1.0],[76,98,41.0],[76,139,9.0],[76,181,207.0],[76,212,16.0],[76,213,13.0],[76,214,9.0],[76,217,22.0],[76,220,37.0],[76,224,15.0],[76,225,3.0],[76,234,3.0],[76,235,13.0],[76,236,13.0],[76,238,7.0],[76,240,4.0],[76,242,1807.0],[76,243,5.0],[76,275,11.0],[76,310,9.0],[76,311,8.0],[76,346,1.0],[77,0,1.0],[77,1,46.0],[77,2,95.0],[77,4,18.0],[77,5,414.0],[77,7,113.0],[77,11,32.0],[77,14,1383.0],[77,16,12.0],[77,17,2405.0],[77,18,1093.0],[77,19,321.0],[77,20,29.0],[77,21,15.0],[77,22,3856.0],[77,23,12.0],[77,24,4.0],[77,25,9.0],[77,26,14.0],[77,29,235.0],[77,30,6.0],[77,31,533.0],[77,34,6.0],[77,35,4.0],[77,38,50.0],[77,41,37.0],[77,42,634.0],[77,43,68.0],[77,44,148.0],[77,45,5.0],[77,47,10.0],[77,49,211.0],[77,50,59.0],[77,55,12.0],[77,58,399.0],[77,63,22.0],[77,65,28.0],[77,68,51.0],[77,81,10.0],[77,85,23.0],[77,92,789.0],[77,110,1.0],[77,114,15.0],[77,125,17.0],[77,126,833.0],[77,129,9.0],[77,135,60.0],[77,136,1.0],[77,137,228.0],[77,138,26.0],[77,139,4.0],[77,140,4.0],[77,142,31.0],[77,143,2.0],[77,146,9.0],[77,148,83.0],[77,149,7.0],[77,150,17.0],[77,151,11.0],[77,152,9.0],[77,158,58.0],[77,159,12.0],[77,160,152.0],[77,161,1044.0],[77,165,145.0],[77,166,176.0],[77,167,62.0],[77,169,3.0],[77,176,239.0],[77,178,27.0],[77,179,17.0],[77,180,2.0],[77,181,81.0],[77,182,134.0],[77,183,12.0],[77,184,372.0],[77,192,7.0],[77,195,16.0],[77,202,2.0],[77,212,442.0],[77,213,568.0],[77,214,9.0],[77,215,7.0],[77,218,52.0],[77,220,799.0],[77,224,21.0],[77,235,27.0],[77,236,1.0],[77,238,548.0],[77,242,199.0],[77,243,3.0],[77,245,42.0],[77,253,10.0],[77,254,5.0],[77,263,4.0],[77,264,49.0],[77,268,3.0],[77,281,4.0],[77,290,37.0],[77,292,12.0],[77,294,16.0],[77,298,2.0],[77,302,72.0],[77,303,11.0],[77,306,4.0],[77,316,84.0],[77,318,6.0],[77,322,35.0],[77,327,1.0],[77,329,13.0],[77,335,26.0],[77,357,630.0],[77,370,13.0],[77,375,125.0],[77,384,252.0],[77,407,17.0],[77,408,62.0],[77,409,38.0],[77,419,6.0],[77,424,25.0],[77,439,8.0],[77,448,19.0],[78,4,6.0],[78,5,9.0],[78,25,1.0],[78,108,1.0],[78,117,1.0],[78,171,3.0],[78,196,119.0],[78,238,24.0],[79,4,2.0],[79,5,4.0],[79,8,21.0],[79,10,14.0],[79,16,9.0],[79,20,1.0],[79,21,19.0],[79,22,1.0],[79,24,7.0],[79,25,248.0],[79,30,6.0],[79,35,11107.0],[79,37,21.0],[79,38,42.0],[79,39,7.0],[79,40,5.0],[79,41,10.0],[79,42,3.0],[79,43,38.0],[79,44,148.0],[79,46,7.0],[79,47,11.0],[79,48,6.0],[79,49,34.0],[79,50,68.0],[79,52,8.0],[79,53,11.0],[79,55,2.0],[79,56,8.0],[79,58,5.0],[79,59,75.0],[79,106,76.0],[79,108,63.0],[79,112,5.0],[79,117,12.0],[79,142,8.0],[79,148,1.0],[79,157,14.0],[79,177,6844.0],[79,178,10.0],[79,179,50.0],[79,180,1.0],[79,181,96.0],[79,182,19.0],[79,184,2.0],[79,185,104.0],[79,186,15.0],[79,187,63.0],[79,189,5.0],[79,191,17.0],[79,192,18.0],[79,193,7.0],[79,194,11.0],[79,220,8.0],[79,238,1.0],[79,285,25.0],[79,288,3.0],[79,291,13.0],[79,294,3.0],[79,322,16.0],[79,330,1.0],[79,337,1.0],[79,348,31.0],[79,371,3.0],[80,0,8.0],[80,4,23.0],[80,5,63.0],[80,7,162.0],[80,8,437.0],[80,10,254.0],[80,12,2.0],[80,14,40.0],[80,15,17.0],[80,16,58.0],[80,18,10.0],[80,19,26.0],[80,20,27.0],[80,21,39.0],[80,22,257.0],[80,23,37.0],[80,24,98.0],[80,25,54.0],[80,26,20.0],[80,27,3.0],[80,28,27.0],[80,29,30.0],[80,30,50.0],[80,31,6.0],[80,73,34.0],[80,106,17.0],[80,107,172.0],[80,110,129.0],[80,111,43.0],[80,112,1.0],[80,113,3.0],[80,117,1.0],[80,118,5.0],[80,120,2.0],[80,123,22.0],[80,124,41.0],[80,127,17.0],[80,128,14.0],[80,131,3.0],[80,132,36.0],[80,135,1.0],[80,137,63.0],[80,138,14.0],[80,140,2.0],[80,141,8.0],[80,142,42.0],[80,143,57.0],[80,144,2.0],[80,145,4.0],[80,146,16.0],[80,147,6.0],[80,148,17.0],[80,149,27.0],[80,150,33.0],[80,151,9.0],[80,152,36.0],[80,153,3.0],[80,154,8.0],[80,155,460.0],[80,156,5.0],[80,158,3.0],[80,159,3.0],[80,160,15.0],[80,161,7.0],[80,162,1.0],[80,163,9.0],[80,166,1.0],[80,168,23.0],[80,199,3.0],[80,212,951.0],[80,213,654.0],[80,214,124.0],[80,217,15.0],[80,219,13.0],[80,220,212.0],[80,224,6.0],[80,233,1.0],[80,234,20.0],[80,235,25.0],[80,236,39.0],[80,238,628.0],[80,239,1.0],[80,240,8.0],[80,241,10.0],[80,242,30.0],[80,350,6.0],[80,357,75.0],[80,379,3.0],[81,1,8.0],[81,2,21.0],[81,3,3.0],[81,4,16.0],[81,5,1301.0],[81,6,10.0],[81,7,87.0],[81,11,123.0],[81,14,3110.0],[81,15,5.0],[81,16,61.0],[81,17,5367.0],[81,18,2363.0],[81,19,661.0],[81,20,83.0],[81,21,31.0],[81,22,7443.0],[81,23,43.0],[81,24,43.0],[81,25,35.0],[81,26,23.0],[81,28,40.0],[81,29,341.0],[81,30,29.0],[81,31,1143.0],[81,33,24.0],[81,34,31.0],[81,35,6.0],[81,38,32.0],[81,41,7.0],[81,42,1713.0],[81,43,14.0],[81,44,26.0],[81,49,120.0],[81,50,9.0],[81,55,78.0],[81,58,63.0],[81,63,23.0],[81,65,47.0],[81,68,50.0],[81,81,21.0],[81,85,21.0],[81,92,5.0],[81,100,5.0],[81,106,12.0],[81,109,8.0],[81,110,28.0],[81,111,8.0],[81,112,9.0],[81,114,28.0],[81,117,6.0],[81,118,8.0],[81,119,1.0],[81,120,4.0],[81,123,24.0],[81,124,4.0],[81,125,13.0],[81,126,1244.0],[81,127,26.0],[81,128,10.0],[81,129,14.0],[81,130,4.0],[81,135,56.0],[81,136,3.0],[81,137,448.0],[81,138,18.0],[81,139,15.0],[81,140,3.0],[81,141,3.0],[81,142,35.0],[81,143,2.0],[81,145,1.0],[81,146,23.0],[81,147,11.0],[81,148,37.0],[81,149,33.0],[81,150,44.0],[81,151,29.0],[81,152,27.0],[81,153,6.0],[81,154,8.0],[81,155,8.0],[81,156,3.0],[81,157,1.0],[81,158,53.0],[81,159,17.0],[81,160,137.0],[81,161,1378.0],[81,163,12.0],[81,165,48.0],[81,166,101.0],[81,167,29.0],[81,168,21.0],[81,176,37.0],[81,178,12.0],[81,179,7.0],[81,181,11.0],[81,182,77.0],[81,183,27.0],[81,184,1019.0],[81,188,2.0],[81,195,18.0],[81,197,13.0],[81,199,10.0],[81,211,19.0],[81,212,1003.0],[81,213,1251.0],[81,214,19.0],[81,215,29.0],[81,219,9.0],[81,220,1836.0],[81,223,3.0],[81,224,41.0],[81,225,3.0],[81,231,7.0],[81,234,20.0],[81,235,64.0],[81,236,33.0],[81,238,1128.0],[81,239,10.0],[81,241,8.0],[81,242,548.0],[81,243,2.0],[81,244,21.0],[81,245,95.0],[81,246,5.0],[81,251,50.0],[81,252,10.0],[81,253,78.0],[81,258,7.0],[81,263,54.0],[81,264,175.0],[81,265,2.0],[81,268,18.0],[81,279,6.0],[81,281,54.0],[81,282,15.0],[81,286,35.0],[81,288,8.0],[81,290,69.0],[81,294,61.0],[81,298,7.0],[81,302,38.0],[81,305,3.0],[81,306,2.0],[81,318,2.0],[81,321,51.0],[81,322,10.0],[81,323,8.0],[81,329,1.0],[81,335,36.0],[81,337,1.0],[81,339,1.0],[81,347,10.0],[81,357,1175.0],[81,358,2.0],[81,359,4.0],[81,367,1.0],[81,370,62.0],[81,375,36.0],[81,384,592.0],[81,386,5.0],[81,387,10.0],[81,394,5.0],[81,407,54.0],[81,408,31.0],[81,409,33.0],[81,417,25.0],[81,419,46.0],[81,423,3.0],[81,424,21.0],[81,439,14.0],[81,448,14.0],[82,65,142.0],[82,170,50.0],[82,351,2.0],[83,0,40.0],[83,2,4.0],[83,3,68.0],[83,4,7.0],[83,5,8.0],[83,7,12.0],[83,14,1.0],[83,15,3.0],[83,16,37.0],[83,19,6.0],[83,20,2.0],[83,21,14.0],[83,22,16.0],[83,24,24.0],[83,25,17.0],[83,26,1.0],[83,27,2.0],[83,28,8.0],[83,29,24.0],[83,30,2.0],[83,40,45.0],[83,110,2.0],[83,119,65.0],[83,137,27.0],[83,138,18.0],[83,139,8.0],[83,140,5.0],[83,141,2.0],[83,142,37.0],[83,143,25.0],[83,144,4.0],[83,146,85.0],[83,147,52.0],[83,148,14.0],[83,149,33.0],[83,150,26.0],[83,151,3.0],[83,152,32.0],[83,153,11.0],[83,154,14.0],[83,155,70.0],[83,156,1.0],[83,157,606.0],[83,158,9.0],[83,159,14.0],[83,160,22.0],[83,161,17.0],[83,162,3.0],[83,163,8.0],[83,166,28.0],[83,167,4.0],[83,168,22.0],[83,169,7.0],[83,193,23.0],[83,207,1.0],[83,212,383.0],[83,213,96.0],[83,214,12.0],[83,220,37.0],[83,223,17.0],[83,235,6.0],[83,236,3.0],[83,238,77.0],[83,239,9.0],[83,245,19.0],[83,259,9.0],[83,409,12.0],[83,411,1.0],[84,303,23.0],[84,313,111.0],[84,349,211.0],[84,381,114.0],[85,2,8.0],[85,5,9.0],[85,6,3.0],[85,7,9.0],[85,8,17.0],[85,9,11.0],[85,10,12.0],[85,11,17.0],[85,14,5.0],[85,15,2.0],[85,16,37.0],[85,18,27.0],[85,21,6.0],[85,22,11.0],[85,23,1.0],[85,24,29.0],[85,25,5.0],[85,28,7.0],[85,29,1.0],[85,30,2.0],[85,31,19.0],[85,32,1.0],[85,34,123.0],[85,35,554.0],[85,37,12.0],[85,38,42.0],[85,39,4.0],[85,40,13.0],[85,41,1283.0],[85,42,4.0],[85,43,249.0],[85,44,175.0],[85,45,24.0],[85,46,16.0],[85,47,1694.0],[85,48,9.0],[85,49,324.0],[85,50,77.0],[85,52,1.0],[85,53,28.0],[85,54,6.0],[85,55,6.0],[85,56,7.0],[85,58,25.0],[85,88,78.0],[85,106,156.0],[85,107,2.0],[85,108,8.0],[85,109,12.0],[85,110,30.0],[85,111,17.0],[85,112,13.0],[85,113,6.0],[85,114,3.0],[85,115,338.0],[85,117,7.0],[85,118,12.0],[85,120,17.0],[85,123,17.0],[85,124,2.0],[85,127,25.0],[85,130,3.0],[85,131,8.0],[85,132,1.0],[85,135,30.0],[85,158,5.0],[85,176,14.0],[85,177,382.0],[85,178,44.0],[85,179,65.0],[85,180,10.0],[85,181,130.0],[85,182,237.0],[85,184,5.0],[85,185,150.0],[85,186,27.0],[85,187,93.0],[85,189,1.0],[85,190,1.0],[85,191,20.0],[85,192,12.0],[85,193,8.0],[85,194,9.0],[85,195,36.0],[85,199,6.0],[85,202,1125.0],[85,212,3.0],[85,214,98.0],[85,215,418.0],[85,219,5.0],[85,220,18.0],[85,225,14.0],[85,235,9.0],[85,236,3.0],[85,238,4.0],[85,242,9.0],[85,245,12.0],[85,252,19.0],[85,253,5.0],[85,256,10.0],[85,261,2.0],[85,270,3.0],[85,277,95.0],[85,278,14.0],[85,281,8.0],[85,282,4.0],[85,283,81.0],[85,285,40.0],[85,288,3.0],[85,289,4.0],[85,290,19.0],[85,291,8.0],[85,292,23.0],[85,294,21.0],[85,295,1.0],[85,301,5.0],[85,302,101.0],[85,305,4.0],[85,310,74.0],[85,311,1.0],[85,313,13.0],[85,315,4.0],[85,321,5.0],[85,322,163.0],[85,324,3.0],[85,326,5.0],[85,327,9.0],[85,329,849.0],[85,330,12.0],[85,333,2.0],[85,335,9.0],[85,339,17.0],[85,346,35.0],[85,369,38.0],[85,371,49.0],[85,379,81.0],[86,5,50.0],[86,7,26.0],[86,14,44.0],[86,15,16.0],[86,16,59.0],[86,17,28.0],[86,18,12.0],[86,19,18.0],[86,20,21.0],[86,21,52.0],[86,22,42.0],[86,23,41.0],[86,24,104.0],[86,25,36.0],[86,26,25.0],[86,27,11.0],[86,28,41.0],[86,29,19.0],[86,30,64.0],[86,31,70.0],[86,212,41.0],[86,213,44.0],[86,214,7.0],[86,219,19.0],[86,220,85.0],[86,224,10.0],[86,225,2.0],[86,233,9.0],[86,234,14.0],[86,235,59.0],[86,236,34.0],[86,237,3.0],[86,238,6356.0],[86,239,85.0],[86,240,4.0],[86,241,13.0],[86,242,8.0],[86,357,10.0],[86,375,13.0],[86,380,1.0],[86,409,17.0],[87,18,2.0],[87,25,4.0],[87,239,50.0],[87,241,1.0],[87,253,15.0],[87,275,1.0],[88,5,23.0],[88,7,56.0],[88,8,70.0],[88,9,26.0],[88,10,51.0],[88,12,5.0],[88,14,19.0],[88,15,6.0],[88,16,31.0],[88,19,2.0],[88,20,10.0],[88,21,24.0],[88,22,10.0],[88,23,34.0],[88,24,45.0],[88,25,26.0],[88,27,2.0],[88,28,7.0],[88,29,20.0],[88,30,19.0],[88,31,3.0],[88,32,4.0],[88,40,4.0],[88,56,40.0],[88,93,10.0],[88,114,4.0],[88,123,1.0],[88,128,67.0],[88,204,6.0],[88,212,12.0],[88,213,12.0],[88,214,1446.0],[88,219,4.0],[88,220,38.0],[88,224,2.0],[88,233,3.0],[88,234,14.0],[88,235,17.0],[88,236,12.0],[88,238,21.0],[88,239,1.0],[88,240,6.0],[88,241,1.0],[88,242,1.0],[88,286,7.0],[88,323,5.0],[88,340,2.0],[88,357,1.0],[88,379,390.0],[89,0,292.0],[89,2,1.0],[89,3,1.0],[89,4,6.0],[89,5,11.0],[89,7,1.0],[89,11,9.0],[89,14,6.0],[89,16,4.0],[89,19,1.0],[89,20,2.0],[89,21,5.0],[89,22,32.0],[89,23,5.0],[89,24,20.0],[89,28,1.0],[89,29,15.0],[89,30,1.0],[89,35,144.0],[89,40,3.0],[89,44,96.0],[89,48,3.0],[89,56,5.0],[89,59,1.0],[89,60,297.0],[89,61,3.0],[89,63,5.0],[89,65,41.0],[89,66,228.0],[89,67,26.0],[89,69,9.0],[89,70,7.0],[89,71,5.0],[89,72,54.0],[89,74,98.0],[89,77,19.0],[89,78,3.0],[89,79,1.0],[89,80,2.0],[89,81,154.0],[89,82,2.0],[89,83,12.0],[89,84,9.0],[89,86,28.0],[89,87,210.0],[89,89,41.0],[89,90,2.0],[89,92,1.0],[89,93,6.0],[89,98,3.0],[89,102,1.0],[89,103,32.0],[89,104,1.0],[89,106,25.0],[89,107,6.0],[89,108,24.0],[89,109,9.0],[89,110,305.0],[89,111,331.0],[89,112,20.0],[89,113,12.0],[89,114,4.0],[89,115,1.0],[89,116,5.0],[89,117,93.0],[89,118,75.0],[89,119,42.0],[89,120,108.0],[89,121,6.0],[89,123,138.0],[89,124,81.0],[89,126,110.0],[89,127,173.0],[89,128,160.0],[89,130,23.0],[89,131,121.0],[89,132,171.0],[89,134,8.0],[89,135,10.0],[89,137,11.0],[89,138,5.0],[89,139,11.0],[89,140,32.0],[89,142,8.0],[89,143,34.0],[89,144,1.0],[89,146,16.0],[89,147,104.0],[89,148,99.0],[89,149,113.0],[89,150,92.0],[89,151,9.0],[89,152,88.0],[89,153,1.0],[89,154,10.0],[89,155,77.0],[89,156,29.0],[89,157,137.0],[89,158,4.0],[89,159,6.0],[89,160,28.0],[89,162,4.0],[89,163,65.0],[89,166,23.0],[89,168,19.0],[89,170,1.0],[89,171,1209.0],[89,172,99.0],[89,173,89.0],[89,174,211.0],[89,175,1.0],[89,177,107.0],[89,181,66.0],[89,192,33.0],[89,197,33.0],[89,198,16.0],[89,199,32.0],[89,200,52.0],[89,206,30.0],[89,212,58.0],[89,213,296.0],[89,214,14.0],[89,219,5.0],[89,220,62.0],[89,223,121.0],[89,235,1.0],[89,238,90.0],[89,241,4.0],[89,245,14.0],[89,259,199.0],[89,264,5.0],[89,301,12.0],[89,302,3.0],[89,305,12.0],[89,306,8.0],[89,307,18.0],[89,312,2.0],[89,313,7.0],[89,315,7.0],[89,319,33.0],[89,320,61.0],[89,343,2.0],[89,345,3.0],[89,351,32.0],[89,366,3.0],[89,368,1.0],[89,372,1.0],[89,409,12.0],[89,414,42.0],[89,436,34.0],[89,437,104.0],[89,438,27.0],[89,439,29.0],[89,441,4.0],[89,443,7.0],[90,0,17.0],[90,5,11.0],[90,6,22.0],[90,7,5.0],[90,11,4.0],[90,14,32.0],[90,15,28.0],[90,16,201.0],[90,22,28.0],[90,24,4.0],[90,25,96.0],[90,26,7.0],[90,29,30.0],[90,30,140.0],[90,33,26.0],[90,37,5.0],[90,41,45.0],[90,42,23.0],[90,44,7.0],[90,60,26.0],[90,66,2.0],[90,67,2.0],[90,69,13.0],[90,71,6.0],[90,72,8.0],[90,74,1.0],[90,78,5.0],[90,79,2.0],[90,80,6.0],[90,81,9.0],[90,82,13.0],[90,84,4.0],[90,86,8.0],[90,89,9.0],[90,91,9.0],[90,93,19.0],[90,94,2.0],[90,97,4.0],[90,98,12.0],[90,99,13.0],[90,101,1.0],[90,104,6.0],[90,107,15.0],[90,110,6.0],[90,114,6.0],[90,116,4.0],[90,117,39.0],[90,120,2.0],[90,123,13.0],[90,130,4.0],[90,131,23.0],[90,132,6.0],[90,134,5.0],[90,138,8.0],[90,143,5.0],[90,146,7.0],[90,147,22.0],[90,148,7.0],[90,149,34.0],[90,150,16.0],[90,151,1.0],[90,152,21.0],[90,153,9.0],[90,154,61.0],[90,155,10.0],[90,160,24.0],[90,170,7.0],[90,171,90.0],[90,172,6.0],[90,173,180.0],[90,174,28.0],[90,175,21.0],[90,177,3.0],[90,181,6.0],[90,184,12.0],[90,194,4.0],[90,211,5.0],[90,212,6.0],[90,213,15.0],[90,216,3.0],[90,219,72.0],[90,220,52.0],[90,223,2.0],[90,224,60.0],[90,237,308.0],[90,238,11.0],[90,240,46.0],[90,245,129.0],[90,249,2.0],[90,251,35.0],[90,252,1.0],[90,253,82.0],[90,256,81.0],[90,263,2.0],[90,264,14.0],[90,265,10.0],[90,275,17.0],[90,281,2.0],[90,306,2.0],[90,310,58.0],[90,311,42.0],[90,312,190.0],[90,313,209.0],[90,314,119.0],[90,315,200.0],[90,316,27.0],[90,317,21.0],[90,318,824.0],[90,319,1195.0],[90,320,6.0],[90,329,25.0],[90,343,78.0],[90,345,218.0],[90,346,251.0],[90,351,123.0],[90,369,69.0],[90,371,689.0],[90,396,2.0],[90,424,15.0],[90,434,153.0],[90,436,72.0],[90,439,6.0],[90,440,15.0],[90,441,99.0],[90,443,106.0],[91,6,3.0],[91,11,17.0],[91,170,3.0],[91,216,4.0],[91,218,1.0],[91,243,524.0],[91,245,18.0],[91,252,12.0],[91,253,16.0],[91,257,23.0],[91,266,4.0],[92,0,6.0],[92,3,3.0],[92,4,32.0],[92,5,27.0],[92,7,12.0],[92,14,16.0],[92,15,3.0],[92,16,37.0],[92,18,2.0],[92,19,10.0],[92,20,8.0],[92,21,9.0],[92,22,4.0],[92,23,16.0],[92,24,32.0],[92,25,15.0],[92,26,8.0],[92,29,9.0],[92,30,10.0],[92,31,19.0],[92,65,33.0],[92,66,6.0],[92,74,97.0],[92,77,1.0],[92,81,10.0],[92,84,19.0],[92,87,42.0],[92,137,32.0],[92,138,22.0],[92,140,9.0],[92,141,24.0],[92,142,75.0],[92,143,39.0],[92,144,1.0],[92,145,15.0],[92,146,18.0],[92,147,116.0],[92,148,105.0],[92,149,21.0],[92,150,60.0],[92,151,6.0],[92,152,3.0],[92,153,10.0],[92,154,37.0],[92,155,45.0],[92,156,11.0],[92,158,2.0],[92,159,7.0],[92,160,20.0],[92,161,4.0],[92,162,2.0],[92,163,5.0],[92,166,31.0],[92,168,11.0],[92,169,2.0],[92,171,168.0],[92,172,15.0],[92,173,16.0],[92,212,45.0],[92,213,69.0],[92,214,1.0],[92,219,5.0],[92,220,226.0],[92,223,3.0],[92,234,10.0],[92,235,17.0],[92,236,10.0],[92,238,794.0],[92,241,5.0],[92,242,3.0],[92,320,2.0],[92,437,2.0],[92,438,17.0],[93,0,5.0],[93,3,5.0],[93,4,5.0],[93,15,7.0],[93,35,4.0],[93,106,888.0],[93,108,1.0],[93,109,4.0],[93,110,15.0],[93,111,2.0],[93,112,6.0],[93,115,18.0],[93,116,4.0],[93,117,4.0],[93,123,8.0],[93,124,1.0],[93,126,1.0],[93,127,20.0],[93,130,7.0],[93,135,5.0],[93,137,20.0],[93,138,4.0],[93,139,4.0],[93,140,4.0],[93,141,2.0],[93,142,19.0],[93,143,3.0],[93,144,6.0],[93,145,4.0],[93,146,20.0],[93,147,15.0],[93,148,3.0],[93,149,20.0],[93,150,22.0],[93,151,9.0],[93,152,14.0],[93,153,8.0],[93,154,8.0],[93,156,1.0],[93,157,204.0],[93,158,212.0],[93,159,6.0],[93,160,8.0],[93,161,10.0],[93,163,8.0],[93,166,12.0],[93,167,1.0],[93,168,5.0],[93,169,2.0],[93,185,3.0],[93,187,150.0],[93,200,1.0],[93,207,82.0],[93,223,3.0],[93,301,3.0],[93,305,1.0],[93,411,5.0],[94,0,9.0],[94,1,16.0],[94,2,36.0],[94,3,1.0],[94,4,38.0],[94,5,15.0],[94,6,1.0],[94,7,75.0],[94,8,3.0],[94,10,2.0],[94,11,4.0],[94,14,61.0],[94,15,90.0],[94,16,24.0],[94,17,1232.0],[94,18,370.0],[94,19,80.0],[94,20,2.0],[94,21,16.0],[94,22,1402.0],[94,23,12.0],[94,24,32.0],[94,25,13.0],[94,26,247.0],[94,28,15.0],[94,29,53.0],[94,30,9.0],[94,31,73.0],[94,38,2.0],[94,42,787.0],[94,44,9.0],[94,50,4.0],[94,52,5.0],[94,58,17.0],[94,63,8.0],[94,65,46.0],[94,66,15.0],[94,68,41.0],[94,88,3.0],[94,137,90.0],[94,138,34.0],[94,139,4.0],[94,140,8.0],[94,141,5.0],[94,142,22.0],[94,143,14.0],[94,144,15.0],[94,145,2.0],[94,146,29.0],[94,147,19.0],[94,148,40.0],[94,149,26.0],[94,150,29.0],[94,151,27.0],[94,152,20.0],[94,153,10.0],[94,154,7.0],[94,155,11.0],[94,156,4.0],[94,157,1.0],[94,158,13.0],[94,159,17.0],[94,160,119.0],[94,161,445.0],[94,162,5.0],[94,163,17.0],[94,165,7.0],[94,166,64.0],[94,167,14.0],[94,168,13.0],[94,171,5.0],[94,176,6.0],[94,181,7.0],[94,184,473.0],[94,190,4.0],[94,211,112.0],[94,212,224.0],[94,213,107.0],[94,214,28.0],[94,215,1.0],[94,218,50.0],[94,220,74.0],[94,223,3.0],[94,224,225.0],[94,231,17.0],[94,233,73.0],[94,234,362.0],[94,235,9.0],[94,236,12.0],[94,237,4.0],[94,238,40.0],[94,245,43.0],[94,246,24.0],[94,248,128.0],[94,249,2.0],[94,252,2.0],[94,264,18.0],[94,268,16.0],[94,281,99.0],[94,285,4.0],[94,351,6.0],[94,357,17.0],[94,359,4.0],[94,365,1.0],[94,367,14.0],[94,370,10.0],[94,375,3.0],[94,379,1.0],[94,383,1.0],[94,386,141.0],[94,387,115.0],[94,392,9.0],[94,394,24.0],[94,407,1.0],[94,408,38.0],[94,409,72.0],[94,417,5.0],[95,5,30.0],[95,7,13.0],[95,13,6.0],[95,14,22.0],[95,15,4.0],[95,16,352.0],[95,18,5.0],[95,19,6.0],[95,20,9.0],[95,21,25.0],[95,22,17.0],[95,23,22.0],[95,24,69.0],[95,25,34.0],[95,26,6.0],[95,27,3.0],[95,28,12.0],[95,29,11.0],[95,30,337.0],[95,31,8.0],[95,63,3.0],[95,65,1.0],[95,71,7.0],[95,72,1.0],[95,78,2.0],[95,79,1.0],[95,80,1.0],[95,86,3.0],[95,87,1.0],[95,89,18.0],[95,104,3.0],[95,105,31.0],[95,212,15.0],[95,213,12.0],[95,214,2.0],[95,219,1067.0],[95,220,50.0],[95,224,40.0],[95,225,3.0],[95,227,70.0],[95,230,3.0],[95,231,4.0],[95,232,10.0],[95,233,2.0],[95,234,1.0],[95,235,17.0],[95,236,19.0],[95,237,2.0],[95,238,16.0],[95,240,286.0],[95,241,6.0],[95,242,3.0],[95,310,617.0],[95,311,10.0],[95,313,10.0],[95,314,2.0],[95,315,2.0],[95,319,4.0],[95,343,3.0],[95,357,6.0],[95,359,11.0],[95,387,27.0],[95,388,1.0],[95,389,37.0],[95,393,3.0],[95,400,30.0],[95,424,3.0],[95,434,2.0],[95,445,9.0],[96,0,121.0],[96,1,5.0],[96,3,8.0],[96,4,4.0],[96,5,2.0],[96,22,9.0],[96,24,1.0],[96,35,10.0],[96,40,4.0],[96,44,95.0],[96,60,9.0],[96,66,75.0],[96,67,31.0],[96,69,1.0],[96,72,23.0],[96,74,30.0],[96,77,1.0],[96,81,44.0],[96,84,2.0],[96,86,29.0],[96,87,80.0],[96,103,14.0],[96,106,4.0],[96,107,1.0],[96,109,6.0],[96,110,92.0],[96,111,193.0],[96,112,6.0],[96,113,2.0],[96,114,4.0],[96,115,2.0],[96,117,2.0],[96,118,27.0],[96,119,14.0],[96,120,21.0],[96,121,2.0],[96,123,43.0],[96,124,9.0],[96,127,43.0],[96,128,16.0],[96,130,5.0],[96,131,6.0],[96,132,110.0],[96,137,6.0],[96,139,3.0],[96,140,4.0],[96,142,7.0],[96,143,23.0],[96,146,4.0],[96,147,30.0],[96,148,68.0],[96,149,15.0],[96,150,38.0],[96,152,30.0],[96,153,1.0],[96,155,4.0],[96,156,17.0],[96,157,112.0],[96,160,17.0],[96,163,23.0],[96,166,2.0],[96,168,39.0],[96,171,470.0],[96,172,34.0],[96,173,24.0],[96,174,92.0],[96,181,51.0],[96,192,27.0],[96,197,3.0],[96,198,7.0],[96,199,6.0],[96,200,2.0],[96,206,5.0],[96,212,14.0],[96,213,108.0],[96,219,4.0],[96,220,20.0],[96,223,20.0],[96,238,25.0],[96,245,1.0],[96,251,6.0],[96,305,3.0],[96,306,9.0],[96,310,3.0],[96,312,1.0],[96,313,3.0],[96,315,2.0],[96,319,9.0],[96,320,14.0],[96,345,4.0],[96,351,7.0],[96,368,11.0],[96,414,8.0],[96,436,11.0],[96,437,13.0],[96,438,4.0],[96,439,12.0],[97,170,4.0],[97,310,8.0],[97,311,3.0],[97,312,1.0],[97,313,14.0],[97,315,6.0],[97,316,6.0],[97,318,1.0],[97,319,16.0],[97,343,8.0],[97,345,3.0],[97,346,4.0],[97,351,3.0],[97,371,7.0],[97,441,2.0],[98,0,16.0],[98,6,7.0],[98,7,2.0],[98,11,7.0],[98,13,3.0],[98,14,43.0],[98,15,8.0],[98,16,83.0],[98,22,17.0],[98,25,110.0],[98,26,26.0],[98,28,2.0],[98,29,67.0],[98,30,46.0],[98,33,27.0],[98,35,12.0],[98,37,6.0],[98,41,67.0],[98,42,34.0],[98,43,9.0],[98,44,35.0],[98,60,3.0],[98,69,5.0],[98,71,2.0],[98,72,2.0],[98,78,2.0],[98,80,5.0],[98,84,15.0],[98,87,1.0],[98,90,3.0],[98,91,8.0],[98,93,25.0],[98,107,23.0],[98,110,1.0],[98,117,15.0],[98,123,19.0],[98,131,12.0],[98,132,5.0],[98,137,4.0],[98,147,4.0],[98,149,4.0],[98,150,15.0],[98,152,2.0],[98,154,76.0],[98,155,14.0],[98,160,2.0],[98,163,2.0],[98,166,1.0],[98,168,3.0],[98,170,8.0],[98,171,4.0],[98,172,2.0],[98,173,24.0],[98,174,5.0],[98,177,3.0],[98,181,21.0],[98,184,26.0],[98,194,7.0],[98,209,5.0],[98,212,19.0],[98,213,18.0],[98,219,29.0],[98,220,44.0],[98,224,46.0],[98,237,758.0],[98,238,15.0],[98,240,13.0],[98,244,2.0],[98,245,84.0],[98,249,7.0],[98,251,16.0],[98,253,24.0],[98,255,2.0],[98,256,49.0],[98,257,1.0],[98,264,6.0],[98,265,4.0],[98,275,23.0],[98,306,2.0],[98,310,158.0],[98,311,52.0],[98,312,127.0],[98,313,398.0],[98,314,153.0],[98,315,209.0],[98,316,49.0],[98,317,14.0],[98,318,775.0],[98,319,1175.0],[98,329,38.0],[98,343,158.0],[98,345,157.0],[98,346,229.0],[98,351,155.0],[98,359,2.0],[98,363,5.0],[98,369,65.0],[98,371,733.0],[98,387,2.0],[98,393,1.0],[98,395,7.0],[98,396,1.0],[98,420,1.0],[98,424,9.0],[98,434,126.0],[98,436,62.0],[98,437,1.0],[98,439,9.0],[98,441,130.0],[98,443,150.0],[99,0,6.0],[99,3,6.0],[99,4,3.0],[99,137,18.0],[99,138,3.0],[99,139,2.0],[99,140,1.0],[99,141,4.0],[99,142,13.0],[99,143,6.0],[99,144,1.0],[99,146,12.0],[99,147,8.0],[99,148,2.0],[99,149,16.0],[99,150,19.0],[99,151,2.0],[99,152,6.0],[99,153,1.0],[99,154,3.0],[99,155,3.0],[99,156,5.0],[99,157,3.0],[99,159,9.0],[99,160,4.0],[99,161,12.0],[99,162,8.0],[99,163,11.0],[99,165,65.0],[99,166,9.0],[99,168,1.0],[99,223,2.0],[100,4,5.0],[100,5,12.0],[100,7,10.0],[100,14,4.0],[100,15,6.0],[100,16,21.0],[100,18,3.0],[100,19,1.0],[100,20,5.0],[100,21,5.0],[100,22,7.0],[100,24,19.0],[100,25,12.0],[100,26,4.0],[100,28,726.0],[100,29,39.0],[100,30,2.0],[100,35,1.0],[100,110,1.0],[100,137,9.0],[100,139,58.0],[100,142,14.0],[100,146,6.0],[100,147,2.0],[100,148,6.0],[100,149,72.0],[100,150,163.0],[100,151,4.0],[100,152,3.0],[100,153,6.0],[100,155,29.0],[100,157,7.0],[100,161,3.0],[100,162,149.0],[100,169,1.0],[100,185,4.0],[100,212,4.0],[100,213,7.0],[100,219,4.0],[100,220,29.0],[100,223,15.0],[100,225,97.0],[100,233,12.0],[100,234,2.0],[100,235,3.0],[100,236,576.0],[100,237,2.0],[100,238,8.0],[100,239,2.0],[100,241,2.0],[100,260,2.0],[100,306,3.0],[101,8,1.0],[101,19,2.0],[101,25,1.0],[101,35,1996.0],[101,44,2.0],[101,50,2.0],[101,108,14.0],[101,112,14.0],[101,115,47.0],[101,117,2.0],[101,142,7.0],[101,144,1.0],[101,147,7.0],[101,177,1287.0],[101,185,3.0],[101,187,1.0],[101,234,5.0],[101,302,1.0],[102,42,2.0],[102,85,9.0],[102,118,5.0],[102,183,4.0],[102,234,17.0],[102,294,24.0],[102,341,1.0],[103,0,6.0],[103,1,1.0],[103,2,6.0],[103,4,7.0],[103,5,2.0],[103,7,3.0],[103,13,4.0],[103,14,8.0],[103,16,8.0],[103,20,2.0],[103,22,6.0],[103,26,5.0],[103,28,2.0],[103,29,57.0],[103,30,3.0],[103,42,5.0],[103,44,1.0],[103,137,36.0],[103,138,7.0],[103,139,1.0],[103,140,8.0],[103,141,4.0],[103,142,14.0],[103,143,2.0],[103,144,1.0],[103,146,10.0],[103,147,13.0],[103,148,8.0],[103,149,11.0],[103,150,25.0],[103,151,9.0],[103,152,11.0],[103,153,5.0],[103,154,4.0],[103,155,6.0],[103,156,4.0],[103,157,1.0],[103,158,3.0],[103,159,2.0],[103,160,18.0],[103,161,40.0],[103,162,1.0],[103,163,7.0],[103,166,3.0],[103,168,4.0],[103,169,1.0],[103,184,2.0],[103,203,1.0],[103,209,6.0],[103,223,1.0],[103,227,3.0],[103,230,4.0],[103,231,12.0],[103,232,2.0],[103,235,1.0],[103,357,2.0],[103,358,4.0],[103,359,9.0],[103,363,5.0],[103,365,5.0],[103,370,63.0],[103,375,1.0],[103,386,7.0],[103,388,3.0],[103,389,3.0],[103,390,4.0],[103,391,1.0],[103,392,23.0],[103,393,4.0],[103,396,2.0],[103,398,5.0],[103,400,6.0],[103,409,1.0],[103,411,1.0],[103,417,3.0],[104,0,2.0],[104,4,2.0],[104,5,52.0],[104,7,21.0],[104,14,12.0],[104,15,6.0],[104,16,37.0],[104,18,4.0],[104,19,8.0],[104,20,8.0],[104,21,32.0],[104,22,40.0],[104,23,15.0],[104,24,47.0],[104,25,22.0],[104,26,15.0],[104,27,4.0],[104,28,17.0],[104,29,22.0],[104,30,27.0],[104,31,8.0],[104,35,143.0],[104,38,5.0],[104,41,10.0],[104,43,14.0],[104,44,112.0],[104,45,11.0],[104,66,1.0],[104,74,2.0],[104,80,2.0],[104,81,6.0],[104,87,3.0],[104,106,238.0],[104,107,12.0],[104,108,12.0],[104,109,14.0],[104,110,113.0],[104,111,56.0],[104,112,88.0],[104,113,5.0],[104,114,27.0],[104,115,3.0],[104,116,9.0],[104,117,81.0],[104,118,18.0],[104,119,10.0],[104,120,50.0],[104,122,2.0],[104,123,78.0],[104,124,18.0],[104,125,1.0],[104,126,211.0],[104,127,86.0],[104,128,25.0],[104,129,1.0],[104,130,16.0],[104,131,9.0],[104,132,46.0],[104,134,3.0],[104,135,11.0],[104,137,10.0],[104,142,4.0],[104,143,14.0],[104,146,6.0],[104,147,2.0],[104,148,23.0],[104,149,2.0],[104,151,1.0],[104,153,1.0],[104,154,1.0],[104,155,2.0],[104,157,18.0],[104,158,6.0],[104,171,844.0],[104,172,22.0],[104,173,31.0],[104,174,72.0],[104,177,96.0],[104,179,1.0],[104,181,66.0],[104,182,2.0],[104,185,2.0],[104,187,1.0],[104,195,21.0],[104,197,13.0],[104,198,7.0],[104,199,12.0],[104,200,12.0],[104,212,50.0],[104,213,524.0],[104,214,11.0],[104,219,16.0],[104,220,214.0],[104,224,9.0],[104,225,8.0],[104,234,12.0],[104,235,34.0],[104,236,10.0],[104,237,1.0],[104,238,89.0],[104,239,1.0],[104,240,1.0],[104,241,2.0],[104,242,3.0],[104,263,3.0],[104,301,2.0],[104,302,1.0],[104,303,2.0],[104,305,6.0],[104,306,1.0],[104,307,7.0],[104,320,9.0],[104,322,14.0],[104,329,4.0],[104,339,9.0],[104,357,7.0],[104,372,21.0],[104,379,2.0],[104,409,7.0],[104,437,9.0],[104,438,2.0],[104,439,5.0],[104,440,4.0],[105,5,2.0],[105,20,20.0],[105,24,1.0],[105,26,301.0],[105,63,11.0],[105,65,14.0],[105,69,1.0],[105,74,5.0],[105,75,59.0],[105,88,7.0],[105,92,22.0],[105,93,3.0],[105,101,3.0],[105,118,6.0],[105,138,1.0],[105,196,5.0],[105,311,89.0],[105,312,7.0],[105,313,161.0],[105,315,3.0],[105,316,10.0],[105,318,34.0],[105,319,3.0],[105,343,2.0],[105,345,2.0],[105,346,3.0],[105,351,2.0],[105,357,64.0],[105,424,115.0],[105,434,4.0],[106,5,5.0],[106,6,19.0],[106,7,17.0],[106,11,46.0],[106,17,3.0],[106,21,3.0],[106,22,18.0],[106,24,6.0],[106,28,2.0],[106,29,1.0],[106,32,10.0],[106,33,6.0],[106,34,2.0],[106,53,9.0],[106,109,2.0],[106,110,3.0],[106,120,1.0],[106,124,2.0],[106,135,49.0],[106,138,8.0],[106,159,5.0],[106,186,17.0],[106,214,1.0],[106,216,5.0],[106,217,5.0],[106,218,2.0],[106,238,1.0],[106,243,1.0],[106,244,2.0],[106,245,26.0],[106,248,13.0],[106,249,2.0],[106,250,7.0],[106,251,9.0],[106,252,49.0],[106,253,35.0],[106,255,2.0],[106,256,18.0],[106,258,6.0],[106,259,2.0],[106,260,2.0],[106,264,6.0],[106,265,465.0],[106,266,16.0],[106,267,74.0],[106,268,2.0],[106,269,5.0],[106,271,17.0],[106,272,4.0],[106,276,1.0],[106,279,3.0],[106,281,11.0],[106,283,5.0],[106,285,34.0],[106,303,21.0],[106,350,4.0],[107,5,11.0],[107,7,4.0],[107,11,11.0],[107,14,5.0],[107,16,10.0],[107,20,1.0],[107,21,3.0],[107,22,15.0],[107,23,2.0],[107,24,9.0],[107,25,4.0],[107,28,1330.0],[107,29,7.0],[107,30,8.0],[107,31,51.0],[107,33,15.0],[107,34,9.0],[107,46,5.0],[107,49,2.0],[107,52,2.0],[107,56,1.0],[107,180,2.0],[107,187,2.0],[107,212,4.0],[107,213,3.0],[107,214,3.0],[107,215,25.0],[107,218,9.0],[107,219,56.0],[107,220,7.0],[107,221,16.0],[107,225,24.0],[107,235,2.0],[107,236,6.0],[107,238,6.0],[107,240,1.0],[107,242,36.0],[107,244,4.0],[107,245,9.0],[107,248,2.0],[107,249,2.0],[107,251,3.0],[107,252,4.0],[107,253,6.0],[107,255,6.0],[107,256,1.0],[107,260,22.0],[107,263,2.0],[107,265,1.0],[107,266,19.0],[107,267,2.0],[107,269,12.0],[107,270,2.0],[107,271,3.0],[107,272,12.0],[107,277,1.0],[107,278,9.0],[107,279,3.0],[107,283,1.0],[107,289,54.0],[107,291,2.0],[107,292,3.0],[107,300,6.0],[107,333,28.0],[107,335,1.0],[107,347,2.0],[107,350,1.0],[107,379,35.0],[107,380,7.0],[107,385,1.0],[107,452,1.0],[108,37,2.0],[108,39,1.0],[108,41,25.0],[108,43,22.0],[108,44,4.0],[108,45,2.0],[108,47,78.0],[108,49,41.0],[108,50,10.0],[108,54,23.0],[108,106,82.0],[108,107,11.0],[108,108,15.0],[108,109,34.0],[108,110,60.0],[108,111,37.0],[108,112,60.0],[108,113,16.0],[108,114,14.0],[108,115,12.0],[108,116,18.0],[108,117,43.0],[108,118,38.0],[108,119,13.0],[108,120,43.0],[108,121,8.0],[108,122,22.0],[108,123,66.0],[108,124,9.0],[108,125,4.0],[108,126,13.0],[108,127,46.0],[108,128,11.0],[108,129,4.0],[108,130,26.0],[108,131,25.0],[108,132,10.0],[108,134,11.0],[108,135,27.0],[108,177,2.0],[108,179,15.0],[108,180,58.0],[108,181,13.0],[108,182,25.0],[108,185,14.0],[108,187,10.0],[108,195,15.0],[108,196,2.0],[108,197,6.0],[108,199,22.0],[108,200,7.0],[108,202,55.0],[108,205,8.0],[108,285,2.0],[108,291,78.0],[108,292,1.0],[108,294,3.0],[108,301,9.0],[108,302,806.0],[108,303,9.0],[108,305,26.0],[108,306,4.0],[108,307,1.0],[108,322,10.0],[108,324,7.0],[108,326,1.0],[108,329,4.0],[108,339,6.0],[108,349,2.0],[108,366,1.0],[108,381,1.0],[109,16,2.0],[109,17,4.0],[109,19,3.0],[109,22,2.0],[109,24,2.0],[109,25,1.0],[109,29,24.0],[109,40,29.0],[109,65,24.0],[109,66,5.0],[109,79,1.0],[109,81,3.0],[109,86,3.0],[109,110,5.0],[109,114,18.0],[109,118,7.0],[109,119,78.0],[109,120,1.0],[109,123,2.0],[109,124,1.0],[109,126,2.0],[109,127,2.0],[109,130,1.0],[109,155,5.0],[109,171,3.0],[109,174,3.0],[109,183,20.0],[109,193,3.0],[109,199,1.0],[109,204,28.0],[109,212,49.0],[109,213,15.0],[109,220,4.0],[109,238,7.0],[109,242,2.0],[109,259,13.0],[109,294,26.0],[109,310,1.0],[109,313,4.0],[109,315,5.0],[109,319,8.0],[109,330,6.0],[109,351,3.0],[109,436,2.0],[110,13,1.0],[110,59,1.0],[110,64,45.0],[110,66,3.0],[110,68,3.0],[110,86,3.0],[110,91,1.0],[110,92,1.0],[110,96,1.0],[110,103,9.0],[110,105,8.0],[110,306,6.0],[110,311,286.0],[110,314,3.0],[110,315,90.0],[111,0,2.0],[111,5,14.0],[111,6,13.0],[111,7,1.0],[111,11,2.0],[111,13,5.0],[111,14,31.0],[111,15,43.0],[111,16,159.0],[111,21,4.0],[111,22,28.0],[111,24,10.0],[111,25,45.0],[111,29,3.0],[111,30,68.0],[111,31,1.0],[111,33,2.0],[111,60,26.0],[111,63,4.0],[111,65,1.0],[111,66,10.0],[111,68,3.0],[111,69,44.0],[111,70,2.0],[111,71,16.0],[111,72,9.0],[111,73,42.0],[111,74,5.0],[111,75,3.0],[111,77,2.0],[111,78,17.0],[111,79,16.0],[111,80,12.0],[111,81,12.0],[111,82,45.0],[111,83,11.0],[111,84,6.0],[111,85,7.0],[111,86,21.0],[111,87,2.0],[111,88,3.0],[111,89,18.0],[111,90,10.0],[111,91,3.0],[111,93,19.0],[111,94,1.0],[111,97,4.0],[111,98,19.0],[111,99,18.0],[111,100,2.0],[111,101,9.0],[111,103,1.0],[111,104,20.0],[111,117,2.0],[111,123,2.0],[111,131,2.0],[111,134,2.0],[111,137,1.0],[111,138,3.0],[111,143,3.0],[111,146,4.0],[111,147,12.0],[111,148,3.0],[111,149,28.0],[111,150,2.0],[111,152,15.0],[111,154,7.0],[111,155,5.0],[111,158,2.0],[111,159,2.0],[111,160,5.0],[111,161,2.0],[111,162,5.0],[111,166,5.0],[111,168,4.0],[111,171,17.0],[111,172,11.0],[111,173,36.0],[111,174,12.0],[111,175,7.0],[111,177,1.0],[111,186,2.0],[111,187,1.0],[111,198,1.0],[111,203,4.0],[111,206,6.0],[111,207,1.0],[111,209,5.0],[111,212,4.0],[111,213,4.0],[111,219,41.0],[111,220,66.0],[111,223,2.0],[111,224,34.0],[111,227,1.0],[111,230,6.0],[111,235,2.0],[111,237,1.0],[111,238,4.0],[111,240,28.0],[111,245,61.0],[111,249,2.0],[111,251,6.0],[111,253,51.0],[111,256,28.0],[111,264,6.0],[111,312,2.0],[111,319,1.0],[111,346,3.0],[111,359,7.0],[111,360,1.0],[111,363,1.0],[111,382,1.0],[111,390,2.0],[111,393,3.0],[111,396,6.0],[111,398,1.0],[111,400,5.0],[111,411,2.0],[111,435,5.0],[111,437,2.0],[111,446,2.0],[112,0,2.0],[112,3,2.0],[112,4,5.0],[112,8,3.0],[112,9,1.0],[112,15,8.0],[112,35,25.0],[112,37,6.0],[112,38,8.0],[112,39,2.0],[112,41,2.0],[112,42,1.0],[112,43,4.0],[112,44,9.0],[112,47,1.0],[112,48,1.0],[112,49,6.0],[112,50,2.0],[112,53,2.0],[112,54,3.0],[112,106,1346.0],[112,107,12.0],[112,108,19.0],[112,109,22.0],[112,110,32.0],[112,111,21.0],[112,112,20.0],[112,113,15.0],[112,114,9.0],[112,115,213.0],[112,116,14.0],[112,117,41.0],[112,118,20.0],[112,119,2.0],[112,120,14.0],[112,122,2.0],[112,123,34.0],[112,124,10.0],[112,125,3.0],[112,126,12.0],[112,127,29.0],[112,128,9.0],[112,129,3.0],[112,130,20.0],[112,131,18.0],[112,132,7.0],[112,134,11.0],[112,135,12.0],[112,137,10.0],[112,138,3.0],[112,139,3.0],[112,140,5.0],[112,142,8.0],[112,143,1.0],[112,144,6.0],[112,145,3.0],[112,146,24.0],[112,147,6.0],[112,148,6.0],[112,149,11.0],[112,150,8.0],[112,151,4.0],[112,152,6.0],[112,153,3.0],[112,154,7.0],[112,155,2.0],[112,156,1.0],[112,157,98.0],[112,158,162.0],[112,159,1.0],[112,160,4.0],[112,161,10.0],[112,163,6.0],[112,166,21.0],[112,168,9.0],[112,169,1.0],[112,177,21.0],[112,178,3.0],[112,179,2.0],[112,180,1.0],[112,181,6.0],[112,182,3.0],[112,183,1.0],[112,185,102.0],[112,186,3.0],[112,187,755.0],[112,195,1.0],[112,196,1.0],[112,197,7.0],[112,199,18.0],[112,200,12.0],[112,205,5.0],[112,206,1.0],[112,207,57.0],[112,223,5.0],[112,270,1.0],[112,289,2.0],[112,291,4.0],[112,292,1.0],[112,301,15.0],[112,302,46.0],[112,303,2.0],[112,305,14.0],[112,306,5.0],[112,322,4.0],[112,324,3.0],[112,326,2.0],[112,330,2.0],[112,357,28.0],[112,411,1.0],[113,0,5.0],[113,1,1.0],[113,2,8.0],[113,3,2.0],[113,4,93.0],[113,25,29.0],[113,44,22.0],[113,61,9.0],[113,75,7.0],[113,106,15.0],[113,107,1.0],[113,108,31.0],[113,109,2.0],[113,110,2.0],[113,114,3.0],[113,116,1.0],[113,117,55.0],[113,118,2.0],[113,119,3.0],[113,120,8.0],[113,123,1.0],[113,130,3.0],[113,132,2.0],[113,136,11.0],[113,137,7.0],[113,138,82.0],[113,139,1.0],[113,140,5.0],[113,141,8.0],[113,142,31.0],[113,143,2.0],[113,144,11.0],[113,145,31.0],[113,146,63.0],[113,147,13.0],[113,149,10.0],[113,150,9.0],[113,151,3.0],[113,152,6.0],[113,153,1.0],[113,154,4.0],[113,155,3.0],[113,156,7.0],[113,157,5.0],[113,158,3.0],[113,159,4.0],[113,160,6.0],[113,162,2.0],[113,163,7.0],[113,166,4.0],[113,167,1.0],[113,168,2.0],[113,171,2.0],[113,181,10.0],[113,185,15.0],[113,187,9.0],[113,196,66.0],[113,199,1.0],[113,207,3.0],[113,217,4.0],[113,234,10.0],[113,238,2.0],[113,245,2.0],[113,254,8.0],[113,267,1.0],[113,302,2.0],[113,305,1.0],[113,424,1.0],[114,8,6.0],[114,35,13.0],[114,36,3.0],[114,37,2.0],[114,38,18.0],[114,39,3.0],[114,40,4.0],[114,41,6.0],[114,43,18.0],[114,44,21.0],[114,46,2.0],[114,47,7.0],[114,48,2.0],[114,49,9.0],[114,50,16.0],[114,51,28.0],[114,52,5.0],[114,53,8673.0],[114,54,2.0],[114,55,5.0],[114,56,1.0],[114,58,3.0],[114,85,44.0],[114,125,21.0],[114,152,1.0],[114,176,1.0],[114,178,11.0],[114,179,11.0],[114,180,2.0],[114,181,15.0],[114,183,2.0],[114,184,3.0],[114,185,32.0],[114,186,6.0],[114,187,10.0],[114,190,2.0],[114,191,5649.0],[114,192,5.0],[114,193,8.0],[114,194,2.0],[114,200,1.0],[114,285,6.0],[114,290,3.0],[114,291,2.0],[114,294,2.0],[114,295,2.0],[114,297,1.0],[114,321,2.0],[114,322,7.0],[114,323,1.0],[114,329,1.0],[114,335,4.0],[114,341,14.0],[114,378,1.0],[115,5,10.0],[115,7,14.0],[115,11,2.0],[115,14,7.0],[115,15,2.0],[115,16,16.0],[115,19,3.0],[115,20,2.0],[115,21,17.0],[115,22,9.0],[115,23,7.0],[115,24,22.0],[115,25,11.0],[115,26,5.0],[115,27,12.0],[115,28,1048.0],[115,29,8.0],[115,30,13.0],[115,31,5.0],[115,72,2.0],[115,81,3.0],[115,88,4.0],[115,91,47.0],[115,106,1.0],[115,109,6.0],[115,110,144.0],[115,111,6.0],[115,118,12.0],[115,123,31.0],[115,124,9.0],[115,127,1.0],[115,131,2.0],[115,171,23.0],[115,174,33.0],[115,186,40.0],[115,198,3.0],[115,199,3.0],[115,212,18.0],[115,213,8.0],[115,214,9.0],[115,215,34.0],[115,216,1.0],[115,219,7.0],[115,220,38.0],[115,225,5.0],[115,233,566.0],[115,234,3.0],[115,235,9.0],[115,236,16.0],[115,237,2.0],[115,238,13.0],[115,239,6.0],[115,240,2.0],[115,241,1.0],[115,242,5.0],[115,252,1.0],[115,256,2.0],[115,260,111.0],[115,285,104.0],[115,305,6.0],[115,320,62.0],[115,354,1.0],[115,357,1.0],[115,380,1.0],[116,8,1.0],[116,25,1.0],[116,35,1379.0],[116,37,2.0],[116,38,4.0],[116,40,5.0],[116,41,4.0],[116,43,9.0],[116,44,18.0],[116,46,5.0],[116,47,2.0],[116,48,3.0],[116,49,13.0],[116,50,20.0],[116,53,4.0],[116,56,2.0],[116,81,1.0],[116,106,6.0],[116,108,4.0],[116,109,1.0],[116,112,10.0],[116,115,39.0],[116,117,12.0],[116,118,3.0],[116,120,1.0],[116,123,1.0],[116,127,2.0],[116,130,1.0],[116,131,7.0],[116,135,1.0],[116,142,5.0],[116,144,3.0],[116,147,11.0],[116,176,1.0],[116,177,888.0],[116,178,3.0],[116,179,10.0],[116,181,11.0],[116,182,3.0],[116,184,1.0],[116,185,26.0],[116,186,5.0],[116,187,10.0],[116,189,2.0],[116,191,5.0],[116,192,3.0],[116,199,2.0],[116,234,8.0],[116,285,6.0],[116,291,1.0],[116,301,2.0],[116,302,6.0],[116,305,1.0],[116,321,3.0],[116,322,2.0],[116,324,2.0],[116,326,2.0],[116,335,1.0],[117,7,124.0],[117,8,9.0],[117,11,24.0],[117,18,4.0],[117,25,1.0],[117,26,2.0],[117,28,5.0],[117,33,2.0],[117,35,55.0],[117,38,176.0],[117,41,30.0],[117,42,4.0],[117,43,73.0],[117,44,530.0],[117,45,4.0],[117,46,1.0],[117,47,69.0],[117,48,3.0],[117,49,125.0],[117,50,149.0],[117,52,8.0],[117,53,1.0],[117,54,10.0],[117,55,1.0],[117,58,98.0],[117,88,14.0],[117,106,8.0],[117,110,3.0],[117,111,2.0],[117,112,7.0],[117,114,4.0],[117,116,2.0],[117,120,5.0],[117,122,14.0],[117,123,2.0],[117,126,15.0],[117,127,4.0],[117,130,1.0],[117,134,1.0],[117,135,68.0],[117,166,2.0],[117,176,36.0],[117,177,18.0],[117,178,75.0],[117,179,55.0],[117,180,65.0],[117,181,250.0],[117,182,45.0],[117,185,13.0],[117,192,26.0],[117,195,12.0],[117,199,6.0],[117,202,19.0],[117,216,2.0],[117,218,7.0],[117,233,2.0],[117,234,11.0],[117,242,5.0],[117,243,149.0],[117,245,12.0],[117,246,5.0],[117,248,3.0],[117,251,1.0],[117,252,13.0],[117,253,13.0],[117,254,69.0],[117,256,3.0],[117,257,2.0],[117,260,1.0],[117,262,9.0],[117,264,2.0],[117,266,6.0],[117,267,3.0],[117,271,1.0],[117,276,4.0],[117,281,3.0],[117,283,2.0],[117,285,5.0],[117,288,2.0],[117,290,37.0],[117,291,113.0],[117,292,32.0],[117,294,1.0],[117,299,3.0],[117,302,152.0],[117,322,29.0],[117,326,1.0],[117,327,11.0],[117,329,10.0],[117,331,2.0],[117,335,9.0],[117,336,64.0],[117,337,1.0],[117,349,1.0],[117,350,1.0],[117,357,8.0],[118,0,14.0],[118,2,1.0],[118,5,17.0],[118,7,76.0],[118,11,44.0],[118,14,7.0],[118,15,12.0],[118,16,20.0],[118,17,1.0],[118,18,2.0],[118,19,1.0],[118,20,9.0],[118,21,12.0],[118,22,110.0],[118,23,12.0],[118,24,20.0],[118,25,11.0],[118,26,1.0],[118,27,1.0],[118,28,9.0],[118,29,5.0],[118,30,9.0],[118,31,131.0],[118,33,1.0],[118,35,1.0],[118,41,18.0],[118,44,5.0],[118,54,20.0],[118,60,1.0],[118,61,1.0],[118,66,13.0],[118,67,33.0],[118,70,1.0],[118,72,9.0],[118,74,85.0],[118,77,2.0],[118,79,1.0],[118,81,60.0],[118,86,2.0],[118,87,19.0],[118,89,11.0],[118,93,45.0],[118,103,7.0],[118,104,1.0],[118,106,1.0],[118,107,24.0],[118,108,1.0],[118,110,7.0],[118,111,4.0],[118,112,5.0],[118,116,8.0],[118,117,10.0],[118,118,12.0],[118,119,135.0],[118,123,35.0],[118,124,5.0],[118,125,12.0],[118,127,6.0],[118,128,9.0],[118,131,11.0],[118,132,36.0],[118,137,1.0],[118,139,46.0],[118,147,2.0],[118,148,1.0],[118,152,4.0],[118,153,4.0],[118,169,7.0],[118,170,2.0],[118,171,345.0],[118,172,150.0],[118,173,2269.0],[118,174,28.0],[118,177,1.0],[118,181,1.0],[118,192,1.0],[118,197,26.0],[118,198,17.0],[118,199,5.0],[118,206,2.0],[118,212,10.0],[118,213,266.0],[118,214,5.0],[118,216,8.0],[118,217,3.0],[118,218,3.0],[118,219,3.0],[118,220,1081.0],[118,223,52.0],[118,224,1.0],[118,233,2.0],[118,235,3.0],[118,236,16.0],[118,238,44.0],[118,241,3.0],[118,245,22.0],[118,246,1.0],[118,248,7.0],[118,249,1.0],[118,251,208.0],[118,252,32.0],[118,253,21.0],[118,256,4.0],[118,257,30.0],[118,258,1.0],[118,263,1.0],[118,264,177.0],[118,265,5.0],[118,266,16.0],[118,268,1.0],[118,271,11.0],[118,274,1.0],[118,277,45.0],[118,278,1.0],[118,279,1.0],[118,283,5.0],[118,290,4.0],[118,305,9.0],[118,310,27.0],[118,312,41.0],[118,313,3.0],[118,315,2.0],[118,317,52.0],[118,318,26.0],[118,319,5.0],[118,320,31.0],[118,324,10.0],[118,329,10.0],[118,335,2.0],[118,346,749.0],[118,348,2.0],[118,368,7.0],[118,369,2.0],[118,371,1.0],[118,372,11.0],[118,374,6.0],[118,375,2.0],[118,385,34.0],[118,398,7.0],[118,407,3.0],[118,414,1.0],[118,417,6.0],[118,424,15.0],[118,434,7.0],[118,437,108.0],[118,438,23.0],[118,439,2.0],[118,441,411.0],[119,5,2.0],[119,7,11.0],[119,11,3.0],[119,12,14.0],[119,14,5.0],[119,15,2.0],[119,16,10.0],[119,18,2.0],[119,20,4.0],[119,21,52.0],[119,22,9.0],[119,23,8.0],[119,24,14.0],[119,25,3.0],[119,26,1.0],[119,27,54.0],[119,28,562.0],[119,29,4.0],[119,30,8.0],[119,31,2.0],[119,72,10.0],[119,81,11.0],[119,87,1.0],[119,91,76.0],[119,104,6.0],[119,109,1.0],[119,110,7.0],[119,111,149.0],[119,118,32.0],[119,121,10.0],[119,123,23.0],[119,124,2.0],[119,127,64.0],[119,128,3.0],[119,171,12.0],[119,174,50.0],[119,186,23.0],[119,199,4.0],[119,200,71.0],[119,212,3.0],[119,213,7.0],[119,214,3.0],[119,215,21.0],[119,216,78.0],[119,219,5.0],[119,220,28.0],[119,224,1.0],[119,225,1.0],[119,233,332.0],[119,235,5.0],[119,236,9.0],[119,238,4.0],[119,239,2.0],[119,241,2.0],[119,247,3.0],[119,252,1.0],[119,253,5.0],[119,256,4.0],[119,260,49.0],[119,285,41.0],[119,305,7.0],[119,320,82.0],[119,340,5.0],[119,357,4.0],[119,372,21.0],[119,375,1.0],[120,313,1.0],[121,314,3.0],[121,319,1.0],[121,343,1.0],[121,371,273.0],[121,443,2.0],[122,6,2.0],[122,11,22.0],[122,33,3.0],[122,35,53.0],[122,43,10.0],[122,44,28.0],[122,73,7.0],[122,87,1.0],[122,89,15.0],[122,105,2.0],[122,106,6.0],[122,107,1.0],[122,109,1.0],[122,110,1.0],[122,112,7.0],[122,115,39.0],[122,117,4.0],[122,118,1.0],[122,127,1.0],[122,131,1.0],[122,135,1.0],[122,177,30.0],[122,181,7.0],[122,213,11.0],[122,216,1.0],[122,217,2.0],[122,218,2.0],[122,228,7.0],[122,244,2.0],[122,245,14.0],[122,246,2.0],[122,248,3.0],[122,250,2.0],[122,251,235.0],[122,252,14.0],[122,253,14.0],[122,254,1.0],[122,256,8.0],[122,259,3.0],[122,261,2.0],[122,263,2.0],[122,264,3.0],[122,266,5.0],[122,267,5.0],[122,271,3.0],[122,275,2.0],[122,279,1.0],[122,322,3.0],[122,347,2.0],[122,348,1.0],[122,360,1.0],[123,9,6.0],[123,46,7.0],[123,56,9.0],[123,73,3.0],[123,78,4.0],[123,103,2.0],[123,110,2.0],[123,128,2.0],[123,204,1.0],[123,291,1.0],[123,302,3.0],[123,313,2.0],[123,319,1.0],[123,326,6.0],[123,343,1.0],[123,436,3.0],[124,26,31.0],[124,42,3.0],[124,44,13.0],[124,60,3.0],[124,61,20.0],[124,63,1.0],[124,64,36.0],[124,65,11.0],[124,66,3.0],[124,68,22.0],[124,70,2.0],[124,71,3.0],[124,72,2.0],[124,74,3.0],[124,75,2.0],[124,77,1.0],[124,80,1.0],[124,86,3.0],[124,87,2.0],[124,90,1.0],[124,101,1.0],[124,106,1.0],[124,110,2.0],[124,119,1.0],[124,126,4.0],[124,181,4.0],[124,184,3.0],[124,195,2.0],[124,213,3.0],[124,220,10.0],[124,236,3.0],[125,14,1.0],[125,16,3.0],[125,21,1.0],[125,24,3.0],[125,28,1.0],[125,30,3.0],[125,65,30.0],[125,90,8.0],[125,146,65.0],[125,159,7.0],[125,212,1.0],[125,213,26.0],[125,214,1.0],[125,220,3.0],[125,235,5.0],[125,238,236.0],[125,239,10.0],[125,274,3.0],[125,319,2.0],[125,372,3.0],[126,11,2.0],[126,16,1.0],[126,34,6.0],[126,50,14.0],[126,58,26.0],[126,63,17.0],[126,88,11.0],[126,93,33.0],[126,106,2.0],[126,108,1.0],[126,109,5.0],[126,110,12.0],[126,111,3.0],[126,112,1.0],[126,113,1.0],[126,117,1.0],[126,118,1.0],[126,119,7.0],[126,120,3.0],[126,123,8.0],[126,127,1.0],[126,128,1.0],[126,130,3.0],[126,132,3.0],[126,134,5.0],[126,135,242.0],[126,137,1.0],[126,176,10.0],[126,179,3.0],[126,192,2.0],[126,196,2.0],[126,199,4.0],[126,234,1.0],[126,244,1.0],[126,249,11.0],[126,251,4.0],[126,281,12.0],[126,301,4.0],[126,308,7.0],[126,311,47.0],[126,312,1.0],[126,313,6.0],[126,315,4.0],[126,316,3.0],[126,319,6.0],[126,327,1.0],[126,343,11.0],[126,346,1090.0],[126,351,1.0],[126,357,24.0],[126,366,3.0],[126,369,2.0],[126,371,2.0],[126,424,15.0],[126,436,3.0],[126,441,1.0],[126,443,29.0],[127,5,9.0],[127,7,4.0],[127,11,3.0],[127,14,27.0],[127,15,24.0],[127,16,8.0],[127,17,1.0],[127,18,3.0],[127,19,8.0],[127,20,4.0],[127,21,30.0],[127,22,4.0],[127,23,7.0],[127,24,11.0],[127,25,42.0],[127,26,164.0],[127,28,3.0],[127,29,101.0],[127,30,8.0],[127,31,900.0],[127,35,3.0],[127,36,11.0],[127,41,2.0],[127,43,15.0],[127,44,32.0],[127,53,48.0],[127,59,3.0],[127,60,3.0],[127,61,2.0],[127,63,11.0],[127,66,4.0],[127,67,1.0],[127,68,4.0],[127,69,4.0],[127,71,18.0],[127,72,1.0],[127,73,2.0],[127,74,3.0],[127,75,17.0],[127,78,3.0],[127,80,2.0],[127,81,68.0],[127,86,4.0],[127,87,4.0],[127,88,1.0],[127,90,2.0],[127,92,1.0],[127,93,3.0],[127,96,4.0],[127,98,1.0],[127,100,59.0],[127,101,10.0],[127,103,1.0],[127,104,1.0],[127,106,9.0],[127,107,147.0],[127,108,6.0],[127,109,2.0],[127,110,8.0],[127,111,6.0],[127,113,1.0],[127,114,1.0],[127,115,4.0],[127,116,2.0],[127,118,13.0],[127,119,2.0],[127,120,6.0],[127,122,1.0],[127,123,9.0],[127,124,4.0],[127,126,2.0],[127,127,10.0],[127,128,3.0],[127,130,2.0],[127,131,5.0],[127,132,24.0],[127,135,1.0],[127,137,2.0],[127,139,33.0],[127,142,1.0],[127,146,23.0],[127,148,15.0],[127,149,2.0],[127,151,1.0],[127,163,1.0],[127,166,2.0],[127,170,3.0],[127,179,1.0],[127,181,30.0],[127,185,4.0],[127,187,1.0],[127,188,1.0],[127,191,41.0],[127,192,1.0],[127,195,6.0],[127,196,1.0],[127,197,5.0],[127,199,4.0],[127,200,4.0],[127,212,9.0],[127,213,1.0],[127,214,18.0],[127,219,2.0],[127,220,13.0],[127,224,2.0],[127,233,4.0],[127,234,1.0],[127,235,8.0],[127,236,4.0],[127,237,25.0],[127,238,21.0],[127,239,19.0],[127,240,4.0],[127,242,75.0],[127,243,8.0],[127,244,3.0],[127,245,14.0],[127,251,8.0],[127,252,24.0],[127,253,7.0],[127,254,1.0],[127,263,4.0],[127,264,4.0],[127,266,3.0],[127,267,3.0],[127,286,14.0],[127,287,1.0],[127,294,2.0],[127,295,7.0],[127,298,1.0],[127,301,11.0],[127,302,26.0],[127,305,2.0],[127,306,109.0],[127,311,24.0],[127,313,1.0],[127,314,2.0],[127,318,12.0],[127,321,3.0],[127,322,7.0],[127,323,9.0],[127,328,3.0],[127,330,2.0],[127,347,4.0],[127,351,3.0],[127,356,1.0],[127,367,4.0],[127,371,7.0],[127,378,2.0],[127,380,1.0],[127,407,2.0],[127,440,1.0],[128,3,2.0],[128,19,9.0],[128,20,8.0],[128,21,1.0],[128,23,2.0],[128,25,1.0],[128,30,1.0],[128,35,44.0],[128,59,1.0],[128,61,21.0],[128,68,2.0],[128,78,1.0],[128,82,4.0],[128,87,1.0],[128,93,1.0],[128,108,13.0],[128,139,1.0],[128,142,1.0],[128,144,30.0],[128,146,3.0],[128,147,121.0],[128,149,2.0],[128,150,2.0],[128,152,3.0],[128,157,10.0],[128,160,1.0],[128,161,1.0],[128,174,10.0],[128,177,41.0],[128,185,5.0],[128,187,2.0],[128,213,17.0],[128,224,1.0],[128,371,4.0],[128,373,2.0],[129,0,3.0],[129,1,7.0],[129,2,8.0],[129,3,4.0],[129,4,10.0],[129,5,58.0],[129,7,12.0],[129,11,3.0],[129,14,25.0],[129,16,12.0],[129,17,203.0],[129,18,30.0],[129,19,110.0],[129,20,28.0],[129,21,8.0],[129,22,568.0],[129,23,91.0],[129,24,12.0],[129,25,14.0],[129,26,40.0],[129,28,20.0],[129,29,559.0],[129,30,5.0],[129,31,153.0],[129,34,1.0],[129,38,7.0],[129,42,32.0],[129,44,4.0],[129,49,3.0],[129,50,2.0],[129,63,92.0],[129,65,31.0],[129,66,1.0],[129,68,7.0],[129,72,3.0],[129,74,5.0],[129,78,15.0],[129,92,83.0],[129,106,11.0],[129,108,3.0],[129,109,3.0],[129,111,5.0],[129,112,3.0],[129,113,3.0],[129,114,24.0],[129,115,5.0],[129,116,22.0],[129,117,1.0],[129,118,15.0],[129,120,5.0],[129,123,4.0],[129,124,1.0],[129,125,1.0],[129,126,4.0],[129,127,3.0],[129,128,3.0],[129,130,2.0],[129,131,3.0],[129,134,2.0],[129,135,22.0],[129,137,77.0],[129,138,20.0],[129,139,1.0],[129,140,9.0],[129,141,6.0],[129,142,22.0],[129,143,6.0],[129,144,10.0],[129,146,16.0],[129,147,15.0],[129,148,27.0],[129,149,20.0],[129,150,19.0],[129,151,30.0],[129,152,38.0],[129,153,6.0],[129,154,3.0],[129,155,10.0],[129,156,4.0],[129,157,5.0],[129,158,1.0],[129,159,22.0],[129,160,81.0],[129,161,184.0],[129,162,7.0],[129,163,8.0],[129,165,7.0],[129,166,25.0],[129,167,25.0],[129,168,10.0],[129,169,3.0],[129,183,5.0],[129,184,8.0],[129,195,18.0],[129,196,1.0],[129,197,8.0],[129,200,2.0],[129,203,10.0],[129,207,2.0],[129,211,13.0],[129,212,130.0],[129,213,161.0],[129,214,13.0],[129,218,1.0],[129,219,18.0],[129,220,135.0],[129,223,2.0],[129,224,6.0],[129,225,11.0],[129,230,1.0],[129,231,1.0],[129,233,1.0],[129,234,69.0],[129,235,8.0],[129,236,8.0],[129,238,68.0],[129,239,2.0],[129,240,2.0],[129,241,2.0],[129,242,81.0],[129,246,4.0],[129,251,1.0],[129,254,2.0],[129,281,5.0],[129,291,2.0],[129,292,5.0],[129,294,11.0],[129,301,1.0],[129,302,196.0],[129,306,1.0],[129,310,15.0],[129,315,1.0],[129,316,1.0],[129,319,26.0],[129,322,2.0],[129,357,327.0],[129,358,5.0],[129,367,1.0],[129,369,13.0],[129,370,14.0],[129,371,5.0],[129,375,104.0],[129,384,6.0],[129,386,2.0],[129,387,1.0],[129,392,4.0],[129,400,3.0],[129,408,3.0],[129,409,26.0],[129,411,3.0],[129,413,1.0],[129,422,1.0],[129,423,1.0],[130,5,5.0],[130,6,27.0],[130,7,5.0],[130,11,12.0],[130,14,626.0],[130,15,7.0],[130,16,19.0],[130,17,9.0],[130,19,7.0],[130,20,2.0],[130,21,79.0],[130,22,8.0],[130,23,13.0],[130,24,11.0],[130,25,191.0],[130,26,108.0],[130,28,6.0],[130,29,20.0],[130,30,21.0],[130,31,720.0],[130,33,5.0],[130,37,11.0],[130,41,1.0],[130,48,1.0],[130,55,38.0],[130,59,4.0],[130,61,1.0],[130,63,11.0],[130,65,87.0],[130,66,6.0],[130,69,25.0],[130,71,13.0],[130,72,2.0],[130,74,1.0],[130,75,83.0],[130,78,3.0],[130,79,7.0],[130,80,7.0],[130,81,8.0],[130,85,15.0],[130,86,4.0],[130,88,2.0],[130,89,5.0],[130,92,15.0],[130,100,4.0],[130,101,3.0],[130,103,12.0],[130,104,2.0],[130,106,6.0],[130,107,20.0],[130,109,3.0],[130,110,7.0],[130,111,1.0],[130,112,2.0],[130,114,11.0],[130,115,16.0],[130,117,1.0],[130,118,9.0],[130,119,3.0],[130,120,5.0],[130,123,2.0],[130,124,1.0],[130,126,101.0],[130,127,2.0],[130,128,2.0],[130,129,9.0],[130,130,5.0],[130,131,2.0],[130,132,19.0],[130,133,5.0],[130,134,1.0],[130,135,15.0],[130,138,14.0],[130,140,4.0],[130,146,1.0],[130,161,4.0],[130,173,1.0],[130,192,1.0],[130,194,6.0],[130,195,9.0],[130,196,12.0],[130,197,8.0],[130,199,4.0],[130,211,7.0],[130,212,28.0],[130,213,13.0],[130,214,14.0],[130,216,1.0],[130,218,1.0],[130,219,3.0],[130,220,17.0],[130,221,1.0],[130,225,1.0],[130,233,3.0],[130,234,2.0],[130,235,6.0],[130,236,3.0],[130,238,146.0],[130,240,2.0],[130,241,2.0],[130,242,16.0],[130,244,7.0],[130,245,352.0],[130,246,1.0],[130,248,9.0],[130,249,11.0],[130,250,1.0],[130,251,25.0],[130,252,10.0],[130,253,526.0],[130,255,8.0],[130,256,41.0],[130,264,8.0],[130,265,2.0],[130,266,12.0],[130,267,6.0],[130,268,7.0],[130,269,1.0],[130,272,1.0],[130,279,1.0],[130,281,17.0],[130,283,2.0],[130,284,2.0],[130,289,2.0],[130,294,1.0],[130,298,2.0],[130,301,2.0],[130,305,2.0],[130,306,34.0],[130,310,2.0],[130,311,5.0],[130,314,2.0],[130,321,16.0],[130,348,1.0],[130,357,8.0],[130,367,2.0],[130,379,2.0],[130,384,1.0],[130,397,4.0],[130,407,1.0],[130,414,1.0],[130,423,11.0],[131,1,2.0],[131,5,34.0],[131,14,3.0],[131,16,1.0],[131,17,133.0],[131,18,11.0],[131,19,66.0],[131,20,10.0],[131,22,261.0],[131,23,32.0],[131,26,21.0],[131,28,5.0],[131,29,323.0],[131,31,94.0],[131,42,13.0],[131,63,42.0],[131,65,7.0],[131,92,1.0],[131,114,12.0],[131,118,12.0],[131,137,20.0],[131,138,2.0],[131,140,1.0],[131,142,1.0],[131,148,5.0],[131,150,3.0],[131,151,9.0],[131,152,16.0],[131,154,1.0],[131,159,5.0],[131,160,27.0],[131,161,68.0],[131,166,4.0],[131,167,7.0],[131,183,1.0],[131,184,3.0],[131,195,4.0],[131,197,3.0],[131,211,6.0],[131,212,82.0],[131,213,89.0],[131,220,65.0],[131,238,42.0],[131,242,46.0],[131,264,2.0],[131,281,1.0],[131,294,7.0],[131,302,72.0],[131,316,1.0],[131,319,20.0],[131,357,177.0],[131,365,3.0],[131,367,2.0],[131,369,4.0],[131,370,3.0],[131,375,55.0],[131,384,14.0],[131,385,1.0],[131,409,18.0],[131,413,2.0],[132,4,9.0],[132,6,4.0],[132,8,2.0],[132,11,18.0],[132,24,1.0],[132,28,13.0],[132,33,2.0],[132,35,3.0],[132,38,25.0],[132,40,2.0],[132,41,2.0],[132,43,8.0],[132,44,8.0],[132,45,1.0],[132,46,2.0],[132,47,32.0],[132,49,9.0],[132,50,46.0],[132,52,15.0],[132,53,1.0],[132,54,22.0],[132,57,4.0],[132,58,4.0],[132,106,150.0],[132,108,3.0],[132,109,6.0],[132,110,7.0],[132,111,4.0],[132,112,44.0],[132,114,3.0],[132,115,6.0],[132,117,5.0],[132,118,1.0],[132,119,1.0],[132,120,6.0],[132,123,12.0],[132,124,2.0],[132,125,2.0],[132,126,4.0],[132,127,10.0],[132,130,10.0],[132,131,4.0],[132,134,2.0],[132,135,120.0],[132,157,7.0],[132,176,3.0],[132,177,7.0],[132,178,19.0],[132,179,33.0],[132,181,4.0],[132,182,10.0],[132,185,114.0],[132,187,256.0],[132,190,7.0],[132,194,1.0],[132,195,21.0],[132,197,1.0],[132,199,2.0],[132,202,22.0],[132,204,1.0],[132,216,6.0],[132,217,1.0],[132,218,1.0],[132,245,16.0],[132,246,2.0],[132,248,10.0],[132,249,2.0],[132,250,2.0],[132,252,20.0],[132,253,20.0],[132,255,1.0],[132,256,7.0],[132,258,1.0],[132,259,2.0],[132,262,2.0],[132,263,2.0],[132,265,6.0],[132,266,8.0],[132,267,2.0],[132,268,2.0],[132,269,1.0],[132,271,2.0],[132,272,4.0],[132,273,1.0],[132,278,1.0],[132,279,4.0],[132,281,4.0],[132,283,5.0],[132,284,7.0],[132,285,2.0],[132,286,1.0],[132,289,1.0],[132,290,1.0],[132,291,1.0],[132,305,3.0],[132,322,8.0],[132,324,15.0],[132,329,3.0],[132,334,5.0],[133,6,2.0],[133,44,215.0],[133,50,1.0],[133,137,4.0],[133,141,1.0],[133,142,1.0],[133,146,4.0],[133,147,1.0],[133,148,1.0],[133,151,1.0],[133,152,1.0],[133,157,1.0],[133,158,87.0],[133,159,2.0],[133,161,2.0],[133,181,121.0],[133,187,8.0],[133,207,3.0],[133,209,24.0],[133,252,1.0],[134,0,1.0],[134,16,1.0],[134,21,1.0],[134,23,9.0],[134,24,1.0],[134,27,11.0],[134,30,37.0],[134,108,1.0],[134,109,3.0],[134,110,2.0],[134,111,2.0],[134,117,3.0],[134,120,1.0],[134,123,4.0],[134,124,1.0],[134,127,1.0],[134,131,2.0],[134,133,2.0],[134,134,1.0],[134,135,28.0],[134,138,36.0],[134,146,2.0],[134,149,2.0],[134,157,6.0],[134,165,1.0],[134,196,6.0],[134,197,1.0],[134,199,2.0],[134,205,40.0],[134,234,16.0],[134,241,31.0],[134,266,1.0],[134,305,2.0],[134,336,2.0],[134,407,2.0],[135,4,1.0],[135,5,11.0],[135,7,1.0],[135,8,87.0],[135,10,38.0],[135,11,2.0],[135,15,1.0],[135,16,3.0],[135,20,2.0],[135,21,2.0],[135,22,36.0],[135,23,1.0],[135,24,5.0],[135,25,1.0],[135,26,1.0],[135,28,1.0],[135,29,2.0],[135,30,2.0],[135,37,11.0],[135,38,46.0],[135,48,16.0],[135,53,1.0],[135,106,84.0],[135,107,121.0],[135,108,18.0],[135,109,48.0],[135,110,1005.0],[135,111,116.0],[135,112,39.0],[135,113,18.0],[135,114,26.0],[135,115,23.0],[135,116,22.0],[135,117,46.0],[135,118,74.0],[135,119,28.0],[135,120,42.0],[135,121,4.0],[135,122,9.0],[135,123,97.0],[135,124,89.0],[135,125,6.0],[135,126,165.0],[135,127,75.0],[135,128,96.0],[135,129,3.0],[135,130,37.0],[135,131,70.0],[135,132,30.0],[135,133,5.0],[135,134,22.0],[135,135,37.0],[135,137,52.0],[135,138,4.0],[135,141,1.0],[135,142,7.0],[135,147,8.0],[135,148,4.0],[135,149,16.0],[135,150,5.0],[135,152,5.0],[135,153,1.0],[135,157,1.0],[135,163,2.0],[135,165,5.0],[135,168,9.0],[135,169,3.0],[135,178,41.0],[135,194,4.0],[135,195,24.0],[135,196,13.0],[135,197,10.0],[135,199,94.0],[135,200,19.0],[135,205,3.0],[135,212,24.0],[135,213,129.0],[135,220,11.0],[135,234,1.0],[135,235,1.0],[135,236,1.0],[135,238,67.0],[135,245,2.0],[135,252,1.0],[135,253,2.0],[135,259,44.0],[135,289,5.0],[135,301,15.0],[135,302,16.0],[135,303,26.0],[135,304,1.0],[135,305,59.0],[135,306,9.0],[135,307,14.0],[135,309,1.0],[135,330,9.0],[135,333,2.0],[135,354,8.0],[135,366,4.0],[135,372,12.0],[135,407,3.0],[135,439,1.0],[136,2,3.0],[136,3,7.0],[136,4,2.0],[136,5,12.0],[136,6,1.0],[136,7,10.0],[136,10,1.0],[136,11,143.0],[136,14,6.0],[136,15,3.0],[136,16,5.0],[136,17,7.0],[136,18,1.0],[136,19,3.0],[136,21,5.0],[136,22,7.0],[136,23,4.0],[136,24,11.0],[136,25,2.0],[136,26,14.0],[136,28,6.0],[136,29,30.0],[136,30,1.0],[136,31,2.0],[136,32,1.0],[136,33,8.0],[136,40,7.0],[136,63,1.0],[136,66,9.0],[136,67,1.0],[136,68,1.0],[136,72,3.0],[136,74,1.0],[136,75,5.0],[136,79,1.0],[136,81,3.0],[136,87,3.0],[136,93,7.0],[136,106,7.0],[136,107,5.0],[136,109,23.0],[136,110,64.0],[136,111,65.0],[136,113,1.0],[136,114,1.0],[136,116,1.0],[136,117,5.0],[136,118,62.0],[136,119,9.0],[136,120,17.0],[136,121,9.0],[136,123,102.0],[136,124,50.0],[136,126,3.0],[136,127,41.0],[136,128,15.0],[136,130,4.0],[136,131,15.0],[136,132,8.0],[136,134,1.0],[136,135,12.0],[136,137,33.0],[136,138,2.0],[136,140,5.0],[136,142,3.0],[136,143,3.0],[136,144,2.0],[136,146,6.0],[136,147,11.0],[136,148,5.0],[136,149,32.0],[136,150,38.0],[136,151,11.0],[136,152,6.0],[136,153,8.0],[136,155,1.0],[136,157,13.0],[136,158,1.0],[136,161,7.0],[136,162,18.0],[136,163,5.0],[136,165,1.0],[136,167,5.0],[136,169,1.0],[136,171,55.0],[136,172,20.0],[136,173,64.0],[136,174,40.0],[136,175,4.0],[136,183,3.0],[136,185,1.0],[136,186,24.0],[136,187,2.0],[136,195,2.0],[136,198,35.0],[136,199,55.0],[136,200,6.0],[136,205,1.0],[136,206,9.0],[136,207,2.0],[136,211,1.0],[136,212,66.0],[136,213,18.0],[136,214,2.0],[136,216,47.0],[136,218,10.0],[136,219,4.0],[136,220,40.0],[136,223,6.0],[136,224,3.0],[136,231,15.0],[136,233,1.0],[136,235,1.0],[136,236,16.0],[136,238,12.0],[136,243,2.0],[136,244,25.0],[136,245,33.0],[136,248,55.0],[136,250,5.0],[136,251,4.0],[136,252,196.0],[136,253,17.0],[136,255,6.0],[136,256,10.0],[136,257,5.0],[136,259,22.0],[136,261,5.0],[136,264,1.0],[136,265,3.0],[136,266,160.0],[136,267,27.0],[136,268,1.0],[136,269,1.0],[136,271,16.0],[136,272,1.0],[136,273,8.0],[136,276,1.0],[136,278,2.0],[136,279,1.0],[136,281,13.0],[136,283,76.0],[136,285,39.0],[136,294,6.0],[136,301,2.0],[136,302,1.0],[136,305,44.0],[136,306,1.0],[136,307,6.0],[136,320,371.0],[136,350,3.0],[136,358,2.0],[136,366,10.0],[136,372,34.0],[136,375,2.0],[136,379,3.0],[136,386,2.0],[136,409,2.0],[136,411,4.0],[136,414,7.0],[136,437,9.0],[136,438,11.0],[136,439,3.0],[137,11,54.0],[137,14,1.0],[137,15,3.0],[137,25,4.0],[137,28,12.0],[137,39,8.0],[137,40,1.0],[137,84,1.0],[137,123,1.0],[137,124,1.0],[137,137,2.0],[137,147,1.0],[137,150,5.0],[137,153,10.0],[137,155,2.0],[137,163,16.0],[137,168,3.0],[137,169,7.0],[137,171,44.0],[137,172,37.0],[137,173,35.0],[137,174,62.0],[137,189,1.0],[137,193,2.0],[137,198,34.0],[137,212,8.0],[137,213,2.0],[137,219,16.0],[137,252,1.0],[137,253,4.0],[137,256,1.0],[137,258,1.0],[137,264,1.0],[137,267,2.0],[137,273,5.0],[137,281,4.0],[137,313,10.0],[137,315,1.0],[137,320,29.0],[137,351,4.0],[137,372,4.0],[137,379,1.0],[137,414,6.0],[137,437,43.0],[137,438,6.0],[137,439,2.0],[138,2,10.0],[138,5,2.0],[138,6,6.0],[138,7,18.0],[138,9,1.0],[138,11,3.0],[138,14,84.0],[138,15,3.0],[138,21,12.0],[138,24,1.0],[138,25,75.0],[138,37,1.0],[138,42,9.0],[138,43,12.0],[138,53,18.0],[138,56,8.0],[138,60,2.0],[138,63,5.0],[138,65,5.0],[138,69,41.0],[138,75,12.0],[138,80,17.0],[138,82,1.0],[138,85,3.0],[138,89,5.0],[138,92,12.0],[138,99,3.0],[138,101,4.0],[138,104,1.0],[138,110,4.0],[138,111,5.0],[138,113,1.0],[138,115,1.0],[138,116,1.0],[138,118,3.0],[138,119,4.0],[138,120,1.0],[138,123,4.0],[138,126,80.0],[138,128,6.0],[138,130,4.0],[138,131,2.0],[138,132,4.0],[138,134,2.0],[138,135,17.0],[138,183,6.0],[138,184,2.0],[138,188,1.0],[138,191,7.0],[138,196,3.0],[138,199,1.0],[138,219,12.0],[138,224,7.0],[138,245,104.0],[138,248,1.0],[138,251,6.0],[138,252,1.0],[138,253,85.0],[138,256,2.0],[138,261,1.0],[138,264,1.0],[138,268,4.0],[138,281,3.0],[138,294,5.0],[138,298,3.0],[138,305,4.0],[138,306,59.0],[138,318,4.0],[138,322,2.0],[138,363,1.0],[138,367,2.0],[138,371,46.0],[138,372,1.0],[138,423,2.0],[139,5,12.0],[139,7,8.0],[139,14,9.0],[139,16,20.0],[139,17,1.0],[139,19,2.0],[139,20,2.0],[139,21,8.0],[139,22,11.0],[139,23,12.0],[139,24,20.0],[139,25,14.0],[139,26,1.0],[139,28,8.0],[139,29,9.0],[139,30,10.0],[139,31,4.0],[139,33,1.0],[139,35,8.0],[139,88,5.0],[139,123,1.0],[139,127,2.0],[139,128,56.0],[139,135,4.0],[139,144,1.0],[139,177,2.0],[139,212,3.0],[139,213,11.0],[139,219,8.0],[139,220,12.0],[139,233,35.0],[139,234,2.0],[139,235,5.0],[139,236,8.0],[139,237,1.0],[139,238,8.0],[139,239,2.0],[139,240,1.0],[139,242,1.0],[139,295,1.0],[139,300,1.0],[139,305,2.0],[139,311,26.0],[139,322,1.0],[139,348,11.0],[139,357,2.0],[139,378,1.0],[139,379,4.0],[139,452,1.0],[140,28,163.0],[140,60,1.0],[140,68,36.0],[140,74,2.0],[140,80,5.0],[140,87,1.0],[140,94,5.0],[140,108,5.0],[140,110,1.0],[140,135,3.0],[140,306,8.0],[140,367,1.0],[141,0,3.0],[141,4,3.0],[141,14,3.0],[141,16,6.0],[141,18,4.0],[141,21,3.0],[141,22,3.0],[141,24,2.0],[141,25,2.0],[141,29,1.0],[141,30,1.0],[141,63,4.0],[141,80,5.0],[141,106,8.0],[141,112,3.0],[141,129,2.0],[141,137,1.0],[141,138,8.0],[141,141,2.0],[141,142,1.0],[141,143,6.0],[141,144,4.0],[141,146,3.0],[141,147,6.0],[141,148,1.0],[141,149,6.0],[141,150,3.0],[141,151,5.0],[141,152,5.0],[141,153,5.0],[141,154,13.0],[141,155,3.0],[141,158,1.0],[141,159,352.0],[141,160,5.0],[141,162,9.0],[141,165,1.0],[141,166,1.0],[141,168,2.0],[141,212,3.0],[141,213,1.0],[141,220,1.0],[141,235,1.0],[141,238,526.0],[141,275,1.0],[141,357,1.0],[141,408,1.0],[142,35,2.0],[142,44,1.0],[142,49,1.0],[142,108,5.0],[142,177,2.0],[142,185,1.0],[142,187,1.0],[142,286,6.0],[142,303,11.0],[142,320,1.0],[142,323,3.0],[142,349,74.0],[142,381,65.0],[143,8,1.0],[143,10,4.0],[143,28,2.0],[143,35,6.0],[143,37,6.0],[143,38,1.0],[143,39,2.0],[143,40,1.0],[143,42,1.0],[143,43,8.0],[143,44,1847.0],[143,49,5.0],[143,50,6.0],[143,53,3.0],[143,54,1.0],[143,55,1.0],[143,108,1.0],[143,117,1.0],[143,126,3.0],[143,156,9.0],[143,177,2.0],[143,179,6.0],[143,181,1038.0],[143,182,2.0],[143,185,2.0],[143,186,1.0],[143,187,20.0],[143,191,2.0],[143,192,4.0],[143,194,1.0],[143,202,1.0],[143,285,3.0],[143,291,5.0],[143,294,1.0],[143,321,1.0],[143,326,1.0],[143,330,3.0],[144,5,2.0],[144,6,1.0],[144,11,68.0],[144,17,1.0],[144,21,3.0],[144,23,2.0],[144,29,4.0],[144,32,12.0],[144,33,1.0],[144,34,1.0],[144,39,13.0],[144,40,3.0],[144,60,1.0],[144,63,1.0],[144,65,5.0],[144,66,20.0],[144,71,4.0],[144,72,5.0],[144,73,4.0],[144,74,4.0],[144,75,101.0],[144,80,8.0],[144,82,1.0],[144,84,4.0],[144,86,1.0],[144,87,3.0],[144,93,307.0],[144,95,15.0],[144,98,2.0],[144,100,1.0],[144,106,85.0],[144,107,39.0],[144,108,25.0],[144,109,2774.0],[144,110,448.0],[144,111,494.0],[144,112,65.0],[144,113,33.0],[144,114,32.0],[144,115,18.0],[144,116,43.0],[144,117,60.0],[144,118,1596.0],[144,119,53.0],[144,120,90.0],[144,121,364.0],[144,122,9.0],[144,123,697.0],[144,124,270.0],[144,125,20.0],[144,126,33.0],[144,127,1298.0],[144,128,174.0],[144,129,15.0],[144,130,47.0],[144,131,488.0],[144,132,357.0],[144,134,44.0],[144,135,78.0],[144,137,15.0],[144,151,2.0],[144,171,41.0],[144,172,28.0],[144,173,30.0],[144,174,60.0],[144,175,4.0],[144,186,3.0],[144,189,9.0],[144,195,20.0],[144,196,10.0],[144,197,25.0],[144,198,14.0],[144,199,501.0],[144,200,42.0],[144,205,5.0],[144,206,32.0],[144,213,7.0],[144,214,4.0],[144,216,21.0],[144,218,1.0],[144,220,6.0],[144,236,1.0],[144,244,8.0],[144,245,14.0],[144,248,53.0],[144,250,1.0],[144,252,136.0],[144,253,6.0],[144,256,6.0],[144,257,1.0],[144,258,5.0],[144,259,5.0],[144,263,3.0],[144,264,2.0],[144,265,9.0],[144,266,16.0],[144,267,11.0],[144,268,2.0],[144,271,5.0],[144,272,2.0],[144,273,4.0],[144,279,2.0],[144,283,3.0],[144,286,3.0],[144,301,51.0],[144,302,22.0],[144,303,16.0],[144,305,164.0],[144,306,18.0],[144,307,52.0],[144,308,10.0],[144,309,1.0],[144,315,1.0],[144,320,680.0],[144,323,5.0],[144,350,8.0],[144,354,12.0],[144,366,59.0],[144,372,520.0],[144,407,4.0],[144,414,1.0],[144,437,23.0],[144,438,4.0],[145,5,5.0],[145,11,1.0],[145,14,75.0],[145,16,4.0],[145,19,16.0],[145,21,3.0],[145,22,196.0],[145,23,2.0],[145,24,5.0],[145,25,5.0],[145,28,1.0],[145,31,183.0],[145,44,1.0],[145,165,11.0],[145,192,87.0],[145,212,54.0],[145,213,114.0],[145,220,9.0],[145,238,6.0],[145,252,1.0],[145,257,1.0],[145,281,185.0],[145,385,5.0],[145,399,10.0],[146,43,4.0],[146,71,5.0],[146,78,3.0],[146,79,6.0],[146,80,14.0],[146,82,3.0],[146,88,2.0],[146,90,3.0],[146,93,1.0],[146,94,3.0],[146,106,3.0],[146,107,108.0],[146,108,1.0],[146,111,1.0],[146,112,2.0],[146,113,1.0],[146,114,10.0],[146,116,3.0],[146,120,5.0],[146,123,2.0],[146,126,19.0],[146,127,2.0],[146,134,5.0],[146,196,1.0],[146,211,9.0],[146,238,2.0],[146,253,1.0],[146,301,2.0],[146,302,9.0],[146,303,1.0],[146,306,1.0],[146,322,1.0],[146,367,3.0],[146,423,3.0],[147,11,1.0],[147,17,1.0],[147,21,2.0],[147,24,3.0],[147,29,3.0],[147,61,5.0],[147,84,1.0],[147,90,6.0],[147,108,3.0],[147,110,4.0],[147,121,1.0],[147,124,5.0],[147,127,11.0],[147,131,3.0],[147,157,7.0],[147,171,14.0],[147,196,2.0],[147,212,1.0],[147,215,3.0],[147,219,1.0],[147,220,4.0],[147,221,1.0],[147,243,3.0],[147,245,1.0],[147,252,3.0],[147,253,1.0],[147,293,1.0],[147,313,3.0],[147,343,5.0],[147,348,12.0],[147,351,1.0],[147,372,2.0],[147,436,1.0],[148,15,1.0],[148,16,4.0],[148,24,6.0],[148,25,1.0],[148,28,239.0],[148,60,1.0],[148,63,1.0],[148,66,3.0],[148,68,1.0],[148,69,62.0],[148,79,1.0],[148,81,1.0],[148,87,1.0],[148,91,7.0],[148,93,3.0],[148,94,46.0],[148,101,3.0],[148,106,11.0],[148,107,113.0],[148,108,2.0],[148,109,3.0],[148,110,11.0],[148,111,6.0],[148,112,4.0],[148,113,55.0],[148,114,62.0],[148,115,3.0],[148,116,2.0],[148,117,1.0],[148,118,14.0],[148,119,46.0],[148,120,4.0],[148,123,27.0],[148,124,5.0],[148,125,3.0],[148,126,2.0],[148,127,10.0],[148,129,1.0],[148,130,14.0],[148,131,7.0],[148,132,4.0],[148,134,8.0],[148,135,4.0],[148,137,10.0],[148,146,2.0],[148,197,4.0],[148,199,4.0],[148,200,5.0],[148,207,12.0],[148,220,5.0],[148,233,25.0],[148,235,1.0],[148,266,1.0],[148,301,9.0],[148,302,4.0],[148,305,6.0],[148,306,3.0],[148,307,9.0],[148,308,10.0],[148,372,14.0],[149,345,1.0],[150,41,2.0],[150,43,3.0],[150,50,1.0],[150,60,5.0],[150,65,234.0],[150,69,1.0],[150,72,2.0],[150,79,1.0],[150,81,2.0],[150,87,6.0],[150,91,1.0],[150,93,1.0],[150,101,1.0],[150,118,1.0],[150,119,26.0],[150,123,2.0],[150,135,1.0],[150,185,2.0],[150,187,2.0],[150,190,2.0],[150,192,212.0],[150,199,2.0],[150,206,1.0],[150,285,3.0],[150,314,9.0],[150,329,1.0],[150,346,1.0],[150,437,1.0],[151,0,6.0],[151,1,4.0],[151,3,2.0],[151,4,27.0],[151,5,2.0],[151,14,1.0],[151,15,9.0],[151,16,1.0],[151,17,1.0],[151,19,14.0],[151,20,1.0],[151,21,1.0],[151,24,2.0],[151,25,4.0],[151,35,657.0],[151,38,18.0],[151,40,1.0],[151,41,2.0],[151,43,2.0],[151,44,13.0],[151,47,1.0],[151,48,1.0],[151,49,1.0],[151,50,4.0],[151,52,1.0],[151,53,3.0],[151,59,473.0],[151,60,19.0],[151,61,22.0],[151,62,2.0],[151,63,3.0],[151,64,27.0],[151,65,11.0],[151,66,9.0],[151,67,5.0],[151,68,12.0],[151,69,26.0],[151,70,1.0],[151,71,16.0],[151,72,8.0],[151,73,14.0],[151,74,11.0],[151,75,3.0],[151,76,2.0],[151,77,3.0],[151,78,10.0],[151,79,5.0],[151,80,4.0],[151,81,9.0],[151,82,2.0],[151,83,2.0],[151,84,5.0],[151,86,3.0],[151,87,21.0],[151,88,1.0],[151,89,4.0],[151,90,2.0],[151,91,1.0],[151,92,3.0],[151,93,5.0],[151,95,1.0],[151,96,4.0],[151,98,2.0],[151,99,3.0],[151,100,1.0],[151,101,3.0],[151,102,1.0],[151,103,1.0],[151,106,558.0],[151,107,2.0],[151,108,19.0],[151,109,3.0],[151,110,7.0],[151,111,5.0],[151,112,15.0],[151,113,1.0],[151,114,4.0],[151,115,4.0],[151,116,5.0],[151,117,7.0],[151,118,8.0],[151,119,2.0],[151,120,6.0],[151,121,1.0],[151,122,1.0],[151,123,6.0],[151,126,5.0],[151,127,10.0],[151,128,2.0],[151,129,2.0],[151,130,3.0],[151,131,3.0],[151,132,1.0],[151,134,1.0],[151,135,1.0],[151,136,18.0],[151,137,9.0],[151,138,43.0],[151,139,3.0],[151,140,1.0],[151,141,10.0],[151,142,44.0],[151,143,4.0],[151,144,3.0],[151,145,23.0],[151,146,12.0],[151,147,8.0],[151,148,4.0],[151,149,12.0],[151,150,11.0],[151,151,3.0],[151,152,7.0],[151,153,9.0],[151,154,5.0],[151,155,2.0],[151,156,3.0],[151,157,2.0],[151,158,2.0],[151,159,4.0],[151,160,4.0],[151,161,2.0],[151,163,5.0],[151,165,1.0],[151,166,4.0],[151,168,2.0],[151,171,76.0],[151,172,1.0],[151,176,1.0],[151,177,388.0],[151,178,13.0],[151,179,3.0],[151,181,6.0],[151,182,2.0],[151,183,2.0],[151,185,21.0],[151,186,2.0],[151,187,8.0],[151,188,1.0],[151,193,1.0],[151,194,1.0],[151,200,1.0],[152,6,18.0],[152,9,7.0],[152,10,4.0],[152,11,7.0],[152,33,46.0],[152,35,2.0],[152,37,7.0],[152,38,1981.0],[152,39,2.0],[152,40,1.0],[152,41,1.0],[152,43,4.0],[152,44,65.0],[152,45,12.0],[152,47,2.0],[152,48,2.0],[152,49,4.0],[152,50,116.0],[152,52,5.0],[152,53,5.0],[152,54,71.0],[152,55,3.0],[152,56,1.0],[152,58,2.0],[152,106,84.0],[152,107,18.0],[152,108,1.0],[152,109,4.0],[152,110,17.0],[152,111,5.0],[152,112,23.0],[152,113,3.0],[152,114,88.0],[152,115,11.0],[152,116,1.0],[152,117,19.0],[152,118,7.0],[152,119,3.0],[152,120,60.0],[152,122,1.0],[152,123,9.0],[152,124,1.0],[152,126,25.0],[152,127,7.0],[152,128,3.0],[152,130,3.0],[152,131,5.0],[152,132,5.0],[152,134,2.0],[152,135,41.0],[152,177,3.0],[152,178,1395.0],[152,179,78.0],[152,180,77.0],[152,181,43.0],[152,182,4.0],[152,184,1.0],[152,185,52.0],[152,186,2.0],[152,187,23.0],[152,190,10.0],[152,191,3.0],[152,192,1.0],[152,193,5.0],[152,194,3.0],[152,195,9.0],[152,197,43.0],[152,199,3.0],[152,200,3.0],[152,202,4.0],[152,216,4.0],[152,244,3.0],[152,245,5.0],[152,248,12.0],[152,249,5.0],[152,250,6.0],[152,252,5.0],[152,253,17.0],[152,254,20.0],[152,258,1.0],[152,259,2.0],[152,263,70.0],[152,264,1.0],[152,265,7.0],[152,266,5.0],[152,267,10.0],[152,269,1.0],[152,272,1.0],[152,273,13.0],[152,279,1.0],[152,284,2.0],[152,285,6.0],[152,289,3.0],[152,290,1.0],[152,291,95.0],[152,294,2.0],[152,301,1.0],[152,302,1.0],[152,303,1.0],[152,305,8.0],[152,322,2.0],[152,324,52.0],[152,329,1.0],[152,333,4.0],[152,335,2.0],[152,339,10.0],[152,348,1.0],[152,349,2.0],[152,355,2.0],[153,7,1.0],[153,16,2.0],[153,21,1.0],[153,22,3.0],[153,23,1.0],[153,24,3.0],[153,25,1.0],[153,30,1.0],[153,213,1.0],[153,220,1.0],[153,239,1.0],[154,5,2.0],[154,7,4.0],[154,11,5.0],[154,22,3.0],[154,32,1.0],[154,34,1.0],[154,46,3.0],[154,53,2.0],[154,116,1.0],[154,159,1.0],[154,186,8.0],[154,188,1.0],[154,191,2.0],[154,243,2.0],[154,252,1.0],[154,253,4.0],[154,255,1.0],[154,265,107.0],[154,267,12.0],[154,269,1.0],[154,274,2.0],[154,285,13.0],[154,307,2.0],[154,326,1.0],[155,5,1.0],[155,7,1.0],[155,11,1.0],[155,14,1.0],[155,16,1.0],[155,21,1.0],[155,23,1.0],[155,24,7.0],[155,25,2.0],[155,27,3.0],[155,29,20.0],[155,30,3.0],[155,35,12.0],[155,41,1.0],[155,63,1.0],[155,81,6.0],[155,93,4.0],[155,99,16.0],[155,109,2.0],[155,110,63.0],[155,111,5.0],[155,113,3.0],[155,118,1.0],[155,119,1.0],[155,120,2.0],[155,123,3.0],[155,127,6.0],[155,128,2.0],[155,130,3.0],[155,131,49.0],[155,132,4.0],[155,135,2.0],[155,149,5.0],[155,177,5.0],[155,196,1.0],[155,199,1.0],[155,220,28.0],[155,226,13.0],[155,231,1.0],[155,234,1.0],[155,240,1.0],[155,245,158.0],[155,246,1.0],[155,252,4.0],[155,253,2.0],[155,254,1.0],[155,256,1.0],[155,272,1.0],[155,301,2.0],[155,306,17.0],[155,307,2.0],[155,322,1.0],[155,332,4.0],[155,345,7.0],[155,354,1.0],[155,370,6.0],[155,371,6.0],[155,372,17.0],[156,2,12.0],[156,6,15.0],[156,23,1.0],[156,24,1.0],[156,25,252.0],[156,38,1.0],[156,43,1.0],[156,44,1.0],[156,46,2.0],[156,58,31.0],[156,63,1.0],[156,65,1.0],[156,66,5.0],[156,71,1.0],[156,73,2.0],[156,79,1.0],[156,81,77.0],[156,137,2.0],[156,138,1.0],[156,142,5.0],[156,143,1.0],[156,144,1.0],[156,146,147.0],[156,147,2.0],[156,149,1.0],[156,150,2.0],[156,151,1.0],[156,154,1.0],[156,157,1.0],[156,158,4.0],[156,160,1.0],[156,163,4.0],[156,168,2.0],[156,176,17.0],[156,188,8.0],[156,192,17.0],[156,207,1.0],[156,223,1.0],[156,235,1.0],[156,238,1.0],[156,252,1.0],[156,267,2.0],[156,298,18.0],[156,367,1.0],[156,372,2.0],[157,0,2.0],[157,13,4.0],[157,60,2.0],[157,66,1.0],[157,72,42.0],[157,74,1.0],[157,87,1.0],[157,110,1.0],[157,133,8.0],[157,137,5.0],[157,138,3.0],[157,139,1.0],[157,140,1.0],[157,141,2.0],[157,142,6.0],[157,144,2.0],[157,146,9.0],[157,147,5.0],[157,149,3.0],[157,150,1.0],[157,151,11.0],[157,152,3.0],[157,153,1.0],[157,155,3.0],[157,156,2.0],[157,157,46.0],[157,158,97.0],[157,159,1.0],[157,160,1.0],[157,161,2.0],[157,162,1.0],[157,166,2.0],[157,167,2.0],[157,169,1.0],[157,183,14.0],[157,188,2.0],[157,203,2.0],[157,209,592.0],[157,210,5.0],[157,223,1.0],[157,227,1.0],[157,228,7.0],[157,229,2.0],[157,230,11.0],[157,231,17.0],[157,232,6.0],[157,294,28.0],[157,298,1.0],[157,315,1.0],[157,319,1.0],[157,343,1.0],[157,358,15.0],[157,359,4.0],[157,360,9.0],[157,361,2.0],[157,363,4.0],[157,365,9.0],[157,370,10.0],[157,371,73.0],[157,373,2.0],[157,382,2.0],[157,383,3.0],[157,386,1.0],[157,387,5.0],[157,388,12.0],[157,389,4.0],[157,390,5.0],[157,391,3.0],[157,392,3.0],[157,393,9.0],[157,395,5.0],[157,396,6.0],[157,397,4.0],[157,398,12.0],[157,399,5.0],[157,400,5.0],[157,402,4.0],[157,403,7.0],[157,404,3.0],[157,411,1.0],[157,415,1.0],[157,416,4.0],[157,417,3.0],[157,418,2.0],[157,425,1.0],[157,426,2.0],[157,427,6.0],[157,428,1.0],[157,429,1.0],[157,430,3.0],[158,0,3.0],[158,1,10.0],[158,4,9.0],[158,5,6.0],[158,6,2.0],[158,7,11.0],[158,8,3.0],[158,9,1.0],[158,11,9.0],[158,14,253.0],[158,15,13.0],[158,16,16.0],[158,17,41.0],[158,18,3.0],[158,19,4.0],[158,21,1.0],[158,22,84.0],[158,23,4.0],[158,24,1.0],[158,25,41.0],[158,26,46.0],[158,28,27.0],[158,29,772.0],[158,31,52.0],[158,34,1.0],[158,35,1.0],[158,38,50.0],[158,41,4.0],[158,42,72.0],[158,43,19.0],[158,44,371.0],[158,45,1.0],[158,46,1.0],[158,47,12.0],[158,49,44.0],[158,50,36.0],[158,54,1.0],[158,55,17.0],[158,56,1.0],[158,57,1.0],[158,58,75.0],[158,63,2.0],[158,68,15.0],[158,70,1.0],[158,86,1.0],[158,92,3.0],[158,106,1.0],[158,108,1.0],[158,112,1.0],[158,113,1.0],[158,114,7.0],[158,115,9.0],[158,116,1.0],[158,117,1.0],[158,126,8.0],[158,127,3.0],[158,135,10.0],[158,136,2.0],[158,137,4.0],[158,138,7.0],[158,140,7.0],[158,142,4.0],[158,143,1.0],[158,148,4.0],[158,150,3.0],[158,151,3.0],[158,152,6.0],[158,155,1.0],[158,156,2.0],[158,160,43.0],[158,161,76.0],[158,166,3.0],[158,167,1.0],[158,169,4.0],[158,176,44.0],[158,178,18.0],[158,179,15.0],[158,180,29.0],[158,181,176.0],[158,182,15.0],[158,183,2.0],[158,184,31.0],[158,185,7.0],[158,187,1.0],[158,192,2.0],[158,195,1.0],[158,202,6.0],[158,212,3.0],[158,213,13.0],[158,214,9.0],[158,215,6.0],[158,219,1.0],[158,220,3.0],[158,231,12.0],[158,238,4.0],[158,239,4.0],[158,242,3.0],[158,243,9.0],[158,245,14.0],[158,249,3.0],[158,252,5.0],[158,254,54.0],[158,258,2.0],[158,261,2.0],[158,264,4.0],[158,265,1.0],[158,266,2.0],[158,268,4.0],[158,285,3.0],[158,288,2.0],[158,289,2.0],[158,290,1.0],[158,291,44.0],[158,292,13.0],[158,311,18.0],[158,318,1.0],[158,321,5.0],[158,322,9.0],[158,324,1.0],[158,327,9.0],[158,329,2.0],[158,335,1.0],[158,339,2.0],[158,357,38.0],[158,358,4.0],[158,359,7.0],[158,361,1.0],[158,363,9.0],[158,365,3.0],[158,370,87.0],[158,375,35.0],[158,386,9.0],[158,391,6.0],[158,392,42.0],[158,395,1.0],[158,397,9.0],[158,400,1.0],[158,407,2.0],[158,408,1.0],[158,409,9.0],[158,413,2.0],[158,415,3.0],[158,417,11.0],[158,419,3.0],[158,423,2.0],[158,424,4.0],[159,7,1.0],[159,13,2.0],[159,21,13.0],[159,24,2.0],[159,29,6.0],[159,34,1.0],[159,35,4.0],[159,46,1.0],[159,48,1.0],[159,106,11.0],[159,142,2.0],[159,157,1.0],[159,177,5.0],[159,215,1.0],[159,220,1.0],[159,252,2.0],[159,253,1.0],[159,259,1.0],[159,269,1.0],[159,280,2.0],[159,330,3.0],[159,348,13.0],[160,5,2.0],[160,6,1.0],[160,7,1.0],[160,11,6.0],[160,14,40.0],[160,16,6.0],[160,22,37.0],[160,23,1.0],[160,24,8.0],[160,25,5.0],[160,28,300.0],[160,29,4.0],[160,30,26.0],[160,31,2.0],[160,33,1.0],[160,46,1.0],[160,53,8.0],[160,54,1.0],[160,104,1.0],[160,110,1.0],[160,120,3.0],[160,183,12.0],[160,191,1.0],[160,219,3.0],[160,220,7.0],[160,224,44.0],[160,235,1.0],[160,236,6.0],[160,238,3.0],[160,239,67.0],[160,241,1.0],[160,245,5.0],[160,248,8.0],[160,250,1.0],[160,252,4.0],[160,253,10.0],[160,257,10.0],[160,258,1.0],[160,260,3.0],[160,266,4.0],[160,267,2.0],[160,275,185.0],[160,277,1.0],[160,282,2.0],[160,287,2.0],[160,294,14.0],[160,295,3.0],[160,311,1.0],[160,314,2.0],[160,316,1.0],[160,325,9.0],[160,385,1.0],[160,443,3.0],[161,11,1.0],[161,19,1.0],[161,24,1.0],[161,25,1.0],[161,28,1.0],[161,106,20.0],[161,137,1.0],[161,142,1.0],[161,143,2.0],[161,146,1.0],[161,147,10.0],[161,154,1.0],[161,155,7.0],[161,168,4.0],[161,214,1.0],[161,220,39.0],[161,240,3.0],[162,38,10.0],[162,49,1.0],[162,50,8.0],[162,52,1.0],[162,178,5.0],[162,179,2.0],[162,180,2.0],[162,182,1.0],[162,185,1.0],[162,187,122.0],[162,190,1.0],[162,291,2.0],[162,333,1.0],[163,0,2.0],[163,1,7.0],[163,2,6.0],[163,3,4.0],[163,4,4.0],[163,7,3.0],[163,14,3.0],[163,15,1.0],[163,16,5.0],[163,17,3.0],[163,20,2.0],[163,21,1.0],[163,22,19.0],[163,23,10.0],[163,24,11.0],[163,25,3.0],[163,26,1.0],[163,28,4.0],[163,29,21.0],[163,30,5.0],[163,106,1.0],[163,114,1.0],[163,117,1.0],[163,119,9.0],[163,123,1.0],[163,127,1.0],[163,137,9.0],[163,138,3.0],[163,139,1.0],[163,140,2.0],[163,141,1.0],[163,142,10.0],[163,143,2.0],[163,144,2.0],[163,146,7.0],[163,147,7.0],[163,148,1.0],[163,149,9.0],[163,150,4.0],[163,151,3.0],[163,152,6.0],[163,153,5.0],[163,154,2.0],[163,155,2.0],[163,156,1.0],[163,158,2.0],[163,159,2.0],[163,160,8.0],[163,161,13.0],[163,162,4.0],[163,163,5.0],[163,165,104.0],[163,166,49.0],[163,168,3.0],[163,169,2.0],[163,170,1.0],[163,195,5.0],[163,199,1.0],[163,211,3.0],[163,212,4.0],[163,213,2.0],[163,215,1.0],[163,219,2.0],[163,220,9.0],[163,223,2.0],[163,225,1.0],[163,233,1.0],[163,234,2.0],[163,235,4.0],[163,236,2.0],[163,237,2.0],[163,238,3.0],[163,240,2.0],[163,242,2.0],[163,302,2.0],[163,319,2.0],[163,357,1.0],[163,370,6.0],[163,375,166.0],[163,408,1.0],[163,409,1.0],[163,411,3.0],[163,428,1.0],[164,0,2.0],[164,2,1.0],[164,3,1.0],[164,106,2.0],[164,137,1.0],[164,138,2.0],[164,142,3.0],[164,143,1.0],[164,144,2.0],[164,146,2.0],[164,147,3.0],[164,148,1.0],[164,149,8.0],[164,150,2.0],[164,151,2.0],[164,153,1.0],[164,154,3.0],[164,159,9.0],[164,160,1.0],[164,166,4.0],[164,168,2.0],[164,212,5.0],[164,238,3.0],[164,257,7.0],[164,375,1.0],[164,413,17.0],[165,69,2.0],[165,106,1370.0],[165,107,6.0],[165,108,5.0],[165,109,11.0],[165,110,25.0],[165,111,14.0],[165,112,3.0],[165,113,3.0],[165,114,12.0],[165,115,5.0],[165,116,9.0],[165,117,12.0],[165,118,17.0],[165,119,5.0],[165,120,10.0],[165,121,4.0],[165,122,1.0],[165,123,16.0],[165,124,9.0],[165,125,3.0],[165,126,8.0],[165,127,20.0],[165,128,6.0],[165,130,17.0],[165,131,8.0],[165,132,3.0],[165,134,6.0],[165,135,234.0],[165,161,4.0],[165,183,7.0],[165,196,1.0],[165,197,5.0],[165,199,15.0],[165,200,6.0],[165,205,1.0],[165,218,2.0],[165,234,23.0],[165,242,31.0],[165,294,8.0],[165,301,15.0],[165,302,13.0],[165,303,2.0],[165,305,11.0],[165,306,4.0],[165,307,3.0],[165,309,1.0],[165,366,1.0],[165,407,1.0],[166,41,8.0],[166,44,42.0],[166,49,18.0],[166,52,3.0],[166,65,2.0],[166,66,1.0],[166,79,1.0],[166,85,27.0],[166,86,1.0],[166,98,1.0],[166,106,36.0],[166,116,1.0],[166,123,1.0],[166,135,11.0],[166,181,22.0],[166,182,9.0],[166,185,7.0],[166,187,4.0],[166,190,3.0],[166,196,4.0],[166,199,1.0],[166,202,2.0],[166,212,1.0],[166,220,2.0],[166,329,14.0],[167,9,21.0],[167,14,2.0],[167,18,9.0],[167,19,1.0],[167,22,2.0],[167,24,4.0],[167,29,1.0],[167,46,1.0],[167,49,1.0],[167,51,19.0],[167,55,4.0],[167,56,27.0],[167,58,6.0],[167,59,5.0],[167,60,21.0],[167,61,7.0],[167,62,2.0],[167,63,17.0],[167,65,19.0],[167,66,25.0],[167,67,15.0],[167,68,22.0],[167,69,11.0],[167,70,8.0],[167,71,11.0],[167,72,19.0],[167,73,8.0],[167,74,21.0],[167,75,9.0],[167,76,1.0],[167,77,6.0],[167,78,11.0],[167,79,2104.0],[167,80,8.0],[167,81,12.0],[167,82,7.0],[167,83,6.0],[167,84,4.0],[167,85,7.0],[167,86,9.0],[167,87,13.0],[167,88,4.0],[167,89,11.0],[167,90,19.0],[167,91,12.0],[167,92,27.0],[167,93,21.0],[167,94,7.0],[167,96,7.0],[167,97,3.0],[167,98,10.0],[167,99,8.0],[167,100,1.0],[167,101,6.0],[167,102,38.0],[167,103,2.0],[167,104,13.0],[167,105,1.0],[167,107,38.0],[167,135,5.0],[167,176,2.0],[167,183,14.0],[167,204,1.0],[167,206,6.0],[167,214,10.0],[167,215,1.0],[167,242,4.0],[167,245,24.0],[167,286,2.0],[167,287,2.0],[167,294,23.0],[167,321,2.0],[167,323,4.0],[167,333,1.0],[167,341,11.0],[167,357,23.0],[167,367,2.0],[167,368,2.0],[167,423,6.0],[167,435,2.0],[167,446,3.0],[168,2,1.0],[168,3,4.0],[168,4,2.0],[168,5,3.0],[168,16,2.0],[168,18,2.0],[168,21,32.0],[168,23,1.0],[168,25,2.0],[168,27,2.0],[168,29,10.0],[168,30,1.0],[168,35,33.0],[168,44,1.0],[168,48,4.0],[168,61,48.0],[168,63,5.0],[168,65,8.0],[168,66,1.0],[168,67,1.0],[168,69,2.0],[168,75,6.0],[168,78,1.0],[168,81,1.0],[168,82,3.0],[168,85,21.0],[168,87,3.0],[168,92,1.0],[168,94,1.0],[168,103,1.0],[168,121,1.0],[168,128,4.0],[168,133,1.0],[168,137,3.0],[168,138,4.0],[168,139,2.0],[168,141,1.0],[168,142,4.0],[168,144,3.0],[168,146,1.0],[168,147,2.0],[168,149,4.0],[168,150,3.0],[168,151,1.0],[168,154,1.0],[168,155,3.0],[168,158,2.0],[168,159,113.0],[168,160,2.0],[168,162,1.0],[168,163,1.0],[168,166,1.0],[168,169,20.0],[168,177,24.0],[168,183,3.0],[168,220,1.0],[168,223,1.0],[168,224,3.0],[168,235,3.0],[168,236,1.0],[168,240,1.0],[168,246,1.0],[168,252,2.0],[168,255,3.0],[168,259,1.0],[168,294,5.0],[168,312,1.0],[168,313,6.0],[168,314,2.0],[168,315,3.0],[168,330,2.0],[168,346,2.0],[168,357,1.0],[168,371,7.0],[168,372,2.0],[168,378,1.0],[169,2,8.0],[169,5,58.0],[169,7,3.0],[169,8,5.0],[169,11,3.0],[169,14,9.0],[169,15,2.0],[169,16,4.0],[169,18,1.0],[169,19,3.0],[169,20,1.0],[169,21,7.0],[169,22,9.0],[169,23,4.0],[169,24,14.0],[169,25,37.0],[169,26,79.0],[169,28,28.0],[169,29,140.0],[169,30,2.0],[169,31,62.0],[169,33,11.0],[169,43,5.0],[169,44,103.0],[169,49,1.0],[169,51,1.0],[169,52,1.0],[169,58,1.0],[169,60,1.0],[169,61,1.0],[169,62,2.0],[169,64,1.0],[169,65,2.0],[169,66,2.0],[169,67,3.0],[169,69,6.0],[169,70,1.0],[169,71,1.0],[169,72,1.0],[169,75,2.0],[169,79,1.0],[169,81,1.0],[169,85,9.0],[169,88,3.0],[169,91,1.0],[169,92,1.0],[169,95,2.0],[169,98,18.0],[169,104,1.0],[169,112,1.0],[169,117,1.0],[169,121,1.0],[169,138,2.0],[169,139,2.0],[169,145,2.0],[169,149,2.0],[169,152,1.0],[169,161,3.0],[169,168,2.0],[169,181,77.0],[169,212,3.0],[169,213,3.0],[169,214,3.0],[169,217,9.0],[169,219,2.0],[169,220,7.0],[169,221,3.0],[169,224,1.0],[169,225,1.0],[169,234,2.0],[169,235,6.0],[169,236,3.0],[169,237,1.0],[169,238,4.0],[169,239,1.0],[169,240,4.0],[169,241,1.0],[169,242,529.0],[169,243,4.0],[169,248,2.0],[169,250,1.0],[169,253,2.0],[169,262,2.0],[169,266,1.0],[169,285,1.0],[169,289,1.0],[169,310,6.0],[169,311,7.0],[169,312,1.0],[169,320,1.0],[169,333,1.0],[169,341,2.0],[169,346,4.0],[169,347,1.0],[169,350,2.0],[169,357,1.0],[169,367,2.0],[169,379,2.0],[169,415,1.0],[170,34,2.0],[170,224,3.0],[170,345,1.0],[170,351,1.0],[171,27,2.0],[171,28,1.0],[171,106,2.0],[171,109,3.0],[171,110,3.0],[171,113,2.0],[171,117,1.0],[171,119,8.0],[171,120,2.0],[171,125,9.0],[171,127,1.0],[171,129,6.0],[171,130,2.0],[171,133,4.0],[171,134,1.0],[171,135,2.0],[171,196,5.0],[171,197,1.0],[171,217,7.0],[171,234,14.0],[171,305,2.0],[171,371,4.0],[171,372,2.0],[172,5,4.0],[172,7,1.0],[172,14,1.0],[172,16,4.0],[172,20,2.0],[172,21,2.0],[172,22,3.0],[172,23,1.0],[172,24,7.0],[172,25,5.0],[172,26,528.0],[172,27,1.0],[172,28,3.0],[172,29,1.0],[172,30,5.0],[172,31,4.0],[172,212,2.0],[172,213,5.0],[172,220,10.0],[172,224,1.0],[172,225,1.0],[172,233,1.0],[172,234,5.0],[172,235,3.0],[172,236,4.0],[172,237,5.0],[172,238,1.0],[172,239,3.0],[172,241,1.0],[172,357,1.0],[172,379,1.0],[172,380,2.0],[173,17,3.0],[173,22,7.0],[173,24,1.0],[173,27,1.0],[173,28,1.0],[173,29,1.0],[173,33,1.0],[173,34,2.0],[173,59,2.0],[173,60,1.0],[173,61,4.0],[173,64,9.0],[173,65,13.0],[173,69,1.0],[173,70,2.0],[173,71,4.0],[173,72,4.0],[173,74,1.0],[173,75,1.0],[173,81,4.0],[173,83,1.0],[173,93,1.0],[173,102,1.0],[173,185,2.0],[173,215,3.0],[173,219,2.0],[173,221,2.0],[173,242,17.0],[173,245,1.0],[173,253,1.0],[173,257,4.0],[173,260,3.0],[173,269,5.0],[173,272,1.0],[173,290,1.0],[173,297,2.0],[173,338,1.0],[173,355,1.0],[173,379,2.0],[173,380,1.0],[173,385,1.0],[174,11,6.0],[174,18,12.0],[174,27,5.0],[174,28,7.0],[174,51,8.0],[174,53,7.0],[174,68,7.0],[174,114,26.0],[174,178,1.0],[174,191,10.0],[174,219,5.0],[174,239,4.0],[174,251,28.0],[174,264,1.0],[174,300,3.0],[174,321,1.0],[174,341,4.0],[174,443,13.0],[174,452,2.0],[175,2,2.0],[175,19,16.0],[175,35,63.0],[175,47,1.0],[175,64,10.0],[175,71,1.0],[175,74,2.0],[175,108,35.0],[175,110,1.0],[175,111,1.0],[175,112,1.0],[175,113,2.0],[175,117,2.0],[175,118,2.0],[175,122,1.0],[175,123,6.0],[175,126,4.0],[175,127,5.0],[175,130,2.0],[175,169,10.0],[175,177,39.0],[175,185,1.0],[175,199,2.0],[175,205,24.0],[175,218,3.0],[175,298,1.0],[175,301,1.0],[175,302,1.0],[176,5,1.0],[176,8,1.0],[176,11,4.0],[176,16,1.0],[176,22,1.0],[176,30,1.0],[176,31,1.0],[176,44,1.0],[176,63,14.0],[176,65,3.0],[176,69,4.0],[176,73,40.0],[176,79,2.0],[176,82,1.0],[176,84,1.0],[176,87,1.0],[176,88,1.0],[176,89,1.0],[176,93,1.0],[176,106,1.0],[176,108,10.0],[176,109,2.0],[176,110,3.0],[176,115,4.0],[176,116,63.0],[176,117,1.0],[176,118,7.0],[176,123,5.0],[176,125,1.0],[176,127,3.0],[176,129,3.0],[176,131,1.0],[176,134,9.0],[176,135,1.0],[176,151,6.0],[176,170,1.0],[176,181,1.0],[176,184,1.0],[176,192,99.0],[176,195,1.0],[176,199,7.0],[176,200,13.0],[176,211,1.0],[176,212,2.0],[176,215,1.0],[176,218,1.0],[176,220,2.0],[176,234,148.0],[176,243,1.0],[176,245,7.0],[176,247,1.0],[176,248,2.0],[176,251,1.0],[176,252,2.0],[176,253,4.0],[176,256,1.0],[176,258,1.0],[176,261,1.0],[176,264,1.0],[176,271,1.0],[176,281,1.0],[176,289,1.0],[176,301,2.0],[176,305,3.0],[176,306,4.0],[176,308,4.0],[176,310,108.0],[176,311,1.0],[176,313,88.0],[176,314,35.0],[176,315,13.0],[176,316,7.0],[176,318,10.0],[176,319,3.0],[176,344,2.0],[176,345,2.0],[176,347,2.0],[176,351,3.0],[176,352,1.0],[176,357,22.0],[176,367,3.0],[176,369,1.0],[176,404,1.0],[176,424,19.0],[176,434,5.0],[176,436,2.0],[176,443,4.0],[177,312,3.0],[177,313,3.0],[177,315,2.0],[177,319,4.0],[177,371,2.0],[178,11,4.0],[178,106,10.0],[178,108,5.0],[178,110,1.0],[178,112,2.0],[178,115,1.0],[178,117,2.0],[178,118,4.0],[178,120,1.0],[178,123,7.0],[178,124,3.0],[178,125,1.0],[178,127,5.0],[178,131,2.0],[178,197,1.0],[178,199,2.0],[178,243,91.0],[178,245,4.0],[178,252,4.0],[178,253,3.0],[178,266,3.0],[178,272,1.0],[178,301,1.0],[178,302,61.0],[178,303,2.0],[178,305,3.0],[179,5,1.0],[179,6,1.0],[179,11,3.0],[179,14,4.0],[179,15,20.0],[179,16,4.0],[179,18,24.0],[179,20,2.0],[179,21,3.0],[179,23,1.0],[179,24,9.0],[179,25,2.0],[179,26,64.0],[179,28,3.0],[179,29,9.0],[179,85,8.0],[179,117,9.0],[179,131,2.0],[179,132,3.0],[179,213,2.0],[179,215,2.0],[179,218,1.0],[179,220,2.0],[179,225,5.0],[179,234,68.0],[179,238,3.0],[179,239,1.0],[179,243,1.0],[179,245,10.0],[179,250,1.0],[179,252,1.0],[179,253,1.0],[179,259,21.0],[179,266,2.0],[179,281,23.0],[179,369,1.0],[180,0,2.0],[180,3,1.0],[180,4,5.0],[180,11,2.0],[180,25,1.0],[180,28,9.0],[180,35,6.0],[180,44,10.0],[180,48,14.0],[180,93,2.0],[180,106,6.0],[180,109,1.0],[180,110,2.0],[180,111,1.0],[180,112,3.0],[180,113,6.0],[180,114,3.0],[180,117,1.0],[180,120,2.0],[180,123,4.0],[180,125,4.0],[180,126,5.0],[180,129,1.0],[180,130,1.0],[180,134,1.0],[180,135,2.0],[180,137,2.0],[180,138,2.0],[180,141,1.0],[180,142,10.0],[180,143,23.0],[180,144,4.0],[180,148,2.0],[180,149,8.0],[180,150,4.0],[180,152,6.0],[180,154,3.0],[180,159,6.0],[180,160,53.0],[180,161,5.0],[180,163,1.0],[180,168,5.0],[180,169,1.0],[180,177,4.0],[180,181,3.0],[180,195,5.0],[180,197,1.0],[180,213,1.0],[180,223,3.0],[180,236,9.0],[180,238,2.0],[180,252,1.0],[180,254,3.0],[180,301,1.0],[180,305,1.0],[180,330,11.0],[180,407,3.0],[180,408,1.0],[180,409,2.0],[180,411,1.0],[181,2,2.0],[181,5,10.0],[181,7,9.0],[181,14,9.0],[181,15,4.0],[181,16,14.0],[181,18,1.0],[181,19,5.0],[181,20,1.0],[181,21,13.0],[181,22,9.0],[181,23,12.0],[181,24,23.0],[181,25,5.0],[181,26,2.0],[181,28,10.0],[181,29,6.0],[181,30,12.0],[181,31,3.0],[181,185,1.0],[181,211,1.0],[181,212,6.0],[181,213,3.0],[181,214,3.0],[181,219,8.0],[181,220,20.0],[181,221,4.0],[181,224,3.0],[181,233,1.0],[181,234,8.0],[181,235,12.0],[181,236,1.0],[181,237,3.0],[181,238,6.0],[181,239,2.0],[181,241,4.0],[181,242,2.0],[181,357,3.0],[181,375,2.0],[181,380,1.0],[182,3,1.0],[182,4,2.0],[182,14,19.0],[182,19,1.0],[182,99,1.0],[182,137,2.0],[182,141,2.0],[182,142,4.0],[182,144,1.0],[182,145,2.0],[182,146,381.0],[182,147,2.0],[182,149,2.0],[182,150,2.0],[182,151,3.0],[182,152,1.0],[182,154,1.0],[182,155,1.0],[182,157,7.0],[182,160,2.0],[182,161,1.0],[182,163,1.0],[182,166,1.0],[182,205,5.0],[182,306,4.0],[182,408,2.0],[182,409,1.0],[183,1,1.0],[183,3,2.0],[183,4,5.0],[183,5,6.0],[183,15,1.0],[183,16,3.0],[183,20,3.0],[183,21,75.0],[183,22,10.0],[183,24,2.0],[183,28,18.0],[183,30,1.0],[183,34,1.0],[183,61,1.0],[183,63,4.0],[183,81,1.0],[183,82,1.0],[183,88,2.0],[183,107,2.0],[183,118,4.0],[183,119,3.0],[183,124,1.0],[183,126,2.0],[183,127,1.0],[183,137,5.0],[183,138,1.0],[183,141,3.0],[183,142,5.0],[183,143,3.0],[183,145,1.0],[183,146,57.0],[183,147,3.0],[183,148,1.0],[183,149,3.0],[183,150,4.0],[183,151,1.0],[183,152,1.0],[183,157,2.0],[183,158,1.0],[183,159,223.0],[183,160,5.0],[183,161,3.0],[183,162,2.0],[183,163,1.0],[183,166,3.0],[183,169,1.0],[183,196,10.0],[183,220,3.0],[183,224,6.0],[183,233,1.0],[183,234,2.0],[183,235,2.0],[183,238,4.0],[183,302,1.0],[183,318,7.0],[183,351,7.0],[183,408,1.0],[183,409,1.0],[184,59,2.0],[184,60,6.0],[184,61,1.0],[184,63,4.0],[184,65,1.0],[184,66,37.0],[184,67,12.0],[184,69,3.0],[184,70,8.0],[184,71,2.0],[184,72,3.0],[184,73,1.0],[184,74,44.0],[184,75,1.0],[184,77,7.0],[184,79,2.0],[184,80,1.0],[184,81,6.0],[184,82,7.0],[184,84,4.0],[184,85,2.0],[184,86,5.0],[184,87,120.0],[184,89,2.0],[184,90,4.0],[184,91,1.0],[184,93,6.0],[184,95,1.0],[184,96,2.0],[184,97,4.0],[184,99,1.0],[184,101,4.0],[184,104,1.0],[184,170,18.0],[184,171,297.0],[184,172,135.0],[184,173,41.0],[184,174,26.0],[184,175,3.0],[184,198,204.0],[184,206,7.0],[184,220,4.0],[184,232,2.0],[184,238,4.0],[184,310,1.0],[184,313,1.0],[184,320,20.0],[184,368,4.0],[184,414,9.0],[184,437,23.0],[184,438,173.0],[184,440,1.0],[185,5,1.0],[185,14,2.0],[185,16,2.0],[185,19,1.0],[185,21,2.0],[185,22,2.0],[185,23,1.0],[185,24,2.0],[185,25,5.0],[185,29,1.0],[185,30,2.0],[185,220,5.0],[185,235,2.0],[185,238,2.0],[185,239,223.0],[185,241,1.0],[185,319,1.0],[185,371,40.0],[186,5,1.0],[186,7,1.0],[186,11,3.0],[186,16,1.0],[186,17,7.0],[186,21,2.0],[186,22,4.0],[186,25,4.0],[186,28,1.0],[186,29,4.0],[186,31,8.0],[186,32,2.0],[186,33,2.0],[186,34,4.0],[186,101,2.0],[186,180,1.0],[186,212,2.0],[186,213,1.0],[186,214,3.0],[186,215,2.0],[186,216,2.0],[186,220,2.0],[186,221,8.0],[186,225,2.0],[186,235,1.0],[186,243,5.0],[186,251,1.0],[186,252,4.0],[186,260,1.0],[186,261,5.0],[186,269,1.0],[186,272,4.0],[186,279,6.0],[186,281,2.0],[186,283,3.0],[186,289,7.0],[186,290,1.0],[186,291,4.0],[186,333,2.0],[186,335,1.0],[186,352,2.0],[186,357,5.0],[186,379,7.0],[186,380,4.0],[187,5,1.0],[187,14,4.0],[187,17,2.0],[187,22,4.0],[187,26,1.0],[187,29,8.0],[187,31,17.0],[187,34,1.0],[187,40,1.0],[187,63,5.0],[187,92,1.0],[187,137,1.0],[187,138,4.0],[187,148,6.0],[187,160,8.0],[187,161,1.0],[187,167,4.0],[187,174,2.0],[187,200,2.0],[187,242,10.0],[187,274,9.0],[188,5,1.0],[188,7,1.0],[188,11,1.0],[188,17,1.0],[188,18,1.0],[188,20,1.0],[188,22,1.0],[188,27,1.0],[188,28,38.0],[188,233,2.0],[188,234,12.0],[188,236,2.0],[188,248,1.0],[188,253,6.0],[188,264,2.0],[188,281,4.0],[188,357,20.0],[189,2,5.0],[189,60,1.0],[189,61,4.0],[189,62,1.0],[189,63,2.0],[189,65,1.0],[189,66,1.0],[189,68,1.0],[189,69,78.0],[189,71,4.0],[189,74,2.0],[189,76,1.0],[189,77,1.0],[189,78,1.0],[189,79,2.0],[189,81,1.0],[189,84,1.0],[189,86,1.0],[189,87,3.0],[189,92,2.0],[189,94,33.0],[189,99,1.0],[189,101,1.0],[189,104,1.0],[189,106,15.0],[189,107,3.0],[189,108,21.0],[189,109,6.0],[189,110,19.0],[189,111,15.0],[189,112,10.0],[189,113,127.0],[189,114,16.0],[189,115,5.0],[189,116,23.0],[189,117,4.0],[189,118,7.0],[189,119,5.0],[189,120,10.0],[189,122,6.0],[189,123,14.0],[189,124,5.0],[189,125,3.0],[189,126,3.0],[189,127,14.0],[189,128,1.0],[189,129,4.0],[189,130,32.0],[189,131,11.0],[189,132,2.0],[189,133,7.0],[189,134,10.0],[189,135,13.0],[189,148,1.0],[189,152,1.0],[189,153,1.0],[189,157,1.0],[189,168,2.0],[189,196,28.0],[189,197,3.0],[189,199,12.0],[189,200,7.0],[189,205,3.0],[189,207,4.0],[189,220,1.0],[189,301,6.0],[189,302,2.0],[189,303,1.0],[189,305,15.0],[189,307,2.0],[189,308,41.0],[190,4,3.0],[190,33,12.0],[190,35,3.0],[190,38,4.0],[190,44,862.0],[190,49,1.0],[190,53,1.0],[190,68,11.0],[190,71,3.0],[190,73,17.0],[190,90,1.0],[190,92,1.0],[190,105,3.0],[190,106,3937.0],[190,107,16.0],[190,108,130.0],[190,109,31.0],[190,110,49.0],[190,111,29.0],[190,112,2785.0],[190,113,20.0],[190,114,19.0],[190,115,17.0],[190,116,16.0],[190,117,1852.0],[190,118,24.0],[190,119,21.0],[190,120,111.0],[190,121,8.0],[190,122,7.0],[190,123,56.0],[190,124,16.0],[190,125,6.0],[190,126,51.0],[190,127,32.0],[190,128,10.0],[190,129,7.0],[190,130,23.0],[190,131,18.0],[190,132,5.0],[190,133,2.0],[190,134,12.0],[190,135,34.0],[190,136,2.0],[190,137,3.0],[190,138,2.0],[190,140,2.0],[190,141,1.0],[190,142,4.0],[190,143,9.0],[190,144,2.0],[190,145,4.0],[190,147,4.0],[190,149,4.0],[190,150,3.0],[190,151,1.0],[190,152,1.0],[190,153,18.0],[190,154,6.0],[190,155,4.0],[190,157,8.0],[190,159,1.0],[190,166,3.0],[190,168,1.0],[190,177,7.0],[190,181,561.0],[190,182,1.0],[190,183,28.0],[190,185,16.0],[190,191,1.0],[190,193,1.0],[190,195,553.0],[190,196,14.0],[190,197,9.0],[190,199,43.0],[190,200,16.0],[190,202,2.0],[190,205,1.0],[190,212,2.0],[190,213,1.0],[190,220,14.0],[190,230,1.0],[190,245,41.0],[190,249,3.0],[190,251,1.0],[190,252,1.0],[190,253,3.0],[190,255,8.0],[190,256,9.0],[190,263,6.0],[190,264,4.0],[190,273,4.0],[190,294,48.0],[190,301,16.0],[190,302,22.0],[190,303,1.0],[190,304,1.0],[190,305,22.0],[190,306,6.0],[190,307,3.0],[190,309,3.0],[190,312,6.0],[190,318,17.0],[190,344,3.0],[190,366,1.0],[190,372,1.0],[190,407,8.0],[191,25,6.0],[191,49,57.0],[191,182,33.0],[191,313,24.0],[191,414,11.0],[192,16,1.0],[192,17,1.0],[192,24,2.0],[192,25,1.0],[192,26,2.0],[192,220,1.0],[192,234,182.0],[192,236,1.0],[192,357,1.0],[193,0,8.0],[193,2,2.0],[193,3,2.0],[193,4,11.0],[193,137,7.0],[193,138,7.0],[193,140,1.0],[193,141,3.0],[193,142,10.0],[193,144,4.0],[193,145,1.0],[193,146,7.0],[193,147,4.0],[193,148,3.0],[193,149,9.0],[193,150,6.0],[193,151,6.0],[193,152,4.0],[193,153,3.0],[193,154,2.0],[193,155,4.0],[193,156,2.0],[193,157,157.0],[193,158,5.0],[193,159,3.0],[193,160,3.0],[193,161,3.0],[193,162,2.0],[193,163,5.0],[193,166,6.0],[193,168,1.0],[193,169,1.0],[193,207,2.0],[193,223,2.0],[193,408,2.0],[194,2,2.0],[194,7,1.0],[194,8,1.0],[194,10,1.0],[194,14,2.0],[194,34,19.0],[194,35,75.0],[194,37,1.0],[194,38,3.0],[194,41,138.0],[194,43,17.0],[194,44,8.0],[194,45,1.0],[194,47,171.0],[194,49,40.0],[194,50,5.0],[194,58,2.0],[194,88,11.0],[194,106,15.0],[194,112,1.0],[194,115,32.0],[194,123,1.0],[194,126,1.0],[194,135,1.0],[194,170,3.0],[194,171,1.0],[194,173,6.0],[194,177,35.0],[194,181,7.0],[194,182,22.0],[194,185,7.0],[194,186,2.0],[194,187,5.0],[194,195,2.0],[194,202,109.0],[194,213,7.0],[194,214,18.0],[194,215,56.0],[194,220,3.0],[194,225,1.0],[194,233,2.0],[194,242,1.0],[194,245,2.0],[194,253,1.0],[194,258,1.0],[194,260,2.0],[194,261,3.0],[194,266,1.0],[194,277,16.0],[194,278,2.0],[194,283,8.0],[194,285,1.0],[194,290,2.0],[194,292,3.0],[194,302,6.0],[194,303,1.0],[194,310,16.0],[194,312,1.0],[194,322,13.0],[194,327,5.0],[194,329,64.0],[194,339,3.0],[194,346,4.0],[194,349,4.0],[194,369,7.0],[194,371,6.0],[194,379,14.0],[194,385,6.0],[195,4,5.0],[195,5,2.0],[195,19,2.0],[195,21,2.0],[195,22,14.0],[195,24,2.0],[195,25,7.0],[195,31,53.0],[195,68,1.0],[195,137,2.0],[195,138,3.0],[195,139,1.0],[195,140,3.0],[195,142,7.0],[195,143,5.0],[195,144,54.0],[195,145,2.0],[195,146,5.0],[195,147,4.0],[195,149,4.0],[195,150,3.0],[195,151,4.0],[195,152,2.0],[195,153,1.0],[195,154,2.0],[195,156,1.0],[195,158,2.0],[195,159,523.0],[195,160,7.0],[195,161,2.0],[195,162,4.0],[195,163,3.0],[195,166,2.0],[195,168,3.0],[195,169,1.0],[195,185,2.0],[195,207,1.0],[195,214,1.0],[195,220,1.0],[195,225,1.0],[195,233,28.0],[195,238,18.0],[195,345,2.0],[195,411,1.0],[196,18,89.0],[196,64,1.0],[196,66,1.0],[196,82,1.0],[196,87,2.0],[196,235,1.0],[196,279,1.0],[197,7,3.0],[197,23,2.0],[197,25,1.0],[197,28,1.0],[197,29,7.0],[197,32,4.0],[197,42,7.0],[197,49,6.0],[197,55,17.0],[197,60,1.0],[197,66,2.0],[197,68,111.0],[197,72,1.0],[197,90,15.0],[197,99,1.0],[197,139,2.0],[197,145,1.0],[197,160,2.0],[197,182,6.0],[197,184,10.0],[197,214,49.0],[197,239,1.0],[197,241,6.0],[197,248,5.0],[197,321,4.0],[197,375,1.0],[197,379,1.0],[197,409,5.0],[198,35,2.0],[198,37,1.0],[198,39,2.0],[198,40,1.0],[198,42,1.0],[198,43,6.0],[198,44,13.0],[198,46,4.0],[198,49,2.0],[198,50,494.0],[198,52,1.0],[198,53,1.0],[198,56,4.0],[198,58,1.0],[198,177,1.0],[198,178,3.0],[198,179,327.0],[198,181,8.0],[198,182,4.0],[198,185,38.0],[198,187,9.0],[198,194,2.0],[198,248,1.0],[198,252,1.0],[198,256,1.0],[198,285,2.0],[198,290,1.0],[198,291,1.0],[198,321,1.0],[198,322,5.0],[198,330,1.0],[198,333,1.0],[198,349,2.0],[199,160,1.0],[199,168,2.0],[199,313,1.0],[199,315,1.0],[199,319,3.0],[199,343,2.0],[199,345,1.0],[199,351,3.0],[199,371,258.0],[200,5,2.0],[200,16,5.0],[200,20,1.0],[200,21,3.0],[200,22,2.0],[200,23,1.0],[200,24,2.0],[200,25,2.0],[200,26,2.0],[200,28,2.0],[200,29,1.0],[200,30,1.0],[200,213,2.0],[200,214,1.0],[200,219,1.0],[200,234,2.0],[200,238,3.0],[200,379,1.0],[201,0,1.0],[201,2,5.0],[201,3,6.0],[201,5,4.0],[201,8,3.0],[201,11,16.0],[201,18,1.0],[201,19,1.0],[201,25,1.0],[201,26,8.0],[201,28,6.0],[201,29,4.0],[201,30,1.0],[201,33,2.0],[201,72,2.0],[201,81,1.0],[201,92,2.0],[201,93,8.0],[201,106,1.0],[201,109,7.0],[201,110,23.0],[201,111,9.0],[201,118,9.0],[201,119,3.0],[201,121,1.0],[201,123,33.0],[201,124,11.0],[201,127,17.0],[201,128,5.0],[201,130,1.0],[201,132,2.0],[201,135,1.0],[201,137,30.0],[201,140,6.0],[201,142,1.0],[201,143,1.0],[201,146,2.0],[201,148,1.0],[201,149,5.0],[201,150,11.0],[201,151,9.0],[201,152,1.0],[201,153,1.0],[201,154,1.0],[201,155,1.0],[201,157,3.0],[201,159,1.0],[201,161,1.0],[201,162,5.0],[201,163,1.0],[201,168,1.0],[201,171,10.0],[201,172,10.0],[201,173,14.0],[201,174,4.0],[201,175,1.0],[201,186,3.0],[201,187,1.0],[201,195,1.0],[201,198,1.0],[201,199,12.0],[201,212,11.0],[201,213,8.0],[201,214,3.0],[201,216,9.0],[201,220,7.0],[201,236,2.0],[201,238,3.0],[201,244,3.0],[201,245,1.0],[201,248,7.0],[201,252,22.0],[201,255,1.0],[201,256,2.0],[201,259,1.0],[201,261,1.0],[201,266,23.0],[201,267,4.0],[201,271,1.0],[201,277,1.0],[201,281,1.0],[201,283,8.0],[201,285,1.0],[201,294,1.0],[201,303,1.0],[201,305,7.0],[201,307,1.0],[201,308,1.0],[201,320,109.0],[201,345,1.0],[201,346,1.0],[201,347,1.0],[201,357,1.0],[201,358,1.0],[201,371,1.0],[201,372,12.0],[201,379,4.0],[201,395,1.0],[201,414,4.0],[201,437,3.0],[201,438,4.0],[201,439,5.0],[202,5,2.0],[202,7,1.0],[202,14,1.0],[202,15,1.0],[202,16,2.0],[202,17,6.0],[202,19,7.0],[202,21,89.0],[202,22,2.0],[202,24,1.0],[202,25,1.0],[202,30,1.0],[202,137,3.0],[202,140,21.0],[202,141,1.0],[202,144,22.0],[202,146,1.0],[202,149,36.0],[202,158,1.0],[202,159,19.0],[202,161,2.0],[202,172,1.0],[202,192,1.0],[202,219,1.0],[202,220,1.0],[202,234,7.0],[202,235,2.0],[202,236,4.0],[202,238,25.0],[202,240,1.0],[202,270,3.0],[202,348,6.0],[202,357,81.0],[203,35,8.0],[203,106,2855.0],[203,107,16.0],[203,108,13.0],[203,109,43.0],[203,110,67.0],[203,111,48.0],[203,112,78.0],[203,113,15.0],[203,114,24.0],[203,115,15.0],[203,116,19.0],[203,117,38.0],[203,118,34.0],[203,119,20.0],[203,120,37.0],[203,121,6.0],[203,122,6.0],[203,123,90.0],[203,124,25.0],[203,125,4.0],[203,126,28.0],[203,127,79.0],[203,128,26.0],[203,129,6.0],[203,130,41.0],[203,131,24.0],[203,132,17.0],[203,133,1.0],[203,134,21.0],[203,135,24.0],[203,177,5.0],[203,182,1.0],[203,185,36.0],[203,195,100.0],[203,196,7.0],[203,197,14.0],[203,199,35.0],[203,200,24.0],[203,301,23.0],[203,302,16.0],[203,303,14.0],[203,305,29.0],[203,306,7.0],[203,307,3.0],[203,308,3.0],[203,309,2.0],[203,354,1.0],[203,366,2.0],[204,8,4.0],[204,9,1.0],[204,35,7.0],[204,36,1.0],[204,37,3.0],[204,38,24.0],[204,39,2.0],[204,40,2.0],[204,41,20.0],[204,43,6.0],[204,44,25.0],[204,45,27.0],[204,46,2.0],[204,47,3.0],[204,48,3.0],[204,49,214.0],[204,50,26.0],[204,52,1.0],[204,53,3.0],[204,54,6.0],[204,56,1.0],[204,58,7.0],[204,117,7.0],[204,176,4.0],[204,177,3.0],[204,178,3.0],[204,179,16.0],[204,180,3.0],[204,181,10.0],[204,182,129.0],[204,184,1.0],[204,185,1222.0],[204,186,4.0],[204,187,16.0],[204,190,1.0],[204,191,3.0],[204,193,3.0],[204,285,7.0],[204,288,1.0],[204,291,3.0],[204,292,5.0],[204,294,1.0],[204,295,1.0],[204,300,1.0],[204,313,2.0],[204,322,3.0],[204,324,2.0],[204,329,14.0],[204,330,1.0],[204,339,17.0],[204,349,2.0],[204,378,1.0],[205,65,1.0],[205,69,2.0],[205,79,1.0],[205,103,13.0],[205,178,1.0],[205,192,26.0],[205,420,4.0],[206,43,7.0],[206,52,161.0],[206,54,7.0],[206,56,2.0],[206,58,2.0],[206,179,2.0],[206,185,36.0],[206,187,3.0],[206,190,109.0],[206,322,6.0],[206,324,2.0],[207,18,7.0],[207,21,2.0],[207,65,17.0],[207,82,1.0],[207,90,4.0],[207,146,11.0],[207,159,3.0],[207,213,1.0],[207,220,1.0],[207,238,108.0],[207,239,3.0],[207,372,3.0],[207,396,3.0],[208,65,337.0],[208,120,13.0],[208,141,4.0],[208,213,12.0],[208,440,1.0],[209,4,1.0],[209,5,7.0],[209,7,742.0],[209,8,3.0],[209,9,11.0],[209,11,4.0],[209,13,4.0],[209,14,23.0],[209,15,14.0],[209,16,69.0],[209,18,8.0],[209,19,1.0],[209,20,6.0],[209,21,11.0],[209,22,16.0],[209,23,11.0],[209,24,17.0],[209,25,14.0],[209,26,190.0],[209,27,2.0],[209,28,6.0],[209,29,1132.0],[209,30,17.0],[209,31,27.0],[209,40,9.0],[209,48,2.0],[209,55,8.0],[209,56,33.0],[209,79,8.0],[209,137,2.0],[209,149,3.0],[209,150,1.0],[209,151,1.0],[209,152,8.0],[209,155,1.0],[209,160,2.0],[209,161,15.0],[209,166,1.0],[209,168,2.0],[209,170,16.0],[209,193,6.0],[209,203,5.0],[209,209,14.0],[209,210,6.0],[209,212,43.0],[209,213,14.0],[209,214,176.0],[209,215,1.0],[209,216,2.0],[209,217,21.0],[209,219,31.0],[209,220,14.0],[209,224,11.0],[209,227,3.0],[209,228,5.0],[209,229,2.0],[209,230,17.0],[209,231,43.0],[209,232,2.0],[209,234,2.0],[209,235,8.0],[209,236,16.0],[209,237,5.0],[209,238,12.0],[209,239,44.0],[209,240,8.0],[209,241,3.0],[209,242,7.0],[209,245,2.0],[209,246,4.0],[209,250,60.0],[209,252,1.0],[209,253,1.0],[209,259,31.0],[209,260,9.0],[209,263,5.0],[209,265,1.0],[209,266,1.0],[209,275,2.0],[209,281,38.0],[209,311,2.0],[209,316,2.0],[209,321,3.0],[209,331,1.0],[209,357,26.0],[209,358,16.0],[209,359,37.0],[209,360,3.0],[209,361,1.0],[209,363,10.0],[209,365,155.0],[209,370,62.0],[209,373,2.0],[209,375,81.0],[209,379,134.0],[209,383,12.0],[209,386,18.0],[209,387,6.0],[209,388,3.0],[209,389,9.0],[209,390,4.0],[209,391,6.0],[209,392,12.0],[209,393,10.0],[209,394,3.0],[209,395,6.0],[209,396,9.0],[209,397,3.0],[209,398,10.0],[209,399,4.0],[209,400,20.0],[209,401,1.0],[209,402,9.0],[209,403,6.0],[209,404,2.0],[209,406,3.0],[209,409,13.0],[209,415,8.0],[209,416,3.0],[209,417,3.0],[209,418,2.0],[209,419,7.0],[209,424,3.0],[209,426,1.0],[209,427,6.0],[209,428,3.0],[209,429,1.0],[209,430,12.0],[210,0,3.0],[210,1,1.0],[210,2,1.0],[210,60,15.0],[210,61,2.0],[210,69,14.0],[210,70,1.0],[210,71,3.0],[210,72,4.0],[210,73,1.0],[210,74,2.0],[210,79,6.0],[210,80,3.0],[210,81,1.0],[210,82,9.0],[210,83,1.0],[210,85,6.0],[210,86,3.0],[210,87,3.0],[210,88,3.0],[210,89,3.0],[210,90,2.0],[210,92,1.0],[210,93,2.0],[210,94,1.0],[210,97,1.0],[210,98,4.0],[210,99,3.0],[210,100,2.0],[210,101,3.0],[210,104,10.0],[210,117,3.0],[210,131,6.0],[210,134,1.0],[210,135,1.0],[210,139,1.0],[210,141,1.0],[210,142,4.0],[210,143,3.0],[210,144,2.0],[210,146,2.0],[210,147,6.0],[210,148,3.0],[210,149,19.0],[210,150,2.0],[210,152,4.0],[210,154,1.0],[210,155,3.0],[210,156,1.0],[210,158,2.0],[210,166,1.0],[210,171,3.0],[210,172,2.0],[210,173,3.0],[210,174,4.0],[210,175,3.0],[210,207,2.0],[210,223,4.0],[210,312,1.0],[210,319,1.0],[210,320,2.0],[210,346,1.0],[210,435,2.0],[211,7,1.0],[211,16,2.0],[211,19,1.0],[211,21,3.0],[211,22,20.0],[211,23,1.0],[211,25,1.0],[211,28,1.0],[211,29,1.0],[211,30,2.0],[211,156,2.0],[211,159,32.0],[211,168,2.0],[211,212,1.0],[211,213,2.0],[211,220,2.0],[211,224,1.0],[211,233,13.0],[211,235,2.0],[211,236,1.0],[211,241,1.0],[211,357,32.0],[212,24,5.0],[212,28,1.0],[212,30,1.0],[212,214,86.0],[212,236,1.0],[212,238,1.0],[212,240,1.0],[213,7,7.0],[213,11,8.0],[213,26,6.0],[213,35,6.0],[213,38,30.0],[213,41,1.0],[213,43,6.0],[213,44,35.0],[213,49,7.0],[213,50,22.0],[213,58,14.0],[213,75,5.0],[213,88,26.0],[213,92,1.0],[213,93,1.0],[213,108,1.0],[213,109,2.0],[213,110,1.0],[213,111,5.0],[213,112,4.0],[213,114,76.0],[213,115,4.0],[213,117,1.0],[213,118,2.0],[213,119,2.0],[213,120,1.0],[213,122,7.0],[213,123,1.0],[213,124,1.0],[213,126,2.0],[213,127,5.0],[213,129,1.0],[213,131,1.0],[213,132,1.0],[213,135,3.0],[213,176,8.0],[213,178,10.0],[213,179,12.0],[213,180,8.0],[213,181,19.0],[213,182,3.0],[213,187,1.0],[213,192,19.0],[213,195,10.0],[213,199,4.0],[213,205,2.0],[213,219,3.0],[213,233,1.0],[213,243,16.0],[213,245,6.0],[213,252,3.0],[213,253,3.0],[213,254,26.0],[213,256,1.0],[213,262,13.0],[213,266,1.0],[213,269,1.0],[213,271,1.0],[213,273,1.0],[213,276,1.0],[213,281,1.0],[213,285,1.0],[213,290,1.0],[213,291,16.0],[213,292,2.0],[213,301,2.0],[213,302,6.0],[213,303,1.0],[213,306,31.0],[213,322,3.0],[213,327,1.0],[213,346,13.0],[213,371,1.0],[214,170,1.0],[214,313,5.0],[214,315,2.0],[214,319,3.0],[214,343,1.0],[214,345,1.0],[214,346,3.0],[214,351,2.0],[214,434,1.0],[214,441,1.0],[215,9,1.0],[215,10,1.0],[215,35,3.0],[215,40,1.0],[215,44,7.0],[215,46,1.0],[215,49,1.0],[215,50,3.0],[215,53,598.0],[215,58,1.0],[215,65,1.0],[215,71,1.0],[215,72,1.0],[215,97,129.0],[215,151,1.0],[215,176,2.0],[215,178,1.0],[215,179,1.0],[215,181,1.0],[215,183,27.0],[215,185,6.0],[215,186,1.0],[215,187,1.0],[215,191,312.0],[215,193,3.0],[215,197,4.0],[215,245,1.0],[215,252,1.0],[215,258,20.0],[215,286,1.0],[215,289,1.0],[215,294,40.0],[215,302,8.0],[215,307,1.0],[215,322,2.0],[215,324,1.0],[216,6,1.0],[216,11,48.0],[216,16,1.0],[216,23,1.0],[216,24,1.0],[216,25,1.0],[216,29,3.0],[216,40,8.0],[216,66,8.0],[216,72,2.0],[216,74,1.0],[216,79,1.0],[216,81,5.0],[216,85,1.0],[216,87,1.0],[216,93,2.0],[216,106,1.0],[216,107,1.0],[216,109,6.0],[216,110,4.0],[216,111,10.0],[216,112,3.0],[216,114,27.0],[216,115,1.0],[216,117,1.0],[216,118,41.0],[216,119,20.0],[216,120,15.0],[216,123,84.0],[216,124,9.0],[216,126,1.0],[216,127,16.0],[216,128,46.0],[216,130,16.0],[216,131,7.0],[216,132,5.0],[216,135,44.0],[216,165,1.0],[216,171,8.0],[216,172,9.0],[216,173,10.0],[216,174,52.0],[216,193,1.0],[216,197,24.0],[216,198,1.0],[216,199,4.0],[216,204,2.0],[216,209,1.0],[216,212,7.0],[216,214,1.0],[216,219,3.0],[216,220,1.0],[216,231,5.0],[216,245,1.0],[216,246,3.0],[216,250,3.0],[216,251,9.0],[216,252,4.0],[216,255,1.0],[216,266,2.0],[216,273,2.0],[216,301,1.0],[216,302,5.0],[216,303,1.0],[216,305,2.0],[216,306,1.0],[216,307,6.0],[216,315,4.0],[216,318,1.0],[216,320,39.0],[216,343,3.0],[216,364,7.0],[216,365,1.0],[216,370,2.0],[216,372,1.0],[216,424,1.0],[216,434,2.0],[216,437,1.0],[216,440,1.0],[217,4,10.0],[217,43,4.0],[217,70,1.0],[217,74,9.0],[217,87,7.0],[217,106,2342.0],[217,107,16.0],[217,108,25.0],[217,109,31.0],[217,110,44.0],[217,111,28.0],[217,112,44.0],[217,113,19.0],[217,114,15.0],[217,115,19.0],[217,116,27.0],[217,117,38.0],[217,118,29.0],[217,119,9.0],[217,120,24.0],[217,121,15.0],[217,122,4.0],[217,123,77.0],[217,124,19.0],[217,125,4.0],[217,126,13.0],[217,127,51.0],[217,128,13.0],[217,129,7.0],[217,130,32.0],[217,131,25.0],[217,132,13.0],[217,133,7.0],[217,134,15.0],[217,135,17.0],[217,137,1.0],[217,138,7.0],[217,141,5.0],[217,142,28.0],[217,145,6.0],[217,146,1.0],[217,149,1.0],[217,156,2.0],[217,159,1.0],[217,168,1.0],[217,171,1.0],[217,172,1.0],[217,195,23.0],[217,196,4.0],[217,197,11.0],[217,199,26.0],[217,200,9.0],[217,205,2.0],[217,220,3.0],[217,238,6.0],[217,244,1.0],[217,245,12.0],[217,253,5.0],[217,266,1.0],[217,301,18.0],[217,302,7.0],[217,303,10.0],[217,304,1.0],[217,305,27.0],[217,306,5.0],[217,307,4.0],[217,309,4.0],[217,318,14.0],[217,322,3.0],[217,354,1.0],[217,407,5.0],[218,5,1.0],[218,7,1.0],[218,16,5.0],[218,20,3.0],[218,21,1.0],[218,23,4.0],[218,24,2.0],[218,25,4.0],[218,27,1.0],[218,29,1.0],[218,31,2.0],[218,212,25.0],[218,213,29.0],[218,220,4.0],[218,233,1.0],[218,238,1.0],[218,239,1.0],[218,357,1.0],[218,375,1.0],[219,14,1.0],[219,31,1.0],[220,2,6.0],[220,3,2.0],[220,5,8.0],[220,6,2.0],[220,7,1.0],[220,8,2.0],[220,10,1.0],[220,11,43.0],[220,14,2.0],[220,15,3.0],[220,16,4.0],[220,17,5.0],[220,18,7.0],[220,21,2.0],[220,22,6.0],[220,24,5.0],[220,25,1.0],[220,26,5.0],[220,28,12.0],[220,29,20.0],[220,31,1.0],[220,33,2.0],[220,39,2.0],[220,40,3.0],[220,65,1.0],[220,72,4.0],[220,75,7.0],[220,80,1.0],[220,84,1.0],[220,87,1.0],[220,92,2.0],[220,93,14.0],[220,106,1.0],[220,109,8.0],[220,110,28.0],[220,111,18.0],[220,113,3.0],[220,114,2.0],[220,117,1.0],[220,118,19.0],[220,119,1.0],[220,120,4.0],[220,121,3.0],[220,122,1.0],[220,123,39.0],[220,124,9.0],[220,126,1.0],[220,127,25.0],[220,128,5.0],[220,130,2.0],[220,131,5.0],[220,132,2.0],[220,135,10.0],[220,137,38.0],[220,139,2.0],[220,140,4.0],[220,141,1.0],[220,143,4.0],[220,144,1.0],[220,146,4.0],[220,147,3.0],[220,149,13.0],[220,150,21.0],[220,151,20.0],[220,152,5.0],[220,154,1.0],[220,155,2.0],[220,157,6.0],[220,161,2.0],[220,162,11.0],[220,165,2.0],[220,167,2.0],[220,169,1.0],[220,171,16.0],[220,172,11.0],[220,173,34.0],[220,174,25.0],[220,175,1.0],[220,181,1.0],[220,183,4.0],[220,186,6.0],[220,191,1.0],[220,193,4.0],[220,198,6.0],[220,199,25.0],[220,200,1.0],[220,204,1.0],[220,206,3.0],[220,212,26.0],[220,213,12.0],[220,214,11.0],[220,216,17.0],[220,219,3.0],[220,220,17.0],[220,223,5.0],[220,224,1.0],[220,231,13.0],[220,233,1.0],[220,235,1.0],[220,236,4.0],[220,238,3.0],[220,240,2.0],[220,244,3.0],[220,245,12.0],[220,246,1.0],[220,248,21.0],[220,249,2.0],[220,251,1.0],[220,252,81.0],[220,253,8.0],[220,255,5.0],[220,256,4.0],[220,257,2.0],[220,259,7.0],[220,261,1.0],[220,262,2.0],[220,263,2.0],[220,266,75.0],[220,267,9.0],[220,269,1.0],[220,271,3.0],[220,273,1.0],[220,277,1.0],[220,278,1.0],[220,279,1.0],[220,281,2.0],[220,283,17.0],[220,284,1.0],[220,285,11.0],[220,294,5.0],[220,305,19.0],[220,308,1.0],[220,320,120.0],[220,345,1.0],[220,348,1.0],[220,350,2.0],[220,351,1.0],[220,358,3.0],[220,366,1.0],[220,370,2.0],[220,371,1.0],[220,372,23.0],[220,379,3.0],[220,408,1.0],[220,411,1.0],[220,414,4.0],[220,437,5.0],[220,439,3.0],[221,2,1.0],[221,109,1.0],[221,110,3.0],[221,111,2.0],[221,116,1.0],[221,117,32.0],[221,120,31.0],[221,123,13.0],[221,124,6.0],[221,127,9.0],[221,128,1.0],[221,130,1.0],[221,131,2.0],[221,137,24.0],[221,151,9.0],[221,199,2.0],[221,204,1.0],[221,301,2.0],[221,302,1.0],[221,305,8.0],[222,4,6.0],[222,11,3.0],[222,18,3.0],[222,19,4.0],[222,21,1.0],[222,22,2.0],[222,106,2.0],[222,110,1.0],[222,131,1.0],[222,137,1.0],[222,140,1.0],[222,141,2.0],[222,142,1.0],[222,143,2.0],[222,144,1.0],[222,145,1.0],[222,147,1.0],[222,149,1.0],[222,151,4.0],[222,154,1.0],[222,155,1.0],[222,159,11.0],[222,162,3.0],[222,212,1.0],[222,238,1.0],[222,261,1.0],[222,267,2.0],[222,275,47.0],[222,407,6.0],[223,11,1.0],[223,13,1.0],[223,22,4.0],[223,27,4.0],[223,29,2.0],[223,30,1.0],[223,31,6.0],[223,33,9.0],[223,34,9.0],[223,35,5.0],[223,38,9.0],[223,43,11.0],[223,54,4.0],[223,177,4.0],[223,178,4.0],[223,185,18.0],[223,191,1.0],[223,215,3.0],[223,218,1.0],[223,219,5.0],[223,221,4.0],[223,225,3.0],[223,233,2.0],[223,242,2.0],[223,245,2.0],[223,247,1.0],[223,252,1.0],[223,253,2.0],[223,256,1.0],[223,257,4.0],[223,260,3.0],[223,264,1.0],[223,266,2.0],[223,268,1.0],[223,269,2.0],[223,279,2.0],[223,297,2.0],[223,300,1.0],[223,322,3.0],[223,324,1.0],[223,348,46.0],[223,380,2.0],[223,384,1.0],[223,396,2.0],[224,7,1.0],[224,24,2.0],[224,69,9.0],[224,114,1.0],[224,115,6.0],[224,118,6.0],[224,220,2.0],[224,234,132.0],[224,237,1.0],[224,238,6.0],[224,257,2.0],[224,259,1.0],[225,4,1.0],[225,23,1.0],[225,34,1.0],[225,124,1.0],[225,127,1.0],[225,146,2.0],[225,148,1.0],[225,167,3.0],[225,169,4.0],[225,171,1.0],[225,173,1.0],[225,239,28.0],[225,243,30.0],[225,250,1.0],[225,253,3.0],[225,259,8.0],[225,278,4.0],[225,379,2.0],[225,439,1.0],[226,60,1.0],[226,61,2.0],[226,63,2.0],[226,65,7.0],[226,66,1.0],[226,67,1.0],[226,69,1.0],[226,79,1.0],[226,81,106.0],[226,86,1.0],[226,88,1.0],[227,0,8.0],[227,1,1.0],[227,2,1.0],[227,3,2.0],[227,4,6.0],[227,16,2.0],[227,24,1.0],[227,25,2.0],[227,30,1.0],[227,33,1.0],[227,35,3.0],[227,131,1.0],[227,137,4.0],[227,138,8.0],[227,139,5.0],[227,140,1.0],[227,141,1.0],[227,142,10.0],[227,143,8.0],[227,144,5.0],[227,145,1.0],[227,146,8.0],[227,147,11.0],[227,148,5.0],[227,149,35.0],[227,150,18.0],[227,151,4.0],[227,152,16.0],[227,153,19.0],[227,154,10.0],[227,155,4.0],[227,156,1.0],[227,157,1.0],[227,158,1.0],[227,159,4.0],[227,160,3.0],[227,161,2.0],[227,162,13.0],[227,163,8.0],[227,164,1.0],[227,165,2.0],[227,166,15.0],[227,168,9.0],[227,170,1.0],[227,213,1.0],[227,220,4.0],[227,223,9.0],[227,302,1.0],[227,303,1.0],[227,408,1.0],[227,411,7.0],[227,412,1.0],[228,11,22.0],[228,73,2.0],[228,75,1.0],[228,93,2.0],[228,109,5.0],[228,111,5.0],[228,118,4.0],[228,121,1.0],[228,123,10.0],[228,124,2.0],[228,127,6.0],[228,128,1.0],[228,131,2.0],[228,137,3.0],[228,151,1.0],[228,171,2.0],[228,173,8.0],[228,174,8.0],[228,183,1.0],[228,186,2.0],[228,198,1.0],[228,199,2.0],[228,214,1.0],[228,218,1.0],[228,236,5.0],[228,245,2.0],[228,248,4.0],[228,252,18.0],[228,266,1.0],[228,283,1.0],[228,285,3.0],[228,305,4.0],[228,320,15.0],[228,345,1.0],[228,372,12.0],[229,14,2.0],[229,23,115.0],[229,220,1.0],[230,12,2.0],[230,44,50.0],[230,117,1.0],[230,181,38.0],[230,185,1.0],[230,187,12.0],[231,0,28.0],[231,5,2.0],[231,21,1.0],[231,24,1.0],[231,29,3.0],[231,35,13.0],[231,60,15.0],[231,65,2.0],[231,66,4.0],[231,69,1.0],[231,74,3.0],[231,77,1.0],[231,81,3.0],[231,87,2.0],[231,89,30.0],[231,93,2.0],[231,110,6.0],[231,111,5.0],[231,123,1.0],[231,126,3.0],[231,127,1.0],[231,128,1.0],[231,130,1.0],[231,131,7.0],[231,140,1.0],[231,143,1.0],[231,145,1.0],[231,146,2.0],[231,147,7.0],[231,148,3.0],[231,149,1.0],[231,150,6.0],[231,152,2.0],[231,153,1.0],[231,154,1.0],[231,155,6.0],[231,156,1.0],[231,157,10.0],[231,160,2.0],[231,166,1.0],[231,168,2.0],[231,171,43.0],[231,172,4.0],[231,173,3.0],[231,174,1.0],[231,177,6.0],[231,199,2.0],[231,212,2.0],[231,213,10.0],[231,223,4.0],[231,253,1.0],[231,259,8.0],[231,264,1.0],[231,306,1.0],[231,307,2.0],[231,409,1.0],[231,414,2.0],[232,5,1.0],[232,14,1.0],[232,15,1.0],[232,21,6.0],[232,23,10.0],[232,24,45.0],[232,40,4.0],[232,59,7.0],[232,68,6.0],[232,91,2.0],[232,171,2.0],[232,192,2.0],[232,220,3.0],[232,235,27.0],[232,267,2.0],[232,357,1.0],[233,35,18.0],[233,59,11.0],[233,106,14.0],[233,136,1.0],[233,171,4.0],[233,177,14.0],[234,0,1.0],[234,15,23.0],[234,16,4.0],[234,21,3.0],[234,24,3.0],[234,25,1.0],[234,30,1.0],[234,66,5.0],[234,72,2.0],[234,132,1.0],[234,163,1.0],[234,171,8.0],[234,172,1.0],[234,173,3.0],[234,174,2.0],[234,175,1.0],[234,198,15.0],[234,212,1.0],[234,213,8.0],[234,219,83.0],[234,220,3.0],[234,236,3.0],[234,238,1.0],[234,437,3.0],[234,439,1.0],[235,20,2.0],[235,51,1.0],[235,93,2.0],[235,134,1.0],[235,149,1.0],[235,160,1.0],[235,217,2.0],[235,238,2.0],[235,256,5.0],[235,264,2.0],[235,266,6.0],[235,304,1.0],[235,317,6.0],[235,318,2.0],[235,345,1.0],[235,379,2.0],[235,408,1.0],[235,424,7.0],[236,7,66.0],[236,11,2.0],[236,12,4.0],[236,35,2.0],[236,38,60.0],[236,40,1.0],[236,44,6.0],[236,49,2.0],[236,50,6.0],[236,106,6.0],[236,115,8.0],[236,127,1.0],[236,130,1.0],[236,165,7.0],[236,166,2.0],[236,177,3.0],[236,178,41.0],[236,179,4.0],[236,181,1.0],[236,185,16.0],[236,186,1.0],[236,187,5.0],[236,190,1.0],[236,192,4.0],[236,195,8.0],[236,213,1.0],[236,220,4.0],[236,236,2.0],[236,242,5.0],[236,245,2.0],[236,246,4.0],[236,248,2.0],[236,266,1.0],[236,270,17.0],[236,272,1.0],[236,302,3.0],[236,340,5.0],[236,357,11.0],[237,3,1.0],[237,4,2.0],[237,28,31.0],[237,44,39.0],[237,112,9.0],[237,120,44.0],[237,124,1.0],[237,137,2.0],[237,142,2.0],[237,145,3.0],[237,147,1.0],[237,149,1.0],[237,150,2.0],[237,157,36.0],[237,158,2.0],[237,160,2.0],[237,161,1.0],[237,181,21.0],[237,199,1.0],[237,207,1.0],[237,223,1.0],[237,285,1.0],[238,4,3.0],[238,137,4.0],[238,141,1.0],[238,142,9.0],[238,143,5.0],[238,145,1.0],[238,146,3.0],[238,147,2.0],[238,149,3.0],[238,150,1.0],[238,152,1.0],[238,154,1.0],[238,155,43.0],[238,156,1.0],[238,159,2.0],[238,160,2.0],[238,161,1.0],[238,162,2.0],[238,163,2.0],[238,169,1.0],[238,223,1.0],[238,245,7.0],[238,411,1.0],[239,19,5.0],[239,35,22.0],[239,61,2.0],[239,64,1.0],[239,68,2.0],[239,106,2.0],[239,108,7.0],[239,144,6.0],[239,147,33.0],[239,157,5.0],[239,163,1.0],[239,174,1.0],[239,177,12.0],[239,185,3.0],[239,213,1.0],[240,170,110.0],[241,218,1.0],[241,245,4.0],[241,248,1.0],[241,250,5.0],[241,252,4.0],[241,253,4.0],[241,256,1.0],[241,258,2.0],[241,275,156.0],[242,345,2.0],[243,5,6.0],[243,7,14.0],[243,11,3.0],[243,18,3.0],[243,21,1.0],[243,22,6.0],[243,24,3.0],[243,27,8.0],[243,28,7.0],[243,29,3.0],[243,185,1.0],[243,213,1.0],[243,214,1.0],[243,215,1.0],[243,218,1.0],[243,219,6.0],[243,220,3.0],[243,221,4.0],[243,234,10.0],[243,236,9.0],[243,238,1.0],[243,239,9.0],[243,244,1.0],[243,252,1.0],[243,253,1.0],[243,257,4.0],[243,260,1.0],[243,266,6.0],[243,268,1.0],[243,278,1.0],[243,279,1.0],[243,289,6.0],[243,325,1.0],[243,375,1.0],[243,379,3.0],[243,380,2.0],[244,5,8.0],[244,14,3.0],[244,15,2.0],[244,20,1.0],[244,21,4.0],[244,23,1.0],[244,24,7.0],[244,25,1.0],[244,29,2.0],[244,30,1.0],[244,212,2.0],[244,220,2.0],[244,234,2.0],[244,238,1.0],[244,239,2.0],[244,241,1.0],[245,67,1.0],[245,68,127.0],[245,81,2.0],[245,86,2.0],[245,87,1.0],[245,95,1.0],[245,100,1.0],[246,7,31.0],[246,9,1.0],[246,14,6.0],[246,15,1.0],[246,16,11.0],[246,17,2.0],[246,19,1.0],[246,20,2.0],[246,21,1.0],[246,22,2.0],[246,23,1.0],[246,24,1.0],[246,25,13.0],[246,26,9.0],[246,29,27.0],[246,31,4.0],[246,40,1.0],[246,55,1.0],[246,56,1.0],[246,146,1.0],[246,184,1.0],[246,193,1.0],[246,211,3.0],[246,212,10.0],[246,214,13.0],[246,219,2.0],[246,220,2.0],[246,224,1.0],[246,230,2.0],[246,234,1.0],[246,237,1.0],[246,239,6.0],[246,240,1.0],[246,259,1.0],[246,357,3.0],[246,359,2.0],[246,363,1.0],[246,365,2.0],[246,370,8.0],[246,375,19.0],[246,391,3.0],[246,392,3.0],[246,395,1.0],[247,16,1.0],[247,23,2.0],[247,25,1.0],[247,27,1.0],[247,35,18.0],[247,38,1.0],[247,87,1.0],[247,88,1.0],[247,108,1.0],[247,125,1.0],[247,147,1.0],[247,177,14.0],[247,182,1.0],[247,194,1.0],[247,242,1.0],[247,257,1.0],[247,261,1.0],[247,270,1.0],[247,288,1.0],[247,348,2.0],[247,357,1.0],[247,367,1.0],[248,106,1.0],[248,123,11.0],[248,130,1.0],[248,131,4.0],[248,171,14.0],[248,172,14.0],[248,173,9.0],[248,174,6.0],[248,198,3.0],[248,241,3.0],[248,312,19.0],[248,320,4.0],[248,343,1.0],[248,346,1.0],[248,372,221.0],[248,414,4.0],[248,437,2.0],[248,438,2.0],[248,439,1.0],[248,440,1.0],[249,4,8.0],[249,5,2.0],[249,7,1.0],[249,16,1.0],[249,20,1.0],[249,21,2.0],[249,22,1.0],[249,24,6.0],[249,25,1.0],[249,26,1.0],[249,32,2.0],[249,41,1.0],[249,43,1.0],[249,58,1.0],[249,69,1.0],[249,101,2.0],[249,118,4.0],[249,127,1.0],[249,133,1.0],[249,142,1.0],[249,143,1.0],[249,145,1.0],[249,151,2.0],[249,156,1.0],[249,178,1.0],[249,186,1.0],[249,192,3.0],[249,213,1.0],[249,220,1.0],[249,234,1.0],[249,295,1.0],[249,304,1.0],[249,313,1.0],[249,314,25.0],[249,317,1.0],[249,318,1.0],[249,337,1.0],[249,339,1.0],[249,345,1.0],[249,371,1.0],[249,380,1.0],[249,434,1.0],[249,441,1.0],[250,5,1.0],[250,7,2.0],[250,11,1.0],[250,14,2.0],[250,16,1.0],[250,17,1.0],[250,18,6.0],[250,20,3.0],[250,21,1.0],[250,22,1.0],[250,24,7.0],[250,25,1.0],[250,26,310.0],[250,28,196.0],[250,29,3.0],[250,30,1.0],[250,31,1.0],[250,36,1.0],[250,60,1.0],[250,65,1.0],[250,74,1.0],[250,79,2.0],[250,84,1.0],[250,105,4.0],[250,106,1.0],[250,110,1.0],[250,113,11.0],[250,137,3.0],[250,138,3.0],[250,147,2.0],[250,152,4.0],[250,160,1.0],[250,166,1.0],[250,185,1.0],[250,215,1.0],[250,217,1.0],[250,219,2.0],[250,220,5.0],[250,224,1.0],[250,225,1.0],[250,235,1.0],[250,236,2.0],[250,237,1.0],[250,238,1.0],[250,239,1.0],[250,243,2.0],[250,248,1.0],[250,249,1.0],[250,252,2.0],[250,253,1.0],[250,256,1.0],[250,259,1.0],[250,261,1.0],[250,274,1.0],[250,281,5.0],[250,283,5.0],[250,328,1.0],[250,348,1.0],[250,375,1.0],[250,380,1.0],[250,434,1.0],[251,5,2.0],[251,14,12.0],[251,15,4.0],[251,17,1.0],[251,21,2.0],[251,22,1.0],[251,23,1.0],[251,25,2.0],[251,27,11.0],[251,42,20.0],[251,63,1.0],[251,67,1.0],[251,70,2.0],[251,71,1.0],[251,72,1.0],[251,95,9.0],[251,97,2.0],[251,105,1.0],[251,184,10.0],[251,186,3.0],[251,187,1.0],[251,206,5.0],[251,213,1.0],[251,220,1.0],[251,234,3.0],[251,235,2.0],[251,236,2.0],[251,237,1.0],[251,240,1.0],[251,241,44.0],[251,285,2.0],[251,297,3.0],[251,335,1.0],[251,339,1.0],[251,355,1.0],[251,379,1.0],[251,381,1.0],[252,8,1.0],[252,20,2.0],[252,32,1.0],[252,35,5.0],[252,44,5.0],[252,78,1.0],[252,108,1.0],[252,110,1.0],[252,112,2.0],[252,115,21.0],[252,118,1.0],[252,123,3.0],[252,126,1.0],[252,134,1.0],[252,136,1.0],[252,137,1.0],[252,138,2.0],[252,140,1.0],[252,142,2.0],[252,143,11.0],[252,146,2.0],[252,147,34.0],[252,149,4.0],[252,150,1.0],[252,151,2.0],[252,152,2.0],[252,154,4.0],[252,155,12.0],[252,158,1.0],[252,160,3.0],[252,161,3.0],[252,162,1.0],[252,165,2.0],[252,168,3.0],[252,177,1.0],[252,220,3.0],[252,309,1.0],[252,409,4.0],[253,4,1.0],[253,11,2.0],[253,35,1.0],[253,38,10.0],[253,41,4.0],[253,42,1.0],[253,44,1.0],[253,47,1.0],[253,49,1.0],[253,50,90.0],[253,51,1.0],[253,52,2.0],[253,53,1.0],[253,54,2.0],[253,64,1.0],[253,72,1.0],[253,106,4.0],[253,108,1.0],[253,109,1.0],[253,110,1.0],[253,111,3.0],[253,112,72.0],[253,117,1.0],[253,120,4.0],[253,123,4.0],[253,124,1.0],[253,127,2.0],[253,135,5.0],[253,177,1.0],[253,178,7.0],[253,179,63.0],[253,181,3.0],[253,185,11.0],[253,186,1.0],[253,187,53.0],[253,190,1.0],[253,191,1.0],[253,193,1.0],[253,199,1.0],[253,200,1.0],[253,206,1.0],[253,216,1.0],[253,218,1.0],[253,245,2.0],[253,251,1.0],[253,252,1.0],[253,267,1.0],[253,279,1.0],[253,283,1.0],[253,285,1.0],[253,294,1.0],[253,302,1.0],[253,305,2.0],[253,322,1.0],[253,323,1.0],[253,329,2.0],[253,336,1.0],[253,378,1.0],[253,444,1.0],[254,93,2.0],[254,106,1.0],[254,110,2.0],[254,112,1.0],[254,114,1.0],[254,115,11.0],[254,118,5.0],[254,119,1.0],[254,121,1.0],[254,123,1.0],[254,127,1.0],[254,128,1.0],[254,130,3.0],[254,131,1.0],[254,132,1.0],[254,134,1.0],[254,170,1.0],[254,197,1.0],[254,205,5.0],[254,255,2.0],[254,266,1.0],[254,283,1.0],[254,301,1.0],[254,302,1.0],[254,312,1.0],[254,317,1.0],[254,420,1.0],[254,436,1.0],[254,441,1.0],[255,24,1.0],[255,31,20.0],[255,77,1.0],[255,85,1.0],[255,103,1.0],[255,106,2.0],[255,107,2.0],[255,108,3.0],[255,109,3.0],[255,110,3.0],[255,111,1.0],[255,112,1.0],[255,114,11.0],[255,116,2.0],[255,118,1.0],[255,119,2.0],[255,120,2.0],[255,123,3.0],[255,124,2.0],[255,126,2.0],[255,128,1.0],[255,130,1.0],[255,131,2.0],[255,134,1.0],[255,135,2.0],[255,141,1.0],[255,152,1.0],[255,157,1.0],[255,196,1.0],[255,197,3.0],[255,200,1.0],[255,205,10.0],[255,212,1.0],[255,245,12.0],[255,302,9.0],[255,304,1.0],[255,306,1.0],[255,380,1.0],[255,407,1.0],[256,7,160.0],[256,14,1.0],[256,16,3.0],[256,18,1.0],[256,19,1.0],[256,21,1.0],[256,24,4.0],[256,25,2.0],[256,28,1.0],[256,29,1.0],[256,30,1.0],[256,31,2.0],[256,33,1.0],[256,69,1.0],[256,78,3.0],[256,212,1.0],[256,213,1.0],[256,216,1.0],[256,233,1.0],[256,234,1.0],[256,236,1.0],[256,237,1.0],[256,248,1.0],[256,249,1.0],[256,250,32.0],[256,256,1.0],[257,11,1.0],[257,15,56.0],[257,49,1.0],[257,81,1.0],[257,110,1.0],[257,111,2.0],[257,118,2.0],[257,123,1.0],[257,127,3.0],[257,137,1.0],[257,165,9.0],[257,172,1.0],[257,173,2.0],[257,186,37.0],[257,213,1.0],[257,236,1.0],[257,245,1.0],[257,285,97.0],[257,305,1.0],[257,306,1.0],[257,320,4.0],[257,361,2.0],[257,372,87.0],[257,435,17.0],[258,4,12.0],[258,28,2.0],[258,34,1.0],[258,35,1.0],[258,44,116.0],[258,50,1.0],[258,61,1.0],[258,68,1.0],[258,88,1.0],[258,92,2.0],[258,108,1.0],[258,117,25.0],[258,131,2.0],[258,136,1.0],[258,146,15.0],[258,160,1.0],[258,177,1.0],[258,181,51.0],[258,187,2.0],[258,199,1.0],[258,206,1.0],[258,219,2.0],[258,235,1.0],[258,239,1.0],[258,246,2.0],[258,261,2.0],[258,270,1.0],[258,310,15.0],[258,318,4.0],[258,319,2.0],[258,345,1.0],[258,381,1.0],[259,15,3.0],[259,35,4.0],[259,37,1.0],[259,38,2.0],[259,41,1.0],[259,43,1.0],[259,55,1.0],[259,58,1.0],[259,64,2.0],[259,86,1.0],[259,87,1.0],[259,106,128.0],[259,109,1.0],[259,115,22.0],[259,117,4.0],[259,118,1.0],[259,123,1.0],[259,126,1.0],[259,135,1.0],[259,149,1.0],[259,157,9.0],[259,158,20.0],[259,159,1.0],[259,161,1.0],[259,166,2.0],[259,177,1.0],[259,178,1.0],[259,184,1.0],[259,185,8.0],[259,187,72.0],[259,197,1.0],[259,205,1.0],[259,207,4.0],[259,209,1.0],[259,224,1.0],[259,243,1.0],[259,270,1.0],[259,291,1.0],[259,292,1.0],[259,302,4.0],[259,303,1.0],[259,324,1.0],[259,349,1.0],[259,357,7.0],[260,5,1.0],[260,14,1.0],[260,16,2.0],[260,20,1.0],[260,21,2.0],[260,22,1.0],[260,24,3.0],[260,25,2.0],[260,27,1.0],[260,28,1.0],[260,29,4.0],[260,30,1.0],[260,31,1.0],[260,49,1.0],[260,182,3.0],[260,192,3.0],[260,219,1.0],[260,233,1.0],[260,234,1.0],[260,235,2.0],[260,236,1.0],[260,237,1.0],[260,238,1.0],[261,5,37.0],[261,7,1.0],[261,16,1.0],[261,23,3.0],[261,24,2.0],[261,25,1.0],[261,26,1.0],[261,29,1.0],[261,30,3.0],[261,33,1.0],[261,106,2.0],[261,110,1.0],[261,111,4.0],[261,113,1.0],[261,114,1.0],[261,115,1.0],[261,117,2.0],[261,118,1.0],[261,119,2.0],[261,122,1.0],[261,123,2.0],[261,124,1.0],[261,126,2.0],[261,127,2.0],[261,128,2.0],[261,130,4.0],[261,133,1.0],[261,135,1.0],[261,196,2.0],[261,200,1.0],[261,212,1.0],[261,214,1.0],[261,216,1.0],[261,219,1.0],[261,220,1.0],[261,225,2.0],[261,234,3.0],[261,236,3.0],[261,238,1.0],[261,240,1.0],[261,242,1.0],[261,245,1.0],[261,260,1.0],[261,265,2.0],[261,273,1.0],[261,301,4.0],[261,302,1.0],[261,303,19.0],[261,305,4.0],[261,306,1.0],[261,308,1.0],[261,328,2.0],[261,352,1.0],[261,366,1.0],[261,379,1.0],[261,385,1.0],[262,15,5.0],[262,35,55.0],[262,38,3.0],[262,42,1.0],[262,43,7.0],[262,50,1.0],[262,61,8.0],[262,64,12.0],[262,65,1.0],[262,66,1.0],[262,70,2.0],[262,71,2.0],[262,72,1.0],[262,78,3.0],[262,79,1.0],[262,82,1.0],[262,85,3.0],[262,87,2.0],[262,88,1.0],[262,96,1.0],[262,98,1.0],[262,106,7.0],[262,108,1.0],[262,112,1.0],[262,117,1.0],[262,118,1.0],[262,127,1.0],[262,129,1.0],[262,145,1.0],[262,149,1.0],[262,157,2.0],[262,167,1.0],[262,177,36.0],[262,179,1.0],[262,181,2.0],[262,185,1.0],[262,187,1.0],[262,204,1.0],[262,205,1.0],[262,253,1.0],[262,270,1.0],[262,318,1.0],[262,322,9.0],[262,435,1.0],[263,5,1.0],[263,6,1.0],[263,14,1.0],[263,17,6.0],[263,18,1.0],[263,25,1.0],[263,27,2.0],[263,28,2.0],[263,32,3.0],[263,33,4.0],[263,43,1.0],[263,46,5.0],[263,180,2.0],[263,185,1.0],[263,220,1.0],[263,221,3.0],[263,222,1.0],[263,244,1.0],[263,252,2.0],[263,253,1.0],[263,255,1.0],[263,260,1.0],[263,264,1.0],[263,266,1.0],[263,268,2.0],[263,269,2.0],[263,270,1.0],[263,271,4.0],[263,279,1.0],[263,291,4.0],[263,293,1.0],[263,327,1.0],[263,333,4.0],[263,352,2.0],[263,353,2.0],[263,357,1.0],[263,379,21.0],[263,427,1.0],[263,452,2.0],[264,42,1.0],[264,44,1.0],[264,49,1.0],[264,53,82.0],[264,58,1.0],[264,179,1.0],[264,191,49.0],[264,285,1.0],[264,291,1.0],[264,337,1.0],[265,60,3.0],[265,61,1.0],[265,63,4.0],[265,65,2.0],[265,66,2.0],[265,68,2.0],[265,69,1.0],[265,71,2.0],[265,72,5.0],[265,73,1.0],[265,74,2.0],[265,75,3.0],[265,79,2.0],[265,80,2.0],[265,81,1.0],[265,82,1.0],[265,84,4.0],[265,85,2.0],[265,86,3.0],[265,87,2.0],[265,89,1.0],[265,90,2.0],[265,93,2.0],[265,95,2.0],[265,98,1.0],[265,101,93.0],[265,103,1.0],[265,104,2.0],[265,170,2.0],[265,204,2.0],[265,206,1.0],[265,312,1.0],[265,313,3.0],[265,315,2.0],[265,317,3.0],[265,318,1.0],[265,319,4.0],[265,343,2.0],[265,344,1.0],[265,346,1.0],[265,351,3.0],[265,367,1.0],[265,368,1.0],[265,369,1.0],[265,371,1.0],[265,374,2.0],[265,434,1.0],[265,436,1.0],[265,441,1.0],[265,443,1.0],[266,15,384.0],[266,165,2.0],[267,106,3.0],[267,107,2.0],[267,108,3.0],[267,109,4.0],[267,110,5.0],[267,111,6.0],[267,112,1.0],[267,113,3.0],[267,114,1.0],[267,116,3.0],[267,117,1.0],[267,118,5.0],[267,119,1.0],[267,120,6.0],[267,122,1.0],[267,123,4.0],[267,124,1.0],[267,126,3.0],[267,127,2.0],[267,128,3.0],[267,130,2.0],[267,131,3.0],[267,132,5.0],[267,134,2.0],[267,135,1.0],[267,166,2.0],[267,196,1.0],[267,197,5.0],[267,199,4.0],[267,200,1.0],[267,205,1.0],[267,301,3.0],[267,302,1.0],[267,303,4.0],[267,304,1.0],[267,305,2.0],[267,306,1.0],[267,307,2.0],[267,308,14.0],[267,309,1.0],[267,407,4.0],[268,7,27.0],[268,8,13.0],[268,9,5.0],[268,10,8.0],[268,14,4.0],[268,15,3.0],[268,16,4.0],[268,17,1.0],[268,19,1.0],[268,20,1.0],[268,21,3.0],[268,22,2.0],[268,25,8.0],[268,26,10.0],[268,27,1.0],[268,29,11.0],[268,31,2.0],[268,32,1.0],[268,49,1.0],[268,56,6.0],[268,69,1.0],[268,73,1.0],[268,78,1.0],[268,90,1.0],[268,91,1.0],[268,95,1.0],[268,101,2.0],[268,104,9.0],[268,107,2.0],[268,110,9.0],[268,118,1.0],[268,123,2.0],[268,155,1.0],[268,170,2.0],[268,188,1.0],[268,193,1.0],[268,205,1.0],[268,212,4.0],[268,213,2.0],[268,214,28.0],[268,215,3.0],[268,219,6.0],[268,224,6.0],[268,230,1.0],[268,231,2.0],[268,234,1.0],[268,236,2.0],[268,237,1.0],[268,239,6.0],[268,246,4.0],[268,258,4.0],[268,260,1.0],[268,264,1.0],[268,278,1.0],[268,281,1.0],[268,286,1.0],[268,289,2.0],[268,295,1.0],[268,300,1.0],[268,313,1.0],[268,316,1.0],[268,321,1.0],[268,333,1.0],[268,351,1.0],[268,357,4.0],[268,358,1.0],[268,363,1.0],[268,370,4.0],[268,375,23.0],[268,378,1.0],[268,379,10.0],[268,383,1.0],[268,387,1.0],[268,392,5.0],[268,394,1.0],[268,402,1.0],[268,419,1.0],[268,423,1.0],[268,424,1.0],[268,430,2.0],[268,447,1.0],[269,0,1.0],[269,2,1.0],[269,4,2.0],[269,5,6.0],[269,7,6.0],[269,11,2.0],[269,14,20.0],[269,17,2.0],[269,22,25.0],[269,29,18.0],[269,31,40.0],[269,34,4.0],[269,42,3.0],[269,63,4.0],[269,92,1.0],[269,98,1.0],[269,108,1.0],[269,110,1.0],[269,137,5.0],[269,138,2.0],[269,139,1.0],[269,142,1.0],[269,145,1.0],[269,148,5.0],[269,149,3.0],[269,151,1.0],[269,153,1.0],[269,158,1.0],[269,160,13.0],[269,161,5.0],[269,165,1.0],[269,167,7.0],[269,168,1.0],[269,169,1.0],[269,203,5.0],[269,213,2.0],[269,214,1.0],[269,220,1.0],[269,242,17.0],[269,255,1.0],[269,256,4.0],[269,281,5.0],[269,359,2.0],[269,370,2.0],[269,384,1.0],[269,387,2.0],[269,403,1.0],[269,408,1.0],[269,413,1.0],[269,415,1.0],[269,417,1.0],[270,1,1.0],[270,2,2.0],[270,4,3.0],[270,19,1.0],[270,22,33.0],[270,25,1.0],[270,109,1.0],[270,110,1.0],[270,119,3.0],[270,142,1.0],[270,143,1.0],[270,146,1.0],[270,147,2.0],[270,149,1.0],[270,151,1.0],[270,152,1.0],[270,153,1.0],[270,154,1.0],[270,159,31.0],[270,161,1.0],[270,170,1.0],[270,175,1.0],[270,223,1.0],[270,234,1.0],[270,236,1.0],[270,313,1.0],[271,7,1.0],[271,16,1.0],[271,21,1.0],[271,22,1.0],[271,23,1.0],[271,28,1.0],[271,29,1.0],[271,30,30.0],[271,47,2.0],[271,108,5.0],[271,131,1.0],[271,135,1.0],[271,145,1.0],[271,146,3.0],[271,154,1.0],[271,160,1.0],[271,172,2.0],[271,202,2.0],[271,207,4.0],[271,213,1.0],[271,215,1.0],[271,234,1.0],[271,235,1.0],[271,237,1.0],[271,239,59.0],[271,305,7.0],[271,336,1.0],[271,357,1.0],[272,5,2.0],[272,15,1.0],[272,16,1.0],[272,20,1.0],[272,21,1.0],[272,22,1.0],[272,24,1.0],[272,29,1.0],[272,32,1.0],[272,224,96.0],[272,234,2.0],[272,237,1.0],[273,5,2.0],[273,6,6.0],[273,7,2.0],[273,11,4.0],[273,16,1.0],[273,19,1.0],[273,22,1.0],[273,23,1.0],[273,24,1.0],[273,28,1.0],[273,30,2.0],[273,33,5.0],[273,67,1.0],[273,73,4.0],[273,96,1.0],[273,98,1.0],[273,102,1.0],[273,103,1.0],[273,213,2.0],[273,214,14.0],[273,218,8.0],[273,220,2.0],[273,221,4.0],[273,233,1.0],[273,235,9.0],[273,236,1.0],[273,238,1.0],[273,239,1.0],[273,242,1.0],[273,245,1.0],[273,251,1.0],[273,252,3.0],[273,253,4.0],[273,256,10.0],[273,257,1.0],[273,262,7.0],[273,263,1.0],[273,266,5.0],[273,268,2.0],[273,271,1.0],[273,273,1.0],[273,281,1.0],[273,282,2.0],[273,309,1.0],[273,312,1.0],[273,313,3.0],[273,319,2.0],[273,345,1.0],[273,371,114.0],[273,379,1.0],[273,382,1.0],[273,397,1.0],[273,420,1.0],[273,435,1.0],[274,5,2.0],[274,7,2.0],[274,11,3.0],[274,16,3.0],[274,20,4.0],[274,21,1.0],[274,22,8.0],[274,25,4.0],[274,26,2.0],[274,28,6.0],[274,29,9.0],[274,31,1.0],[274,42,7.0],[274,55,3.0],[274,60,1.0],[274,66,1.0],[274,88,1.0],[274,110,1.0],[274,112,1.0],[274,113,1.0],[274,114,1.0],[274,115,1.0],[274,116,6.0],[274,154,1.0],[274,157,1.0],[274,178,1.0],[274,179,1.0],[274,184,6.0],[274,197,1.0],[274,202,1.0],[274,211,11.0],[274,212,4.0],[274,213,2.0],[274,219,12.0],[274,220,19.0],[274,224,4.0],[274,225,15.0],[274,229,1.0],[274,230,1.0],[274,231,2.0],[274,234,82.0],[274,236,1.0],[274,238,4.0],[274,240,2.0],[274,242,3.0],[274,258,3.0],[274,290,2.0],[274,294,2.0],[274,305,1.0],[274,306,1.0],[274,321,1.0],[274,357,2.0],[274,360,1.0],[274,370,5.0],[274,388,1.0],[274,390,1.0],[274,392,1.0],[274,395,1.0],[274,396,1.0],[274,398,1.0],[274,399,2.0],[274,400,2.0],[274,405,1.0],[274,447,1.0],[275,44,8.0],[275,62,1.0],[275,65,9.0],[275,72,1.0],[275,81,1.0],[275,106,4.0],[275,107,2.0],[275,108,11.0],[275,110,5.0],[275,111,1.0],[275,112,10.0],[275,114,2.0],[275,117,13.0],[275,118,1.0],[275,119,19.0],[275,120,35.0],[275,123,2.0],[275,125,2.0],[275,126,2.0],[275,127,1.0],[275,128,1.0],[275,129,1.0],[275,130,2.0],[275,131,1.0],[275,139,1.0],[275,142,1.0],[275,157,1.0],[275,168,1.0],[275,171,2.0],[275,179,1.0],[275,181,6.0],[275,185,3.0],[275,187,3.0],[275,188,1.0],[275,191,1.0],[275,195,1.0],[275,196,5.0],[275,199,1.0],[275,200,1.0],[275,245,1.0],[275,253,1.0],[275,254,5.0],[275,256,1.0],[275,301,2.0],[275,302,1.0],[275,304,1.0],[275,305,1.0],[275,306,1.0],[275,328,1.0],[275,438,1.0],[276,5,2.0],[276,7,123.0],[276,11,1.0],[276,15,1.0],[276,16,3.0],[276,17,1.0],[276,19,1.0],[276,20,1.0],[276,21,1.0],[276,24,2.0],[276,25,2.0],[276,29,2.0],[276,30,2.0],[276,31,2.0],[276,32,1.0],[276,33,1.0],[276,35,6.0],[276,38,3.0],[276,43,18.0],[276,48,1.0],[276,60,4.0],[276,61,33.0],[276,63,2.0],[276,64,1.0],[276,65,3.0],[276,66,1.0],[276,68,54.0],[276,69,2.0],[276,71,2.0],[276,72,2.0],[276,74,1.0],[276,75,2.0],[276,77,2.0],[276,78,1.0],[276,79,1.0],[276,81,4.0],[276,84,1.0],[276,85,62.0],[276,86,4.0],[276,87,2.0],[276,88,1.0],[276,91,1.0],[276,92,2.0],[276,93,1.0],[276,94,1.0],[276,95,1.0],[276,98,2.0],[276,99,1.0],[276,101,2.0],[276,106,108.0],[276,107,3.0],[276,108,1.0],[276,109,3.0],[276,110,3.0],[276,111,4.0],[276,114,1.0],[276,115,8.0],[276,116,2.0],[276,117,16.0],[276,118,3.0],[276,121,1.0],[276,122,1.0],[276,123,2.0],[276,125,1.0],[276,127,1.0],[276,128,1.0],[276,130,1.0],[276,132,1.0],[276,134,1.0],[276,135,4.0],[276,137,1.0],[276,138,1.0],[276,139,1.0],[276,142,1.0],[276,144,1.0],[276,145,1.0],[276,146,1.0],[276,147,1.0],[276,149,1.0],[276,150,1.0],[276,151,1.0],[276,157,11.0],[276,161,1.0],[276,163,1.0],[276,167,1.0],[276,172,1.0],[276,174,9.0],[276,177,8.0],[276,179,1.0],[276,187,1.0],[276,189,1.0],[276,197,2.0],[276,200,1.0],[276,204,1.0],[276,205,1.0],[276,212,1.0],[276,216,2.0],[276,219,1.0],[276,225,2.0],[276,234,21.0],[276,236,1.0],[276,238,1.0],[276,239,1.0],[276,240,1.0],[276,245,1.0],[276,246,2.0],[276,253,1.0],[276,256,2.0],[276,257,4.0],[276,264,1.0],[276,266,1.0],[276,269,3.0],[276,270,3.0],[276,281,1.0],[276,302,1.0],[276,303,1.0],[276,306,2.0],[276,314,2.0],[276,322,14.0],[276,329,1.0],[276,341,1.0],[276,348,2.0],[276,367,1.0],[276,374,1.0],[276,379,1.0],[276,452,1.0],[277,5,2.0],[277,14,29.0],[277,15,2.0],[277,16,1.0],[277,19,1.0],[277,21,2.0],[277,22,1.0],[277,25,4.0],[277,28,1.0],[277,29,2.0],[277,30,3.0],[277,31,39.0],[277,38,1.0],[277,58,1.0],[277,69,3.0],[277,75,2.0],[277,80,2.0],[277,81,5.0],[277,82,1.0],[277,86,1.0],[277,90,1.0],[277,104,3.0],[277,106,2.0],[277,107,4.0],[277,114,1.0],[277,119,1.0],[277,121,1.0],[277,126,4.0],[277,130,1.0],[277,136,1.0],[277,139,1.0],[277,142,1.0],[277,149,2.0],[277,153,1.0],[277,156,1.0],[277,163,1.0],[277,167,2.0],[277,190,1.0],[277,192,1.0],[277,199,2.0],[277,212,2.0],[277,220,2.0],[277,224,1.0],[277,233,1.0],[277,236,1.0],[277,237,1.0],[277,238,8.0],[277,244,1.0],[277,245,11.0],[277,246,1.0],[277,253,18.0],[277,257,2.0],[277,264,1.0],[277,268,1.0],[277,271,1.0],[277,272,1.0],[277,275,1.0],[277,283,1.0],[277,290,1.0],[277,302,10.0],[277,313,1.0],[277,320,1.0],[277,321,1.0],[277,340,1.0],[277,357,1.0],[277,359,1.0],[277,380,2.0],[277,384,1.0],[277,409,1.0],[277,414,2.0],[278,11,2.0],[278,21,1.0],[278,29,1.0],[278,30,1.0],[278,34,8.0],[278,67,1.0],[278,68,25.0],[278,69,1.0],[278,86,1.0],[278,211,1.0],[278,215,6.0],[278,218,7.0],[278,220,2.0],[278,222,1.0],[278,234,20.0],[278,243,1.0],[278,248,2.0],[278,250,4.0],[278,252,7.0],[278,256,6.0],[278,259,7.0],[278,263,1.0],[278,265,2.0],[278,272,1.0],[278,279,4.0],[278,281,1.0],[278,283,6.0],[278,284,1.0],[278,384,1.0],[278,435,1.0],[279,8,1.0],[279,15,8.0],[279,24,2.0],[279,29,3.0],[279,35,2.0],[279,43,1.0],[279,44,155.0],[279,49,2.0],[279,50,4.0],[279,52,1.0],[279,53,1.0],[279,58,1.0],[279,59,1.0],[279,62,1.0],[279,68,1.0],[279,69,1.0],[279,88,3.0],[279,97,1.0],[279,99,1.0],[279,101,1.0],[279,108,1.0],[279,111,2.0],[279,112,1.0],[279,116,1.0],[279,117,22.0],[279,118,1.0],[279,120,1.0],[279,122,1.0],[279,124,1.0],[279,128,1.0],[279,131,1.0],[279,177,1.0],[279,178,1.0],[279,181,33.0],[279,187,4.0],[279,192,1.0],[279,220,1.0],[279,236,1.0],[279,238,1.0],[279,239,4.0],[279,246,1.0],[279,254,2.0],[279,256,1.0],[279,264,1.0],[279,270,3.0],[279,271,1.0],[279,285,1.0],[279,291,1.0],[279,294,1.0],[279,310,7.0],[279,312,1.0],[279,318,6.0],[279,380,1.0],[279,423,1.0],[279,441,1.0],[279,446,1.0],[280,3,4.0],[280,4,1.0],[280,5,2.0],[280,7,2.0],[280,15,1.0],[280,16,4.0],[280,20,2.0],[280,22,1.0],[280,23,1.0],[280,24,3.0],[280,27,1.0],[280,29,1.0],[280,30,2.0],[280,31,1.0],[280,106,1.0],[280,110,1.0],[280,111,2.0],[280,116,1.0],[280,123,1.0],[280,126,1.0],[280,127,1.0],[280,130,1.0],[280,150,1.0],[280,158,1.0],[280,168,2.0],[280,170,1.0],[280,172,1.0],[280,213,1.0],[280,219,1.0],[280,220,2.0],[280,225,1.0],[280,234,1.0],[280,236,2.0],[280,241,1.0],[280,242,2.0],[280,286,1.0],[280,300,1.0],[280,312,1.0],[280,315,2.0],[280,323,2.0],[280,351,2.0],[280,357,1.0],[280,369,1.0],[280,371,51.0],[280,384,1.0],[280,407,4.0],[280,408,2.0],[280,411,1.0],[281,7,54.0],[281,14,13.0],[281,15,3.0],[281,16,22.0],[281,17,3.0],[281,18,6.0],[281,21,4.0],[281,25,17.0],[281,26,25.0],[281,29,18.0],[281,30,1.0],[281,32,4.0],[281,46,2.0],[281,51,1.0],[281,107,2.0],[281,115,1.0],[281,121,2.0],[281,159,1.0],[281,212,4.0],[281,214,16.0],[281,215,8.0],[281,219,11.0],[281,220,1.0],[281,224,7.0],[281,231,1.0],[281,234,1.0],[281,236,3.0],[281,238,1.0],[281,239,3.0],[281,242,2.0],[281,246,5.0],[281,258,1.0],[281,276,1.0],[281,285,1.0],[281,310,2.0],[281,311,2.0],[281,321,1.0],[281,341,1.0],[281,357,5.0],[281,358,1.0],[281,363,1.0],[281,365,4.0],[281,370,8.0],[281,375,13.0],[281,379,3.0],[281,394,1.0],[281,397,7.0],[281,424,1.0],[281,425,1.0],[282,5,2.0],[282,6,1.0],[282,7,1.0],[282,9,1.0],[282,10,1.0],[282,11,2.0],[282,14,26.0],[282,15,1.0],[282,19,1.0],[282,22,1.0],[282,23,1.0],[282,24,4.0],[282,25,1.0],[282,27,1.0],[282,28,1.0],[282,29,1.0],[282,30,2.0],[282,31,1.0],[282,33,18.0],[282,34,1.0],[282,36,3.0],[282,39,1.0],[282,44,3.0],[282,45,2.0],[282,50,1.0],[282,52,1.0],[282,56,1.0],[282,181,3.0],[282,192,2.0],[282,194,1.0],[282,213,11.0],[282,215,4.0],[282,216,2.0],[282,217,17.0],[282,218,5.0],[282,219,19.0],[282,220,1.0],[282,222,2.0],[282,225,7.0],[282,226,2.0],[282,234,1.0],[282,235,12.0],[282,236,1.0],[282,237,5.0],[282,239,1.0],[282,242,9.0],[282,244,4.0],[282,245,2.0],[282,246,1.0],[282,251,2.0],[282,252,2.0],[282,253,1.0],[282,256,2.0],[282,257,1.0],[282,258,1.0],[282,260,1.0],[282,263,1.0],[282,266,1.0],[282,269,1.0],[282,272,3.0],[282,274,1.0],[282,283,3.0],[282,290,1.0],[282,291,1.0],[282,292,7.0],[282,297,2.0],[282,299,1.0],[282,327,5.0],[282,328,2.0],[282,331,2.0],[282,332,3.0],[282,339,4.0],[282,355,3.0],[282,373,1.0],[282,379,1.0],[283,59,1.0],[283,65,1.0],[283,66,3.0],[283,67,1.0],[283,68,5.0],[283,69,2.0],[283,72,1.0],[283,73,1.0],[283,77,1.0],[283,80,1.0],[283,85,92.0],[283,86,4.0],[283,90,1.0],[283,93,3.0],[283,95,1.0],[283,98,1.0],[283,105,1.0],[283,367,2.0],[284,35,4.0],[284,43,32.0],[284,52,2.0],[284,54,7.0],[284,148,1.0],[284,159,1.0],[284,177,4.0],[284,181,1.0],[284,187,32.0],[284,190,1.0],[284,192,1.0],[284,207,10.0],[284,220,1.0],[284,322,19.0],[284,324,3.0],[285,14,1.0],[285,16,3.0],[285,18,1.0],[285,20,3.0],[285,21,12.0],[285,23,3.0],[285,24,3.0],[285,25,3.0],[285,29,1.0],[285,30,1.0],[285,62,5.0],[285,65,2.0],[285,66,3.0],[285,68,1.0],[285,70,1.0],[285,72,1.0],[285,74,1.0],[285,78,1.0],[285,83,1.0],[285,87,6.0],[285,90,3.0],[285,98,1.0],[285,101,1.0],[285,102,1.0],[285,103,3.0],[285,104,1.0],[285,111,1.0],[285,114,1.0],[285,115,1.0],[285,122,1.0],[285,123,1.0],[285,124,1.0],[285,126,5.0],[285,127,1.0],[285,131,1.0],[285,132,2.0],[285,144,1.0],[285,147,2.0],[285,149,5.0],[285,152,4.0],[285,160,1.0],[285,167,1.0],[285,171,80.0],[285,172,1.0],[285,174,2.0],[285,198,1.0],[285,200,1.0],[285,209,1.0],[285,213,5.0],[285,214,1.0],[285,220,2.0],[285,235,1.0],[285,237,1.0],[285,238,6.0],[285,242,1.0],[285,244,1.0],[285,275,2.0],[285,305,3.0],[285,306,1.0],[285,313,1.0],[285,319,1.0],[285,320,1.0],[285,372,4.0],[285,384,1.0],[285,437,2.0],[285,438,2.0],[286,106,3.0],[286,108,5.0],[286,109,2.0],[286,110,1.0],[286,111,1.0],[286,112,1.0],[286,113,1.0],[286,114,2.0],[286,115,1.0],[286,116,1.0],[286,117,1.0],[286,118,2.0],[286,120,4.0],[286,123,3.0],[286,125,1.0],[286,127,1.0],[286,128,1.0],[286,130,1.0],[286,131,2.0],[286,135,143.0],[286,197,2.0],[286,199,4.0],[286,200,2.0],[286,302,1.0],[286,305,1.0],[286,306,1.0],[287,10,2.0],[287,16,1.0],[287,21,5.0],[287,40,1.0],[287,44,1.0],[287,49,1.0],[287,55,275.0],[287,120,5.0],[287,182,4.0],[287,186,3.0],[287,187,1.0],[287,191,2.0],[287,192,1.0],[287,199,1.0],[287,216,1.0],[287,220,1.0],[287,245,1.0],[287,247,1.0],[287,249,1.0],[287,266,1.0],[287,278,1.0],[287,283,1.0],[287,285,1.0],[287,321,176.0],[287,349,1.0],[288,22,7.0],[288,35,20.0],[288,37,1.0],[288,40,1.0],[288,41,1.0],[288,43,6.0],[288,44,9.0],[288,107,2.0],[288,108,3.0],[288,109,1.0],[288,110,5.0],[288,111,1.0],[288,112,4.0],[288,113,11.0],[288,114,2.0],[288,115,2.0],[288,117,1.0],[288,118,4.0],[288,119,2.0],[288,120,1.0],[288,121,1.0],[288,122,1.0],[288,123,3.0],[288,124,2.0],[288,126,1.0],[288,127,4.0],[288,128,3.0],[288,130,2.0],[288,131,3.0],[288,132,4.0],[288,134,3.0],[288,177,9.0],[288,181,7.0],[288,187,1.0],[288,195,67.0],[288,200,1.0],[288,298,1.0],[288,301,2.0],[288,302,1.0],[288,305,2.0],[288,307,2.0],[288,322,4.0],[288,329,1.0],[288,366,1.0],[288,377,1.0],[289,5,1.0],[289,7,2.0],[289,15,1.0],[289,16,1.0],[289,19,4.0],[289,21,2.0],[289,23,1.0],[289,24,4.0],[289,27,1.0],[289,28,1.0],[289,29,1.0],[289,30,1.0],[289,31,2.0],[289,110,1.0],[289,117,1.0],[289,119,11.0],[289,121,1.0],[289,124,1.0],[289,127,1.0],[289,132,1.0],[289,170,1.0],[289,171,8.0],[289,175,1.0],[289,198,1.0],[289,213,1.0],[289,219,1.0],[289,220,5.0],[289,223,1.0],[289,224,1.0],[289,235,1.0],[289,236,1.0],[289,238,132.0],[289,240,1.0],[289,242,1.0],[289,247,1.0],[289,305,1.0],[289,310,1.0],[289,311,1.0],[289,313,3.0],[289,315,1.0],[289,316,1.0],[289,319,1.0],[289,344,2.0],[289,345,3.0],[289,351,1.0],[289,369,1.0],[289,379,3.0],[289,434,2.0],[289,436,1.0],[290,2,1.0],[290,28,1.0],[290,34,2.0],[290,35,10.0],[290,41,23.0],[290,43,3.0],[290,45,4.0],[290,47,36.0],[290,49,7.0],[290,50,3.0],[290,58,1.0],[290,88,1.0],[290,103,1.0],[290,106,2.0],[290,115,13.0],[290,124,1.0],[290,127,1.0],[290,135,2.0],[290,173,1.0],[290,177,7.0],[290,182,2.0],[290,187,1.0],[290,202,15.0],[290,212,1.0],[290,214,2.0],[290,215,11.0],[290,225,1.0],[290,261,1.0],[290,281,1.0],[290,283,5.0],[290,291,1.0],[290,310,4.0],[290,315,1.0],[290,322,2.0],[290,329,10.0],[290,339,1.0],[290,346,3.0],[290,369,1.0],[290,371,2.0],[290,372,1.0],[290,379,2.0],[291,0,3.0],[291,1,1.0],[291,2,1.0],[291,3,1.0],[291,4,2.0],[291,5,3.0],[291,6,4.0],[291,7,2.0],[291,8,12.0],[291,10,7.0],[291,11,5.0],[291,14,14.0],[291,15,1.0],[291,16,5.0],[291,17,1.0],[291,18,1.0],[291,19,5.0],[291,20,3.0],[291,21,4.0],[291,22,10.0],[291,23,4.0],[291,24,12.0],[291,25,5.0],[291,26,3.0],[291,28,1.0],[291,29,3.0],[291,30,4.0],[291,31,2.0],[291,33,1.0],[291,34,13.0],[291,59,1.0],[291,65,1.0],[291,66,1.0],[291,67,3.0],[291,68,1.0],[291,69,1.0],[291,70,3.0],[291,72,1.0],[291,77,1.0],[291,78,1.0],[291,79,5.0],[291,80,1.0],[291,81,2.0],[291,86,1.0],[291,87,1.0],[291,89,2.0],[291,92,1.0],[291,93,1.0],[291,96,2.0],[291,97,7.0],[291,98,1.0],[291,101,1.0],[291,104,6.0],[291,107,1.0],[291,109,1.0],[291,110,2.0],[291,112,2.0],[291,113,1.0],[291,114,1.0],[291,116,1.0],[291,117,1.0],[291,118,1.0],[291,120,2.0],[291,123,4.0],[291,124,4.0],[291,127,1.0],[291,130,1.0],[291,131,1.0],[291,135,1.0],[291,136,2.0],[291,137,16.0],[291,138,10.0],[291,139,1.0],[291,140,4.0],[291,141,2.0],[291,142,5.0],[291,143,2.0],[291,144,2.0],[291,145,2.0],[291,146,2.0],[291,147,3.0],[291,149,6.0],[291,150,10.0],[291,151,1.0],[291,152,26.0],[291,153,2.0],[291,154,4.0],[291,155,1.0],[291,156,2.0],[291,158,2.0],[291,159,1.0],[291,160,21.0],[291,161,5.0],[291,162,2.0],[291,165,17.0],[291,166,3.0],[291,168,2.0],[291,169,3.0],[291,173,1.0],[291,174,1.0],[291,185,1.0],[291,197,30.0],[291,207,1.0],[291,212,67.0],[291,213,26.0],[291,214,3.0],[291,216,1.0],[291,218,1.0],[291,219,3.0],[291,220,113.0],[291,221,1.0],[291,224,4.0],[291,225,1.0],[291,233,1.0],[291,235,7.0],[291,236,3.0],[291,237,1.0],[291,238,24.0],[291,239,1.0],[291,240,1.0],[291,241,2.0],[291,242,1.0],[291,243,1.0],[291,245,68.0],[291,246,1.0],[291,247,1.0],[291,250,11.0],[291,251,5.0],[291,252,1.0],[291,253,26.0],[291,256,5.0],[291,258,1.0],[291,265,1.0],[291,266,1.0],[291,269,1.0],[291,270,1.0],[291,273,1.0],[291,275,1.0],[291,276,2.0],[291,280,1.0],[291,281,1.0],[291,283,2.0],[291,301,1.0],[291,302,1.0],[291,303,3.0],[291,305,1.0],[291,306,2.0],[291,312,4.0],[291,313,1.0],[291,320,1.0],[291,370,1.0],[291,372,1.0],[291,374,1.0],[291,400,2.0],[291,409,4.0],[291,410,1.0],[291,422,1.0],[291,435,1.0],[291,439,3.0],[292,0,2.0],[292,7,63.0],[292,15,1.0],[292,24,2.0],[292,26,1.0],[292,27,1.0],[292,106,1291.0],[292,107,8.0],[292,108,3.0],[292,109,5.0],[292,110,12.0],[292,111,7.0],[292,112,5.0],[292,113,3.0],[292,114,6.0],[292,115,4.0],[292,116,6.0],[292,117,4.0],[292,118,8.0],[292,119,6.0],[292,120,3.0],[292,121,2.0],[292,122,1.0],[292,123,13.0],[292,124,1.0],[292,125,2.0],[292,126,2.0],[292,127,10.0],[292,128,4.0],[292,129,2.0],[292,130,7.0],[292,131,5.0],[292,132,2.0],[292,133,1.0],[292,134,6.0],[292,135,4.0],[292,136,6.0],[292,137,2.0],[292,139,1.0],[292,140,2.0],[292,142,4.0],[292,144,13.0],[292,146,1.0],[292,147,8.0],[292,149,3.0],[292,150,3.0],[292,151,4.0],[292,152,1.0],[292,154,26.0],[292,155,1.0],[292,156,2.0],[292,158,2.0],[292,159,3.0],[292,160,2.0],[292,161,2.0],[292,163,2.0],[292,165,1.0],[292,166,2.0],[292,195,1.0],[292,196,4.0],[292,197,1.0],[292,199,7.0],[292,200,3.0],[292,213,1.0],[292,216,1.0],[292,235,1.0],[292,301,4.0],[292,302,32.0],[292,303,3.0],[292,305,6.0],[292,306,4.0],[292,307,1.0],[292,309,2.0],[292,315,1.0],[292,354,1.0],[292,366,1.0],[292,408,1.0],[292,411,1.0],[292,413,1.0],[293,3,1.0],[293,6,1.0],[293,9,1.0],[293,19,1.0],[293,21,6.0],[293,22,14.0],[293,24,2.0],[293,31,1.0],[293,60,1.0],[293,61,1.0],[293,65,6.0],[293,68,1.0],[293,79,1.0],[293,82,1.0],[293,90,1.0],[293,95,1.0],[293,97,1.0],[293,99,1.0],[293,106,2.0],[293,121,1.0],[293,123,1.0],[293,139,4.0],[293,140,1.0],[293,141,1.0],[293,142,1.0],[293,143,1.0],[293,146,8.0],[293,151,1.0],[293,153,1.0],[293,159,27.0],[293,163,1.0],[293,168,2.0],[293,170,2.0],[293,214,1.0],[293,217,1.0],[293,220,8.0],[293,234,1.0],[293,235,1.0],[293,236,2.0],[293,238,1.0],[293,240,1.0],[293,260,1.0],[293,306,1.0],[293,319,1.0],[293,367,1.0],[293,407,1.0],[293,423,1.0],[294,3,2.0],[294,5,1.0],[294,7,1.0],[294,11,1.0],[294,16,1.0],[294,24,3.0],[294,25,151.0],[294,26,1.0],[294,28,1.0],[294,30,1.0],[294,78,3.0],[294,93,1.0],[294,217,4.0],[294,220,1.0],[294,235,1.0],[294,238,1.0],[295,7,1.0],[295,17,9.0],[295,22,2.0],[295,25,1.0],[295,26,1.0],[295,29,2.0],[295,31,2.0],[295,34,5.0],[295,41,1.0],[295,49,1.0],[295,65,2.0],[295,69,1.0],[295,178,1.0],[295,180,1.0],[295,182,1.0],[295,212,4.0],[295,215,6.0],[295,221,4.0],[295,222,2.0],[295,225,2.0],[295,243,1.0],[295,255,1.0],[295,259,1.0],[295,263,1.0],[295,266,1.0],[295,269,3.0],[295,271,1.0],[295,272,1.0],[295,279,4.0],[295,281,1.0],[295,288,1.0],[295,289,3.0],[295,290,1.0],[295,291,3.0],[295,295,1.0],[295,333,1.0],[295,335,1.0],[295,348,1.0],[295,349,1.0],[295,357,5.0],[295,379,7.0],[295,384,1.0],[295,446,1.0],[295,452,1.0],[296,5,1.0],[296,7,54.0],[296,11,1.0],[296,14,1.0],[296,16,2.0],[296,24,1.0],[296,28,1.0],[296,29,2.0],[296,30,2.0],[296,61,1.0],[296,63,1.0],[296,73,1.0],[296,78,1.0],[296,79,2.0],[296,80,1.0],[296,87,1.0],[296,94,2.0],[296,100,7.0],[296,102,1.0],[296,106,3.0],[296,108,1.0],[296,110,8.0],[296,111,1.0],[296,112,2.0],[296,118,1.0],[296,124,6.0],[296,130,1.0],[296,135,1.0],[296,138,2.0],[296,150,1.0],[296,158,2.0],[296,195,1.0],[296,199,1.0],[296,212,1.0],[296,213,1.0],[296,215,2.0],[296,219,2.0],[296,224,2.0],[296,235,3.0],[296,241,1.0],[296,242,1.0],[296,261,1.0],[296,281,1.0],[296,283,6.0],[296,287,5.0],[296,301,1.0],[296,303,1.0],[296,305,1.0],[296,325,6.0],[297,5,1.0],[297,6,1.0],[297,11,3.0],[297,14,1.0],[297,15,1.0],[297,16,3.0],[297,17,1.0],[297,20,1.0],[297,22,1.0],[297,23,1.0],[297,26,2.0],[297,32,1.0],[297,33,5.0],[297,34,1.0],[297,46,2.0],[297,179,1.0],[297,180,2.0],[297,212,1.0],[297,213,3.0],[297,215,2.0],[297,216,1.0],[297,218,1.0],[297,220,1.0],[297,221,5.0],[297,222,1.0],[297,225,10.0],[297,226,1.0],[297,234,2.0],[297,241,1.0],[297,242,7.0],[297,244,2.0],[297,248,4.0],[297,250,1.0],[297,252,2.0],[297,253,2.0],[297,255,2.0],[297,257,5.0],[297,260,3.0],[297,261,1.0],[297,263,7.0],[297,266,3.0],[297,268,4.0],[297,269,5.0],[297,270,2.0],[297,271,1.0],[297,272,2.0],[297,277,1.0],[297,278,8.0],[297,279,5.0],[297,284,1.0],[297,289,8.0],[297,291,8.0],[297,298,1.0],[297,326,1.0],[297,333,4.0],[297,348,1.0],[297,352,3.0],[297,353,1.0],[297,357,1.0],[297,379,2.0],[297,380,2.0],[297,383,1.0],[297,384,1.0],[297,385,1.0],[298,2,2.0],[298,5,57.0],[298,10,1.0],[298,11,1.0],[298,14,3.0],[298,22,5.0],[298,23,1.0],[298,25,25.0],[298,26,13.0],[298,28,20.0],[298,29,129.0],[298,30,2.0],[298,31,57.0],[298,33,3.0],[298,38,2.0],[298,40,1.0],[298,41,1.0],[298,42,1.0],[298,44,94.0],[298,51,1.0],[298,62,2.0],[298,64,1.0],[298,65,2.0],[298,67,4.0],[298,69,6.0],[298,72,3.0],[298,74,1.0],[298,75,1.0],[298,77,1.0],[298,79,1.0],[298,81,8.0],[298,85,8.0],[298,88,4.0],[298,89,1.0],[298,91,1.0],[298,95,2.0],[298,98,13.0],[298,100,2.0],[298,113,1.0],[298,121,1.0],[298,134,1.0],[298,138,1.0],[298,139,2.0],[298,180,1.0],[298,181,67.0],[298,191,1.0],[298,206,2.0],[298,214,1.0],[298,215,1.0],[298,217,6.0],[298,219,1.0],[298,224,1.0],[298,236,1.0],[298,238,2.0],[298,240,1.0],[298,242,670.0],[298,243,10.0],[298,245,1.0],[298,250,1.0],[298,253,1.0],[298,275,1.0],[298,278,1.0],[298,284,1.0],[298,291,1.0],[298,301,1.0],[298,310,5.0],[298,311,6.0],[298,319,4.0],[298,320,5.0],[298,322,2.0],[298,346,5.0],[298,348,1.0],[298,367,2.0],[298,372,2.0],[298,373,1.0],[298,375,1.0],[298,415,1.0],[298,423,1.0],[298,443,1.0],[299,21,2.0],[299,25,9.0],[299,35,347.0],[299,43,1.0],[299,44,2.0],[299,106,1.0],[299,108,1.0],[299,117,1.0],[299,177,184.0],[299,183,1.0],[299,185,3.0],[299,191,1.0],[299,192,1.0],[299,290,1.0],[299,303,1.0],[299,304,1.0],[299,326,1.0],[299,330,1.0],[300,16,2.0],[300,28,5.0],[300,43,1.0],[300,44,2.0],[300,50,1.0],[300,105,1.0],[300,106,3.0],[300,107,2.0],[300,108,1.0],[300,109,1.0],[300,110,3.0],[300,112,63.0],[300,113,3.0],[300,117,2.0],[300,118,1.0],[300,120,1.0],[300,121,1.0],[300,123,2.0],[300,125,1.0],[300,126,1.0],[300,127,2.0],[300,128,1.0],[300,129,1.0],[300,130,2.0],[300,131,1.0],[300,135,1.0],[300,187,3.0],[300,196,1.0],[300,199,3.0],[300,200,1.0],[300,301,2.0],[300,302,1.0],[300,306,1.0],[301,0,3.0],[301,1,21.0],[301,2,1.0],[301,60,1.0],[301,86,1.0],[301,93,1.0],[301,99,6.0],[301,104,1.0],[301,137,1.0],[301,138,12.0],[301,140,2.0],[301,141,1.0],[301,142,4.0],[301,143,3.0],[301,144,3.0],[301,145,2.0],[301,146,5.0],[301,147,7.0],[301,148,3.0],[301,149,4.0],[301,150,1.0],[301,151,1.0],[301,152,2.0],[301,154,1.0],[301,155,1.0],[301,156,1.0],[301,157,2.0],[301,158,1.0],[301,159,1.0],[301,160,2.0],[301,161,2.0],[301,162,2.0],[301,163,2.0],[301,165,1.0],[301,166,109.0],[301,223,1.0],[301,318,1.0],[301,408,2.0],[301,409,2.0],[302,11,1.0],[302,35,7.0],[302,44,1.0],[302,51,1.0],[302,52,2.0],[302,59,1.0],[302,60,2.0],[302,64,1.0],[302,65,5.0],[302,66,2.0],[302,67,1.0],[302,68,1.0],[302,69,1.0],[302,72,5.0],[302,74,1.0],[302,78,15.0],[302,79,2.0],[302,80,2.0],[302,81,8.0],[302,82,24.0],[302,83,1.0],[302,84,1.0],[302,85,1.0],[302,86,2.0],[302,87,1.0],[302,88,19.0],[302,89,1.0],[302,90,7.0],[302,91,9.0],[302,93,1.0],[302,98,2.0],[302,99,1.0],[302,100,2.0],[302,102,2.0],[302,103,1.0],[302,104,2.0],[302,106,3.0],[302,107,2.0],[302,108,1.0],[302,109,6.0],[302,110,5.0],[302,111,3.0],[302,113,1.0],[302,114,1.0],[302,116,1.0],[302,117,3.0],[302,118,3.0],[302,119,2.0],[302,120,6.0],[302,122,1.0],[302,123,5.0],[302,124,1.0],[302,126,116.0],[302,127,7.0],[302,128,2.0],[302,129,15.0],[302,130,5.0],[302,131,5.0],[302,132,2.0],[302,134,3.0],[302,135,1.0],[302,171,7.0],[302,172,6.0],[302,173,3.0],[302,175,16.0],[302,177,7.0],[302,185,1.0],[302,186,1.0],[302,190,1.0],[302,191,1.0],[302,192,1.0],[302,195,1.0],[302,197,2.0],[302,198,2.0],[302,199,7.0],[302,205,7.0],[302,209,1.0],[302,216,1.0],[302,227,1.0],[302,245,2.0],[302,246,3.0],[302,252,1.0],[302,259,1.0],[302,260,2.0],[302,266,1.0],[302,285,2.0],[302,301,2.0],[302,302,2.0],[302,305,7.0],[302,306,1.0],[302,309,1.0],[302,345,5.0],[302,367,1.0],[302,372,4.0],[302,385,1.0],[302,389,1.0],[302,407,5.0],[302,435,1.0],[302,446,1.0],[303,3,1.0],[303,19,2.0],[303,33,3.0],[303,35,1.0],[303,38,3.0],[303,41,1.0],[303,44,469.0],[303,47,1.0],[303,49,2.0],[303,50,1.0],[303,59,1.0],[303,60,1.0],[303,64,2.0],[303,65,1.0],[303,68,1.0],[303,73,19.0],[303,85,1.0],[303,89,1.0],[303,92,1.0],[303,105,2.0],[303,106,2376.0],[303,107,18.0],[303,108,89.0],[303,109,9.0],[303,110,30.0],[303,111,15.0],[303,112,1675.0],[303,113,14.0],[303,114,13.0],[303,115,10.0],[303,116,8.0],[303,117,1111.0],[303,118,18.0],[303,119,8.0],[303,120,75.0],[303,121,5.0],[303,122,2.0],[303,123,30.0],[303,124,7.0],[303,125,2.0],[303,126,13.0],[303,127,30.0],[303,128,7.0],[303,129,5.0],[303,130,18.0],[303,131,9.0],[303,132,6.0],[303,133,5.0],[303,134,7.0],[303,135,18.0],[303,138,1.0],[303,151,1.0],[303,153,2.0],[303,157,11.0],[303,177,2.0],[303,178,3.0],[303,179,1.0],[303,181,264.0],[303,182,2.0],[303,183,4.0],[303,185,5.0],[303,187,1.0],[303,195,373.0],[303,196,10.0],[303,197,9.0],[303,199,22.0],[303,200,12.0],[303,202,1.0],[303,205,5.0],[303,206,1.0],[303,212,1.0],[303,213,2.0],[303,220,2.0],[303,223,1.0],[303,245,9.0],[303,247,1.0],[303,249,2.0],[303,251,1.0],[303,252,1.0],[303,255,2.0],[303,256,1.0],[303,259,1.0],[303,264,2.0],[303,287,1.0],[303,288,1.0],[303,294,11.0],[303,295,1.0],[303,301,12.0],[303,302,12.0],[303,303,34.0],[303,304,1.0],[303,305,15.0],[303,306,9.0],[303,309,1.0],[303,312,3.0],[303,313,1.0],[303,318,10.0],[303,321,1.0],[303,344,1.0],[303,354,1.0],[303,366,2.0],[303,407,4.0],[303,443,1.0],[304,109,1.0],[304,111,4.0],[304,112,1.0],[304,114,1.0],[304,118,2.0],[304,120,2.0],[304,121,1.0],[304,123,1.0],[304,124,1.0],[304,127,3.0],[304,128,1.0],[304,130,2.0],[304,134,1.0],[304,135,1.0],[304,170,1.0],[304,196,2.0],[304,197,1.0],[304,200,1.0],[304,303,1.0],[304,305,1.0],[304,311,1.0],[304,312,1.0],[304,313,2.0],[304,315,1.0],[304,316,2.0],[304,319,3.0],[304,344,1.0],[304,346,1.0],[304,351,4.0],[304,366,1.0],[304,434,1.0],[304,436,1.0],[304,441,2.0],[305,5,4.0],[305,7,2.0],[305,14,2.0],[305,15,3.0],[305,16,3.0],[305,19,4.0],[305,21,2.0],[305,22,4.0],[305,23,474.0],[305,24,6.0],[305,25,3.0],[305,27,1.0],[305,28,141.0],[305,29,1.0],[305,31,3.0],[305,187,1.0],[305,212,2.0],[305,213,1.0],[305,214,2.0],[305,220,3.0],[305,224,2.0],[305,225,1.0],[305,233,2.0],[305,234,1.0],[305,235,1.0],[305,238,3.0],[305,240,1.0],[305,259,1.0],[305,281,3.0],[305,357,1.0],[305,375,2.0],[305,379,1.0],[305,380,1.0],[306,0,2.0],[306,4,2.0],[306,5,1.0],[306,7,147.0],[306,8,5.0],[306,9,1.0],[306,10,2.0],[306,11,2.0],[306,12,1.0],[306,14,8.0],[306,15,13.0],[306,16,34.0],[306,17,5.0],[306,18,1.0],[306,19,2.0],[306,20,2.0],[306,21,9.0],[306,22,1.0],[306,23,1.0],[306,24,2.0],[306,25,41.0],[306,26,57.0],[306,28,1.0],[306,29,151.0],[306,30,4.0],[306,31,26.0],[306,32,1.0],[306,33,1.0],[306,34,2.0],[306,40,5.0],[306,42,1.0],[306,46,2.0],[306,51,2.0],[306,55,4.0],[306,56,8.0],[306,65,2.0],[306,74,1.0],[306,79,4.0],[306,82,1.0],[306,95,1.0],[306,110,1.0],[306,118,1.0],[306,126,1.0],[306,139,1.0],[306,152,3.0],[306,157,1.0],[306,170,9.0],[306,178,1.0],[306,193,2.0],[306,204,1.0],[306,211,9.0],[306,212,49.0],[306,213,5.0],[306,214,35.0],[306,215,6.0],[306,216,1.0],[306,219,8.0],[306,224,16.0],[306,231,6.0],[306,234,1.0],[306,236,1.0],[306,237,2.0],[306,238,5.0],[306,239,23.0],[306,240,1.0],[306,241,1.0],[306,242,6.0],[306,250,4.0],[306,256,1.0],[306,259,11.0],[306,263,2.0],[306,279,1.0],[306,281,10.0],[306,287,1.0],[306,289,4.0],[306,295,1.0],[306,308,1.0],[306,311,1.0],[306,316,2.0],[306,326,1.0],[306,333,1.0],[306,351,3.0],[306,357,11.0],[306,359,6.0],[306,361,1.0],[306,363,4.0],[306,365,7.0],[306,370,17.0],[306,375,116.0],[306,391,7.0],[306,392,5.0],[306,393,1.0],[306,395,1.0],[306,401,2.0],[306,409,2.0],[306,419,2.0],[306,423,1.0],[306,430,2.0],[306,443,6.0],[307,1,2.0],[307,2,6.0],[307,4,79.0],[307,43,1.0],[307,64,1.0],[307,66,1.0],[307,67,2.0],[307,74,19.0],[307,87,12.0],[307,90,1.0],[307,96,1.0],[307,106,195.0],[307,107,1.0],[307,108,2.0],[307,112,12.0],[307,115,15.0],[307,117,2.0],[307,120,1.0],[307,137,2.0],[307,138,43.0],[307,141,52.0],[307,142,222.0],[307,143,2.0],[307,144,1.0],[307,145,33.0],[307,146,13.0],[307,147,3.0],[307,149,1.0],[307,150,2.0],[307,151,3.0],[307,153,3.0],[307,154,1.0],[307,155,7.0],[307,156,23.0],[307,157,7.0],[307,158,1.0],[307,159,1.0],[307,160,2.0],[307,161,1.0],[307,165,2.0],[307,166,2.0],[307,167,1.0],[307,169,3.0],[307,171,16.0],[307,172,2.0],[307,173,1.0],[307,174,1.0],[307,185,1.0],[307,195,1.0],[307,198,1.0],[307,199,1.0],[307,207,2.0],[307,211,1.0],[307,220,3.0],[307,238,3.0],[307,253,1.0],[307,301,1.0],[307,306,1.0],[307,408,1.0],[307,410,10.0],[307,436,2.0],[307,437,1.0],[307,438,1.0],[308,4,2.0],[308,40,1.0],[308,106,2.0],[308,107,1.0],[308,108,1.0],[308,109,1.0],[308,110,5.0],[308,111,6.0],[308,113,1.0],[308,114,1.0],[308,115,1.0],[308,116,1.0],[308,117,1.0],[308,118,3.0],[308,121,1.0],[308,122,1.0],[308,123,3.0],[308,124,2.0],[308,125,27.0],[308,126,1.0],[308,127,7.0],[308,130,2.0],[308,135,3.0],[308,136,1.0],[308,138,9.0],[308,142,2.0],[308,152,2.0],[308,156,1.0],[308,158,1.0],[308,160,1.0],[308,165,1.0],[308,166,1.0],[308,168,6.0],[308,183,3.0],[308,195,1.0],[308,197,2.0],[308,199,3.0],[308,200,1.0],[308,294,10.0],[308,300,1.0],[308,305,6.0],[308,408,1.0],[308,452,1.0],[309,42,1.0],[309,45,1.0],[309,49,4.0],[309,106,72.0],[309,107,1.0],[309,109,2.0],[309,110,2.0],[309,111,4.0],[309,112,3.0],[309,113,2.0],[309,114,1.0],[309,115,29.0],[309,117,2.0],[309,118,3.0],[309,119,1.0],[309,120,2.0],[309,122,1.0],[309,123,2.0],[309,125,1.0],[309,126,1.0],[309,127,3.0],[309,128,2.0],[309,130,2.0],[309,131,1.0],[309,180,1.0],[309,182,1.0],[309,185,5.0],[309,195,3.0],[309,196,1.0],[309,200,2.0],[309,205,1.0],[309,291,4.0],[309,301,2.0],[309,305,2.0],[309,407,1.0],[310,6,1.0],[310,33,1.0],[310,35,36.0],[310,44,1.0],[310,50,1.0],[310,177,31.0],[310,181,2.0],[310,192,1.0],[310,218,1.0],[310,236,1.0],[310,244,1.0],[310,245,4.0],[310,247,1.0],[310,248,2.0],[310,251,2.0],[310,252,1.0],[310,253,1.0],[310,254,13.0],[310,258,4.0],[310,259,7.0],[310,261,1.0],[310,265,1.0],[310,266,2.0],[310,272,1.0],[310,278,1.0],[310,279,1.0],[310,280,1.0],[310,284,1.0],[310,322,1.0],[310,335,2.0],[310,347,1.0],[311,5,2.0],[311,7,7.0],[311,11,2.0],[311,16,1.0],[311,17,1.0],[311,18,30.0],[311,19,1.0],[311,25,1.0],[311,31,1.0],[311,33,1.0],[311,44,1.0],[311,81,1.0],[311,98,1.0],[311,111,1.0],[311,117,1.0],[311,118,2.0],[311,126,1.0],[311,127,2.0],[311,147,1.0],[311,149,2.0],[311,150,1.0],[311,154,1.0],[311,171,6.0],[311,181,2.0],[311,195,1.0],[311,210,4.0],[311,212,2.0],[311,213,13.0],[311,216,1.0],[311,218,1.0],[311,220,6.0],[311,236,2.0],[311,238,2.0],[311,248,1.0],[311,252,2.0],[311,253,1.0],[311,259,14.0],[311,276,1.0],[311,284,1.0],[311,308,1.0],[311,320,3.0],[311,340,1.0],[311,437,1.0],[311,439,3.0],[312,40,1.0],[312,55,46.0],[312,106,1.0],[312,107,1.0],[312,108,4.0],[312,109,2.0],[312,110,3.0],[312,111,5.0],[312,113,93.0],[312,116,2.0],[312,117,2.0],[312,119,1.0],[312,120,4.0],[312,121,2.0],[312,122,1.0],[312,123,3.0],[312,124,1.0],[312,125,1.0],[312,126,1.0],[312,127,2.0],[312,128,1.0],[312,130,5.0],[312,131,3.0],[312,132,2.0],[312,134,4.0],[312,135,5.0],[312,142,2.0],[312,144,1.0],[312,146,1.0],[312,159,1.0],[312,192,1.0],[312,195,2.0],[312,199,5.0],[312,200,4.0],[312,205,14.0],[312,291,1.0],[312,301,6.0],[312,303,1.0],[312,305,1.0],[312,306,2.0],[312,307,1.0],[312,321,36.0],[312,322,1.0],[312,411,1.0],[312,413,1.0],[313,8,2.0],[313,34,1.0],[313,38,8.0],[313,44,1.0],[313,50,21.0],[313,54,12.0],[313,56,1.0],[313,58,1.0],[313,106,53.0],[313,108,1.0],[313,109,2.0],[313,117,2.0],[313,118,1.0],[313,123,2.0],[313,127,2.0],[313,134,1.0],[313,135,10.0],[313,178,1.0],[313,179,14.0],[313,181,1.0],[313,185,2.0],[313,187,12.0],[313,270,4.0],[313,275,1.0],[313,278,1.0],[313,285,1.0],[313,289,1.0],[313,294,1.0],[313,322,1.0],[313,324,5.0],[313,378,1.0],[314,0,1.0],[314,4,3.0],[314,5,1.0],[314,7,1.0],[314,15,2.0],[314,16,4.0],[314,21,2.0],[314,22,1.0],[314,24,3.0],[314,25,1.0],[314,26,1.0],[314,45,1.0],[314,46,6.0],[314,48,14.0],[314,50,1.0],[314,56,1.0],[314,65,2.0],[314,134,1.0],[314,139,1.0],[314,141,1.0],[314,142,1.0],[314,143,1.0],[314,144,9.0],[314,153,2.0],[314,156,1.0],[314,158,1.0],[314,159,6.0],[314,160,1.0],[314,163,1.0],[314,166,1.0],[314,168,4.0],[314,180,4.0],[314,212,2.0],[314,233,1.0],[314,234,1.0],[314,238,5.0],[314,239,86.0],[314,242,1.0],[314,256,1.0],[314,291,4.0],[314,302,3.0],[314,326,1.0],[314,330,10.0],[314,351,1.0],[314,375,1.0],[314,409,1.0],[314,410,1.0],[315,16,1.0],[315,21,1.0],[315,22,1.0],[315,23,1.0],[315,24,2.0],[315,25,2.0],[315,30,1.0],[315,213,2.0],[315,214,1.0],[315,215,1.0],[315,220,4.0],[315,235,1.0],[315,242,1.0],[316,5,2.0],[316,15,1.0],[316,16,1.0],[316,19,1.0],[316,21,3.0],[316,24,4.0],[316,27,127.0],[316,29,1.0],[316,33,2.0],[316,54,1.0],[316,66,1.0],[316,88,1.0],[316,104,1.0],[316,108,1.0],[316,110,1.0],[316,111,1.0],[316,113,1.0],[316,118,2.0],[316,120,1.0],[316,123,1.0],[316,124,1.0],[316,127,1.0],[316,130,1.0],[316,132,2.0],[316,135,1.0],[316,171,4.0],[316,172,3.0],[316,173,1.0],[316,174,5.0],[316,175,2.0],[316,197,55.0],[316,198,2.0],[316,199,1.0],[316,206,4.0],[316,213,1.0],[316,214,1.0],[316,215,1.0],[316,217,2.0],[316,219,1.0],[316,225,3.0],[316,233,1.0],[316,238,2.0],[316,239,1.0],[316,240,1.0],[316,245,1.0],[316,251,1.0],[316,260,2.0],[316,269,1.0],[316,271,1.0],[316,272,1.0],[316,279,1.0],[316,283,2.0],[316,289,1.0],[316,290,1.0],[316,292,1.0],[316,294,1.0],[316,295,12.0],[316,300,1.0],[316,301,1.0],[316,305,1.0],[316,313,1.0],[316,320,352.0],[316,326,1.0],[316,348,2.0],[316,350,1.0],[316,352,2.0],[316,378,7.0],[316,379,1.0],[316,384,2.0],[316,414,1.0],[316,437,2.0],[316,438,1.0],[316,439,2.0],[316,452,1.0],[317,11,4.0],[317,15,2.0],[317,16,2.0],[317,19,4.0],[317,50,1.0],[317,60,2.0],[317,65,1.0],[317,67,1.0],[317,69,3.0],[317,72,5.0],[317,87,1.0],[317,91,13.0],[317,92,1.0],[317,98,1.0],[317,104,1.0],[317,106,1.0],[317,109,1.0],[317,110,1.0],[317,115,1.0],[317,119,8.0],[317,127,1.0],[317,131,1.0],[317,142,1.0],[317,147,1.0],[317,148,2.0],[317,156,1.0],[317,158,1.0],[317,170,63.0],[317,196,2.0],[317,203,3.0],[317,209,53.0],[317,212,4.0],[317,213,1.0],[317,219,2.0],[317,224,1.0],[317,227,1.0],[317,230,1.0],[317,232,2.0],[317,236,1.0],[317,238,5.0],[317,242,1.0],[317,248,1.0],[317,252,1.0],[317,305,1.0],[317,310,1.0],[317,315,2.0],[317,316,2.0],[317,318,1.0],[317,319,4.0],[317,345,2.0],[317,346,6.0],[317,358,3.0],[317,359,2.0],[317,370,1.0],[317,371,1.0],[317,375,1.0],[317,386,1.0],[317,387,1.0],[317,389,1.0],[317,390,1.0],[317,392,2.0],[317,393,3.0],[317,396,1.0],[317,397,1.0],[317,398,2.0],[317,400,3.0],[317,402,1.0],[317,450,1.0],[318,1,24.0],[318,6,1.0],[318,12,7.0],[318,14,1.0],[318,20,1.0],[318,23,2.0],[318,62,1.0],[318,110,1.0],[318,116,1.0],[318,117,1.0],[318,118,1.0],[318,121,1.0],[318,126,1.0],[318,127,2.0],[318,128,1.0],[318,134,1.0],[318,137,1.0],[318,149,1.0],[318,216,3.0],[318,224,1.0],[318,235,71.0],[318,248,1.0],[318,265,1.0],[318,272,2.0],[318,275,2.0],[318,281,2.0],[318,332,1.0],[318,339,1.0],[318,340,3.0],[318,346,1.0],[318,347,2.0],[318,367,16.0],[318,385,6.0],[318,393,1.0],[318,406,1.0],[318,443,1.0],[319,6,1.0],[319,7,19.0],[319,11,2.0],[319,13,1.0],[319,16,2.0],[319,18,84.0],[319,19,1.0],[319,24,2.0],[319,25,1.0],[319,26,1.0],[319,28,1.0],[319,30,2.0],[319,31,10.0],[319,33,1.0],[319,34,1.0],[319,39,1.0],[319,189,1.0],[319,212,1.0],[319,214,1.0],[319,215,4.0],[319,217,7.0],[319,218,6.0],[319,219,3.0],[319,220,3.0],[319,221,7.0],[319,222,2.0],[319,225,4.0],[319,233,1.0],[319,234,1.0],[319,238,2.0],[319,242,7.0],[319,244,1.0],[319,246,1.0],[319,250,37.0],[319,252,2.0],[319,253,1.0],[319,256,1.0],[319,259,1.0],[319,260,5.0],[319,262,3.0],[319,264,1.0],[319,265,1.0],[319,266,1.0],[319,267,1.0],[319,269,1.0],[319,271,1.0],[319,272,2.0],[319,276,2.0],[319,279,2.0],[319,281,21.0],[319,283,1.0],[319,289,1.0],[319,300,2.0],[319,333,1.0],[319,348,1.0],[319,379,15.0],[319,385,1.0],[319,390,1.0],[319,419,1.0],[320,7,1.0],[320,16,1.0],[320,24,1.0],[320,25,1.0],[320,32,3.0],[320,39,1.0],[320,46,2.0],[320,53,1.0],[320,120,1.0],[320,123,2.0],[320,137,4.0],[320,138,2.0],[320,141,1.0],[320,142,1.0],[320,144,1.0],[320,146,1.0],[320,149,4.0],[320,150,2.0],[320,152,128.0],[320,154,1.0],[320,155,3.0],[320,156,1.0],[320,157,2.0],[320,158,1.0],[320,159,1.0],[320,160,1.0],[320,162,2.0],[320,163,2.0],[320,165,35.0],[320,166,2.0],[320,168,1.0],[320,212,6.0],[320,220,2.0],[320,238,1.0],[320,241,1.0],[320,265,1.0],[320,269,2.0],[320,294,1.0],[320,326,4.0],[320,372,1.0],[320,412,1.0],[321,7,3.0],[321,22,1.0],[321,23,2.0],[321,24,2.0],[321,28,1.0],[321,220,1.0],[321,224,2.0],[321,235,1.0],[321,238,1.0],[321,281,6.0],[321,375,1.0],[322,8,1.0],[322,43,1.0],[322,44,55.0],[322,46,1.0],[322,49,1.0],[322,61,8.0],[322,108,10.0],[322,109,1.0],[322,117,1.0],[322,130,1.0],[322,135,1.0],[322,137,1.0],[322,142,1.0],[322,150,1.0],[322,153,1.0],[322,163,2.0],[322,165,1.0],[322,177,1.0],[322,179,1.0],[322,181,28.0],[322,192,1.0],[322,287,1.0],[322,302,1.0],[322,355,1.0],[323,5,1.0],[323,7,1.0],[323,16,4.0],[323,18,1.0],[323,19,1.0],[323,21,2.0],[323,23,2.0],[323,24,2.0],[323,25,1.0],[323,26,1.0],[323,28,2.0],[323,30,1.0],[323,106,1.0],[323,107,1.0],[323,108,1.0],[323,110,4.0],[323,113,1.0],[323,115,1.0],[323,117,1.0],[323,118,1.0],[323,120,1.0],[323,122,1.0],[323,123,3.0],[323,124,1.0],[323,135,2.0],[323,195,2.0],[323,197,1.0],[323,199,2.0],[323,205,12.0],[323,212,1.0],[323,215,1.0],[323,237,1.0],[323,301,1.0],[323,305,1.0],[323,309,3.0],[323,379,1.0],[324,0,1.0],[324,2,1.0],[324,3,1.0],[324,31,1.0],[324,32,1.0],[324,41,1.0],[324,61,6.0],[324,63,1.0],[324,64,1.0],[324,66,1.0],[324,71,1.0],[324,72,1.0],[324,77,1.0],[324,78,1.0],[324,80,1.0],[324,81,1.0],[324,90,1.0],[324,96,2.0],[324,98,1.0],[324,100,1.0],[324,106,1.0],[324,107,1.0],[324,113,1.0],[324,117,1.0],[324,118,2.0],[324,120,1.0],[324,123,1.0],[324,127,6.0],[324,128,2.0],[324,130,1.0],[324,134,1.0],[324,135,3.0],[324,137,1.0],[324,140,1.0],[324,142,3.0],[324,143,1.0],[324,145,2.0],[324,146,1.0],[324,148,19.0],[324,149,2.0],[324,150,3.0],[324,152,4.0],[324,153,2.0],[324,155,2.0],[324,156,1.0],[324,157,7.0],[324,159,2.0],[324,161,22.0],[324,162,1.0],[324,163,1.0],[324,164,1.0],[324,166,1.0],[324,189,1.0],[324,196,14.0],[324,197,1.0],[324,200,2.0],[324,206,1.0],[324,213,1.0],[324,221,2.0],[324,223,2.0],[324,249,1.0],[324,256,2.0],[324,257,3.0],[324,260,1.0],[324,262,1.0],[324,268,1.0],[324,272,3.0],[324,276,1.0],[324,301,1.0],[324,305,1.0],[324,306,1.0],[324,308,2.0],[324,319,13.0],[324,366,1.0],[324,371,1.0],[324,408,1.0],[324,409,1.0],[324,446,1.0],[325,8,95.0],[325,9,1.0],[325,10,60.0],[325,13,1.0],[325,14,2.0],[325,16,1.0],[325,26,4.0],[325,35,1.0],[325,37,2.0],[325,38,1.0],[325,40,1.0],[325,48,1.0],[325,60,2.0],[325,62,1.0],[325,63,3.0],[325,68,1.0],[325,81,2.0],[325,84,8.0],[325,90,1.0],[325,91,6.0],[325,95,2.0],[325,97,1.0],[325,99,1.0],[325,104,9.0],[325,106,1.0],[325,118,6.0],[325,185,1.0],[325,187,1.0],[325,191,1.0],[325,193,1.0],[325,194,3.0],[325,199,2.0],[325,200,1.0],[325,205,1.0],[325,214,4.0],[325,228,1.0],[325,231,3.0],[325,240,1.0],[325,267,1.0],[325,268,1.0],[325,329,1.0],[325,333,2.0],[325,335,1.0],[325,359,1.0],[325,363,1.0],[325,386,1.0],[325,392,1.0],[325,397,1.0],[325,398,1.0],[326,94,2.0],[326,100,1.0],[326,107,2.0],[326,110,1.0],[326,111,1.0],[326,113,18.0],[326,114,70.0],[326,115,2.0],[326,116,1.0],[326,118,2.0],[326,123,3.0],[326,124,2.0],[326,127,3.0],[326,130,5.0],[326,131,1.0],[326,134,1.0],[326,135,1.0],[326,196,1.0],[326,301,2.0],[326,302,1.0],[326,305,3.0],[326,307,1.0],[326,309,1.0],[327,5,2.0],[327,7,87.0],[327,11,2.0],[327,18,3.0],[327,20,1.0],[327,21,1.0],[327,22,2.0],[327,24,4.0],[327,26,1.0],[327,28,2.0],[327,29,1.0],[327,30,1.0],[327,34,1.0],[327,70,1.0],[327,74,1.0],[327,75,1.0],[327,119,1.0],[327,123,1.0],[327,127,1.0],[327,150,1.0],[327,152,1.0],[327,171,6.0],[327,198,1.0],[327,212,2.0],[327,213,3.0],[327,215,1.0],[327,217,2.0],[327,218,10.0],[327,220,21.0],[327,224,1.0],[327,234,3.0],[327,236,1.0],[327,242,1.0],[327,245,3.0],[327,249,1.0],[327,252,1.0],[327,253,1.0],[327,262,1.0],[327,271,1.0],[327,280,1.0],[327,437,1.0],[327,438,1.0],[327,441,2.0],[328,17,1.0],[328,24,1.0],[328,25,1.0],[328,28,171.0],[328,220,1.0],[328,234,1.0],[329,2,1.0],[329,3,2.0],[329,4,17.0],[329,14,3.0],[329,16,1.0],[329,19,1.0],[329,24,2.0],[329,25,2.0],[329,26,2.0],[329,28,1.0],[329,35,37.0],[329,44,6.0],[329,108,5.0],[329,135,1.0],[329,137,3.0],[329,138,10.0],[329,139,3.0],[329,141,2.0],[329,142,27.0],[329,143,2.0],[329,144,1.0],[329,145,7.0],[329,146,6.0],[329,147,2.0],[329,149,3.0],[329,150,2.0],[329,151,3.0],[329,152,2.0],[329,153,3.0],[329,155,4.0],[329,156,8.0],[329,157,12.0],[329,158,5.0],[329,159,1.0],[329,160,1.0],[329,161,2.0],[329,162,1.0],[329,166,1.0],[329,168,1.0],[329,169,1.0],[329,177,12.0],[329,181,6.0],[329,182,1.0],[329,207,1.0],[329,213,1.0],[329,219,1.0],[329,223,1.0],[329,296,1.0],[329,329,1.0],[329,408,1.0],[329,409,3.0],[330,4,1.0],[330,7,157.0],[330,8,91.0],[330,9,17.0],[330,10,26.0],[330,11,12.0],[330,12,2.0],[330,14,15.0],[330,15,17.0],[330,16,32.0],[330,17,4.0],[330,18,29.0],[330,25,35.0],[330,26,58.0],[330,27,3.0],[330,28,1.0],[330,29,66.0],[330,30,4.0],[330,31,9.0],[330,32,8.0],[330,37,6.0],[330,40,2.0],[330,43,3.0],[330,46,3.0],[330,48,2.0],[330,51,1.0],[330,55,8.0],[330,56,39.0],[330,63,1.0],[330,65,2.0],[330,66,1.0],[330,68,1.0],[330,72,2.0],[330,73,6.0],[330,77,1.0],[330,79,1.0],[330,80,1.0],[330,84,2.0],[330,85,2.0],[330,90,5.0],[330,91,3.0],[330,92,1.0],[330,93,7.0],[330,95,34.0],[330,98,1.0],[330,101,15.0],[330,103,1.0],[330,104,25.0],[330,107,7.0],[330,110,12.0],[330,111,1.0],[330,114,1.0],[330,116,1.0],[330,118,3.0],[330,121,1.0],[330,124,1.0],[330,131,1.0],[330,138,1.0],[330,140,1.0],[330,148,4.0],[330,152,1.0],[330,155,2.0],[330,159,1.0],[330,170,17.0],[330,178,1.0],[330,179,1.0],[330,185,1.0],[330,188,1.0],[330,193,1.0],[330,194,1.0],[330,197,1.0],[330,199,2.0],[330,204,23.0],[330,205,3.0],[330,211,3.0],[330,212,11.0],[330,213,4.0],[330,214,109.0],[330,215,7.0],[330,219,14.0],[330,224,27.0],[330,225,1.0],[330,231,20.0],[330,232,1.0],[330,233,1.0],[330,235,1.0],[330,236,7.0],[330,237,3.0],[330,238,2.0],[330,239,31.0],[330,240,11.0],[330,242,2.0],[330,244,1.0],[330,245,1.0],[330,246,33.0],[330,256,1.0],[330,257,2.0],[330,258,11.0],[330,260,4.0],[330,261,1.0],[330,263,5.0],[330,267,10.0],[330,275,1.0],[330,278,5.0],[330,280,4.0],[330,281,7.0],[330,286,5.0],[330,287,2.0],[330,289,11.0],[330,295,5.0],[330,297,1.0],[330,298,2.0],[330,307,1.0],[330,310,1.0],[330,311,6.0],[330,312,2.0],[330,313,2.0],[330,316,3.0],[330,318,2.0],[330,320,2.0],[330,321,4.0],[330,322,1.0],[330,323,4.0],[330,328,1.0],[330,330,1.0],[330,333,5.0],[330,344,1.0],[330,345,2.0],[330,346,1.0],[330,350,1.0],[330,351,13.0],[330,353,1.0],[330,357,11.0],[330,358,3.0],[330,359,1.0],[330,360,1.0],[330,363,12.0],[330,365,1.0],[330,370,11.0],[330,375,145.0],[330,378,1.0],[330,379,73.0],[330,383,1.0],[330,391,2.0],[330,392,7.0],[330,397,13.0],[330,409,6.0],[330,417,3.0],[330,419,4.0],[330,423,16.0],[330,424,2.0],[330,430,3.0],[330,444,1.0],[330,446,1.0],[330,447,1.0],[330,452,1.0],[331,6,7.0],[331,11,5.0],[331,32,5.0],[331,44,1.0],[331,46,713.0],[331,53,9.0],[331,106,3.0],[331,112,1.0],[331,114,1.0],[331,119,25.0],[331,121,1.0],[331,135,26.0],[331,139,2.0],[331,142,3.0],[331,158,1.0],[331,177,1.0],[331,182,1.0],[331,191,1.0],[331,197,5.0],[331,199,1.0],[331,216,1.0],[331,220,1.0],[331,244,2.0],[331,245,238.0],[331,249,1.0],[331,251,6.0],[331,252,3.0],[331,253,3.0],[331,256,7.0],[331,258,1.0],[331,263,5.0],[331,271,1.0],[331,282,6.0],[331,285,1.0],[331,322,1.0],[331,326,278.0],[331,330,1.0],[331,348,1.0],[332,75,3.0],[332,109,20.0],[332,119,1.0],[332,120,2.0],[332,123,2.0],[332,124,13.0],[332,170,23.0],[332,187,4.0],[332,199,2.0],[332,200,1.0],[332,216,29.0],[332,244,1.0],[332,247,1.0],[332,250,2.0],[332,252,4.0],[332,265,1.0],[332,266,1.0],[332,267,4.0],[332,273,2.0],[332,305,2.0],[332,310,3.0],[332,313,24.0],[332,315,22.0],[332,316,71.0],[332,318,2.0],[332,319,1.0],[332,339,1.0],[332,343,54.0],[332,344,3.0],[332,345,6.0],[332,346,1.0],[332,350,6.0],[332,351,172.0],[332,358,1.0],[332,371,28.0],[332,434,2.0],[332,443,2.0],[333,5,2.0],[333,6,1.0],[333,7,1.0],[333,11,1.0],[333,16,2.0],[333,17,5.0],[333,18,1.0],[333,19,1.0],[333,20,1.0],[333,22,14.0],[333,23,2.0],[333,24,1.0],[333,25,1.0],[333,28,1.0],[333,29,2.0],[333,32,1.0],[333,33,19.0],[333,34,3.0],[333,38,11.0],[333,46,1.0],[333,57,1.0],[333,178,7.0],[333,192,1.0],[333,212,1.0],[333,213,2.0],[333,215,9.0],[333,217,2.0],[333,218,1.0],[333,219,31.0],[333,220,3.0],[333,221,9.0],[333,222,2.0],[333,224,1.0],[333,225,1.0],[333,226,1.0],[333,237,2.0],[333,238,2.0],[333,240,1.0],[333,241,1.0],[333,242,11.0],[333,243,1.0],[333,244,3.0],[333,245,2.0],[333,246,1.0],[333,248,3.0],[333,249,1.0],[333,250,17.0],[333,251,3.0],[333,256,1.0],[333,257,3.0],[333,260,2.0],[333,263,2.0],[333,264,1.0],[333,267,5.0],[333,269,2.0],[333,270,1.0],[333,272,2.0],[333,276,1.0],[333,278,1.0],[333,280,1.0],[333,281,3.0],[333,283,1.0],[333,284,1.0],[333,289,1.0],[333,292,2.0],[333,297,14.0],[333,299,1.0],[333,300,1.0],[333,327,1.0],[333,333,1.0],[333,338,1.0],[333,347,1.0],[333,348,1.0],[333,349,2.0],[333,355,9.0],[333,365,1.0],[333,378,2.0],[333,379,7.0],[333,380,2.0],[333,384,1.0],[333,398,1.0],[334,14,1.0],[334,16,1.0],[334,19,1.0],[334,21,1.0],[334,24,1.0],[334,28,1.0],[334,29,1.0],[334,30,1.0],[334,69,1.0],[334,82,1.0],[334,92,3.0],[334,104,1.0],[334,214,1.0],[334,219,1.0],[334,234,56.0],[334,236,1.0],[334,240,1.0],[334,241,1.0],[334,242,1.0],[334,266,5.0],[334,357,1.0],[334,379,3.0],[334,384,1.0],[335,16,1.0],[335,63,1.0],[335,81,1.0],[335,172,1.0],[335,245,1.0],[335,372,49.0],[336,5,1.0],[336,7,2.0],[336,11,1.0],[336,17,8.0],[336,20,1.0],[336,21,1.0],[336,24,1.0],[336,25,1.0],[336,27,1.0],[336,29,1.0],[336,31,9.0],[336,33,17.0],[336,34,4.0],[336,39,1.0],[336,43,1.0],[336,47,1.0],[336,189,1.0],[336,194,1.0],[336,212,1.0],[336,215,3.0],[336,216,1.0],[336,217,3.0],[336,218,4.0],[336,219,19.0],[336,221,6.0],[336,222,1.0],[336,225,2.0],[336,234,1.0],[336,239,1.0],[336,242,17.0],[336,244,2.0],[336,245,1.0],[336,248,3.0],[336,252,2.0],[336,256,2.0],[336,260,2.0],[336,262,2.0],[336,266,2.0],[336,270,1.0],[336,271,3.0],[336,272,2.0],[336,279,2.0],[336,289,8.0],[336,290,4.0],[336,293,2.0],[336,297,1.0],[336,326,1.0],[336,332,1.0],[336,333,4.0],[336,335,2.0],[336,355,1.0],[336,379,6.0],[336,416,1.0],[336,452,1.0],[337,2,1.0],[337,106,20.0],[337,107,9.0],[337,108,5.0],[337,109,14.0],[337,110,38.0],[337,111,19.0],[337,112,17.0],[337,113,3.0],[337,114,6.0],[337,115,3.0],[337,116,11.0],[337,117,13.0],[337,118,15.0],[337,119,7.0],[337,120,15.0],[337,121,2.0],[337,122,3.0],[337,123,29.0],[337,124,6.0],[337,125,50.0],[337,126,9.0],[337,127,39.0],[337,128,380.0],[337,129,3.0],[337,130,22.0],[337,131,12.0],[337,132,3.0],[337,133,3.0],[337,134,9.0],[337,135,10.0],[337,138,2.0],[337,140,1.0],[337,149,1.0],[337,152,1.0],[337,156,1.0],[337,162,1.0],[337,165,6.0],[337,195,6.0],[337,196,1.0],[337,197,7.0],[337,199,16.0],[337,200,2.0],[337,205,1.0],[337,301,17.0],[337,302,300.0],[337,303,5.0],[337,305,6.0],[337,306,8.0],[337,307,5.0],[337,308,1.0],[337,309,3.0],[337,407,4.0],[338,17,1.0],[338,19,1.0],[338,24,1.0],[338,27,2.0],[338,33,2.0],[338,38,5.0],[338,39,2.0],[338,44,1.0],[338,46,1.0],[338,49,1.0],[338,57,1.0],[338,178,2.0],[338,181,2.0],[338,212,1.0],[338,214,2.0],[338,215,3.0],[338,218,2.0],[338,219,17.0],[338,221,7.0],[338,224,1.0],[338,225,4.0],[338,226,1.0],[338,235,2.0],[338,242,12.0],[338,244,1.0],[338,246,4.0],[338,252,1.0],[338,256,1.0],[338,257,1.0],[338,260,5.0],[338,266,2.0],[338,267,1.0],[338,269,3.0],[338,271,2.0],[338,279,4.0],[338,281,1.0],[338,290,1.0],[338,295,1.0],[338,297,4.0],[338,322,1.0],[338,326,1.0],[338,332,1.0],[338,334,1.0],[338,347,1.0],[338,355,1.0],[338,373,1.0],[338,379,8.0],[338,421,1.0],[339,5,1.0],[339,7,6.0],[339,11,1.0],[339,15,1.0],[339,16,1.0],[339,29,1.0],[339,30,1.0],[339,74,1.0],[339,81,1.0],[339,117,1.0],[339,118,1.0],[339,119,3.0],[339,121,1.0],[339,123,6.0],[339,132,1.0],[339,137,1.0],[339,147,1.0],[339,161,1.0],[339,171,8.0],[339,172,2.0],[339,173,25.0],[339,174,2.0],[339,198,2.0],[339,213,1.0],[339,218,18.0],[339,220,13.0],[339,228,1.0],[339,245,2.0],[339,253,2.0],[339,257,3.0],[339,264,4.0],[339,271,1.0],[339,273,2.0],[339,276,1.0],[339,277,1.0],[339,343,1.0],[339,346,1.0],[339,357,1.0],[339,358,1.0],[339,375,1.0],[339,385,1.0],[339,409,1.0],[340,0,1.0],[340,4,2.0],[340,106,4.0],[340,107,82.0],[340,108,1.0],[340,109,1.0],[340,110,2.0],[340,112,1.0],[340,113,1.0],[340,114,3.0],[340,115,1.0],[340,116,1.0],[340,117,2.0],[340,118,23.0],[340,120,1.0],[340,122,1.0],[340,123,6.0],[340,124,1.0],[340,126,1.0],[340,127,6.0],[340,128,2.0],[340,130,3.0],[340,131,2.0],[340,132,1.0],[340,135,1.0],[340,137,3.0],[340,138,1.0],[340,141,3.0],[340,143,1.0],[340,144,1.0],[340,145,1.0],[340,146,321.0],[340,147,3.0],[340,148,2.0],[340,149,1.0],[340,150,1.0],[340,151,2.0],[340,153,2.0],[340,154,1.0],[340,155,1.0],[340,158,1.0],[340,159,3.0],[340,160,2.0],[340,162,2.0],[340,163,2.0],[340,165,1.0],[340,166,1.0],[340,168,1.0],[340,169,2.0],[340,195,1.0],[340,196,1.0],[340,197,1.0],[340,199,44.0],[340,200,1.0],[340,223,2.0],[340,301,5.0],[340,302,3.0],[340,303,1.0],[340,304,1.0],[340,305,2.0],[340,306,2.0],[340,307,1.0],[340,308,1.0],[340,366,1.0],[341,16,1.0],[341,35,5.0],[341,44,4.0],[341,45,1.0],[341,67,1.0],[341,80,1.0],[341,106,14.0],[341,107,2.0],[341,112,5.0],[341,117,2.0],[341,120,1.0],[341,123,1.0],[341,124,1.0],[341,126,8.0],[341,127,1.0],[341,132,1.0],[341,143,2.0],[341,148,1.0],[341,157,1.0],[341,171,27.0],[341,173,1.0],[341,174,2.0],[341,177,2.0],[341,181,3.0],[341,195,1.0],[341,197,1.0],[341,200,1.0],[341,201,2.0],[341,212,3.0],[341,213,19.0],[341,220,14.0],[341,238,6.0],[341,263,1.0],[341,322,1.0],[341,339,1.0],[341,372,1.0],[341,439,1.0],[342,8,1.0],[342,9,29.0],[342,10,1.0],[342,35,1.0],[342,37,84.0],[342,38,1.0],[342,42,1.0],[342,43,2.0],[342,44,2.0],[342,46,1.0],[342,49,1.0],[342,50,1.0],[342,53,1.0],[342,55,1.0],[342,56,44.0],[342,106,1.0],[342,107,1.0],[342,108,2.0],[342,109,4.0],[342,110,7.0],[342,111,1.0],[342,112,1.0],[342,113,1.0],[342,114,2.0],[342,116,1.0],[342,117,3.0],[342,118,3.0],[342,119,2.0],[342,120,1.0],[342,123,2.0],[342,126,2.0],[342,127,5.0],[342,128,106.0],[342,129,2.0],[342,130,2.0],[342,131,1.0],[342,134,3.0],[342,135,1.0],[342,181,2.0],[342,183,1.0],[342,185,2.0],[342,187,2.0],[342,194,63.0],[342,195,2.0],[342,196,7.0],[342,199,2.0],[342,200,1.0],[342,291,1.0],[342,294,1.0],[342,302,1.0],[342,305,3.0],[342,307,1.0],[342,322,2.0],[342,335,1.0],[343,8,1.0],[343,9,1.0],[343,10,1.0],[343,36,1.0],[343,43,2.0],[343,44,1.0],[343,46,2.0],[343,49,1.0],[343,50,1.0],[343,52,1.0],[343,55,1.0],[343,178,1.0],[343,179,1.0],[343,180,2.0],[343,185,1.0],[343,186,1.0],[343,191,1.0],[343,192,1.0],[343,193,1.0],[343,287,1.0],[343,290,2.0],[343,294,1.0],[343,296,96.0],[343,322,1.0],[343,330,2.0],[343,356,48.0],[344,2,1.0],[344,4,1.0],[344,35,5.0],[344,60,1.0],[344,68,8.0],[344,75,1.0],[344,77,1.0],[344,81,1.0],[344,87,1.0],[344,91,2.0],[344,106,30.0],[344,110,1.0],[344,116,1.0],[344,119,1.0],[344,121,1.0],[344,123,1.0],[344,127,1.0],[344,130,1.0],[344,137,2.0],[344,138,3.0],[344,141,2.0],[344,142,7.0],[344,143,1.0],[344,146,1.0],[344,147,2.0],[344,148,2.0],[344,149,1.0],[344,150,1.0],[344,151,1.0],[344,155,3.0],[344,161,20.0],[344,166,17.0],[344,169,1.0],[344,200,1.0],[344,223,1.0],[344,242,7.0],[344,268,1.0],[344,289,1.0],[344,290,1.0],[344,303,1.0],[344,409,1.0],[345,11,2.0],[345,33,2.0],[345,38,71.0],[345,44,3.0],[345,50,5.0],[345,54,7.0],[345,106,4.0],[345,114,2.0],[345,123,1.0],[345,178,33.0],[345,179,1.0],[345,180,1.0],[345,181,1.0],[345,185,4.0],[345,187,1.0],[345,191,1.0],[345,248,1.0],[345,254,1.0],[345,263,1.0],[345,267,2.0],[345,273,1.0],[345,291,3.0],[345,324,4.0],[345,339,2.0],[346,5,1.0],[346,10,1.0],[346,11,5.0],[346,14,1.0],[346,21,1.0],[346,24,2.0],[346,26,3.0],[346,28,2.0],[346,29,1.0],[346,40,2.0],[346,50,1.0],[346,65,1.0],[346,66,1.0],[346,72,1.0],[346,106,1.0],[346,109,1.0],[346,110,2.0],[346,111,4.0],[346,117,1.0],[346,118,2.0],[346,123,5.0],[346,124,4.0],[346,125,1.0],[346,127,3.0],[346,128,3.0],[346,130,1.0],[346,131,2.0],[346,137,1.0],[346,138,2.0],[346,141,1.0],[346,150,3.0],[346,151,1.0],[346,153,1.0],[346,162,2.0],[346,165,1.0],[346,166,1.0],[346,171,2.0],[346,172,1.0],[346,173,3.0],[346,174,2.0],[346,175,1.0],[346,185,1.0],[346,186,2.0],[346,193,1.0],[346,198,2.0],[346,199,6.0],[346,212,1.0],[346,213,1.0],[346,216,3.0],[346,220,4.0],[346,231,2.0],[346,234,1.0],[346,235,1.0],[346,238,1.0],[346,243,1.0],[346,244,1.0],[346,245,1.0],[346,249,1.0],[346,251,1.0],[346,252,6.0],[346,253,1.0],[346,259,2.0],[346,265,2.0],[346,266,6.0],[346,267,3.0],[346,278,1.0],[346,283,3.0],[346,285,2.0],[346,294,3.0],[346,295,1.0],[346,300,1.0],[346,301,1.0],[346,303,3.0],[346,305,2.0],[346,320,22.0],[346,358,1.0],[346,372,2.0],[346,375,1.0],[346,414,2.0],[346,438,2.0],[346,440,1.0],[347,11,1.0],[347,35,163.0],[347,39,1.0],[347,43,1.0],[347,44,2.0],[347,46,1.0],[347,49,1.0],[347,50,2.0],[347,54,1.0],[347,176,1.0],[347,177,77.0],[347,183,1.0],[347,185,2.0],[347,187,3.0],[347,190,1.0],[347,191,1.0],[347,206,17.0],[347,250,1.0],[347,252,1.0],[347,260,1.0],[347,264,1.0],[347,266,1.0],[347,270,1.0],[347,272,2.0],[347,285,1.0],[347,288,1.0],[347,313,1.0],[347,318,20.0],[347,322,1.0],[347,325,1.0],[347,345,1.0],[347,424,27.0],[348,14,3.0],[348,15,1.0],[348,16,3.0],[348,20,1.0],[348,21,2.0],[348,22,2.0],[348,23,3.0],[348,24,1.0],[348,25,3.0],[348,26,2.0],[348,27,1.0],[348,28,1.0],[348,30,2.0],[348,31,2.0],[348,61,3.0],[348,64,5.0],[348,65,3.0],[348,67,1.0],[348,71,1.0],[348,72,1.0],[348,78,3.0],[348,80,2.0],[348,81,2.0],[348,82,4.0],[348,83,1.0],[348,87,2.0],[348,88,1.0],[348,91,6.0],[348,100,1.0],[348,104,1.0],[348,123,1.0],[348,126,9.0],[348,129,2.0],[348,158,1.0],[348,173,1.0],[348,213,1.0],[348,220,4.0],[348,225,1.0],[348,233,1.0],[348,246,1.0],[348,249,1.0],[348,271,1.0],[348,303,1.0],[348,345,1.0],[348,357,166.0],[348,379,1.0],[348,380,1.0],[348,407,2.0],[349,10,1.0],[349,37,1.0],[349,38,1.0],[349,39,1.0],[349,41,1.0],[349,43,2.0],[349,44,10.0],[349,45,1.0],[349,46,2.0],[349,47,2.0],[349,49,1.0],[349,53,1.0],[349,106,1.0],[349,110,1.0],[349,123,2.0],[349,135,1.0],[349,177,2.0],[349,178,4.0],[349,181,1.0],[349,185,1.0],[349,186,2.0],[349,187,8.0],[349,193,2.0],[349,195,1.0],[349,202,3.0],[349,243,1.0],[349,250,1.0],[349,264,1.0],[349,281,1.0],[349,283,1.0],[349,285,2.0],[349,286,1.0],[349,292,8.0],[349,302,3.0],[349,303,1.0],[349,322,1.0],[349,326,1.0],[349,327,7.0],[349,336,33.0],[349,355,1.0],[350,5,2.0],[350,6,1.0],[350,11,3.0],[350,15,1.0],[350,16,1.0],[350,22,1.0],[350,24,1.0],[350,26,1.0],[350,35,1.0],[350,40,2.0],[350,87,1.0],[350,109,1.0],[350,110,4.0],[350,111,1.0],[350,123,3.0],[350,124,2.0],[350,137,2.0],[350,149,1.0],[350,150,2.0],[350,161,2.0],[350,162,1.0],[350,173,4.0],[350,174,2.0],[350,183,1.0],[350,187,1.0],[350,199,4.0],[350,200,1.0],[350,212,3.0],[350,213,1.0],[350,216,1.0],[350,220,2.0],[350,230,1.0],[350,235,1.0],[350,244,1.0],[350,248,2.0],[350,250,3.0],[350,252,5.0],[350,255,1.0],[350,256,1.0],[350,259,1.0],[350,266,7.0],[350,267,3.0],[350,270,1.0],[350,281,1.0],[350,283,2.0],[350,305,1.0],[350,320,14.0],[350,347,1.0],[350,372,3.0],[350,379,1.0],[350,437,1.0],[351,3,3.0],[351,22,1.0],[351,52,1.0],[351,109,1.0],[351,110,1.0],[351,111,1.0],[351,112,1.0],[351,121,1.0],[351,131,1.0],[351,152,1.0],[351,168,3.0],[351,169,1.0],[351,195,1.0],[351,199,1.0],[351,225,1.0],[351,286,1.0],[351,290,1.0],[351,301,1.0],[351,306,8.0],[351,315,1.0],[351,323,4.0],[351,343,1.0],[351,371,81.0],[351,375,1.0],[351,407,4.0],[351,408,3.0],[351,439,2.0],[352,3,3.0],[352,5,1.0],[352,11,4.0],[352,16,1.0],[352,19,1.0],[352,21,1.0],[352,22,2.0],[352,23,1.0],[352,26,2.0],[352,29,2.0],[352,33,1.0],[352,35,1.0],[352,36,1.0],[352,40,1.0],[352,46,1.0],[352,70,1.0],[352,77,1.0],[352,92,1.0],[352,110,1.0],[352,111,4.0],[352,118,3.0],[352,119,1.0],[352,123,8.0],[352,124,4.0],[352,127,4.0],[352,128,2.0],[352,131,1.0],[352,135,2.0],[352,137,3.0],[352,140,1.0],[352,143,1.0],[352,147,2.0],[352,149,1.0],[352,150,5.0],[352,151,2.0],[352,152,1.0],[352,153,1.0],[352,156,1.0],[352,161,3.0],[352,162,4.0],[352,163,1.0],[352,167,1.0],[352,171,2.0],[352,172,3.0],[352,173,1.0],[352,174,1.0],[352,186,3.0],[352,193,1.0],[352,197,1.0],[352,199,2.0],[352,202,1.0],[352,210,1.0],[352,212,2.0],[352,213,2.0],[352,216,4.0],[352,220,1.0],[352,224,1.0],[352,225,1.0],[352,231,1.0],[352,235,1.0],[352,244,2.0],[352,245,1.0],[352,248,6.0],[352,252,9.0],[352,253,1.0],[352,260,1.0],[352,261,1.0],[352,263,1.0],[352,266,20.0],[352,267,2.0],[352,271,1.0],[352,273,1.0],[352,281,1.0],[352,283,1.0],[352,285,3.0],[352,294,1.0],[352,305,4.0],[352,320,22.0],[352,340,1.0],[352,348,1.0],[352,357,1.0],[352,372,1.0],[352,379,1.0],[353,7,1.0],[353,22,1.0],[353,23,1.0],[353,24,2.0],[353,25,1.0],[353,26,2.0],[353,28,1.0],[353,30,1.0],[353,220,2.0],[353,224,1.0],[353,234,2.0],[353,239,98.0],[353,357,1.0],[353,380,1.0],[354,3,1.0],[354,7,10.0],[354,137,4.0],[354,138,1.0],[354,140,2.0],[354,142,4.0],[354,143,1.0],[354,146,4.0],[354,147,1.0],[354,148,3.0],[354,149,5.0],[354,150,5.0],[354,151,4.0],[354,152,1.0],[354,153,1.0],[354,154,1.0],[354,158,1.0],[354,160,1.0],[354,161,4.0],[354,162,1.0],[354,163,3.0],[354,165,60.0],[354,166,2.0],[354,168,1.0],[354,169,1.0],[354,223,1.0],[354,375,1.0],[354,408,1.0],[354,410,1.0],[354,413,1.0],[355,7,2.0],[355,19,1.0],[355,20,1.0],[355,25,1.0],[355,28,2.0],[355,30,1.0],[355,38,4.0],[355,42,4.0],[355,43,1.0],[355,79,1.0],[355,81,1.0],[355,92,1.0],[355,108,1.0],[355,109,2.0],[355,110,1.0],[355,111,12.0],[355,112,1.0],[355,114,10.0],[355,118,1.0],[355,119,13.0],[355,120,5.0],[355,121,1.0],[355,123,6.0],[355,124,1.0],[355,128,1.0],[355,131,1.0],[355,134,1.0],[355,137,2.0],[355,142,1.0],[355,171,1.0],[355,172,1.0],[355,178,2.0],[355,188,3.0],[355,196,1.0],[355,200,2.0],[355,213,3.0],[355,215,1.0],[355,217,1.0],[355,220,2.0],[355,236,1.0],[355,237,1.0],[355,264,1.0],[355,298,3.0],[355,306,2.0],[356,0,1.0],[356,3,1.0],[356,4,1.0],[356,7,1.0],[356,14,2.0],[356,20,6.0],[356,35,3.0],[356,44,2.0],[356,78,5.0],[356,106,9.0],[356,115,8.0],[356,117,3.0],[356,120,1.0],[356,123,1.0],[356,127,1.0],[356,130,2.0],[356,137,2.0],[356,142,5.0],[356,143,19.0],[356,144,3.0],[356,145,1.0],[356,146,2.0],[356,147,54.0],[356,148,2.0],[356,149,3.0],[356,150,2.0],[356,151,1.0],[356,152,2.0],[356,153,2.0],[356,154,6.0],[356,155,2.0],[356,158,2.0],[356,160,5.0],[356,163,1.0],[356,166,1.0],[356,167,1.0],[356,169,1.0],[356,181,2.0],[356,200,1.0],[356,207,1.0],[356,212,1.0],[356,220,3.0],[356,305,1.0],[356,365,1.0],[356,395,1.0],[356,397,1.0],[356,409,9.0],[356,419,3.0],[357,6,1.0],[357,11,1.0],[357,38,79.0],[357,44,1.0],[357,47,1.0],[357,49,1.0],[357,50,10.0],[357,52,2.0],[357,54,2.0],[357,110,1.0],[357,112,1.0],[357,114,1.0],[357,117,2.0],[357,120,1.0],[357,178,32.0],[357,179,3.0],[357,180,1.0],[357,181,1.0],[357,182,1.0],[357,185,1.0],[357,190,1.0],[357,218,1.0],[357,248,2.0],[357,250,1.0],[357,263,41.0],[357,268,1.0],[357,291,4.0],[357,303,3.0],[357,339,1.0],[357,349,4.0],[357,350,2.0],[357,381,1.0],[358,5,2.0],[358,14,1.0],[358,21,1.0],[358,22,10.0],[358,23,1.0],[358,24,1.0],[358,29,18.0],[358,31,1.0],[358,37,7.0],[358,47,1.0],[358,66,1.0],[358,68,1.0],[358,77,7.0],[358,80,1.0],[358,102,1.0],[358,107,1.0],[358,112,2.0],[358,131,1.0],[358,146,4.0],[358,149,1.0],[358,155,1.0],[358,159,1.0],[358,168,1.0],[358,171,14.0],[358,173,1.0],[358,184,1.0],[358,194,7.0],[358,212,3.0],[358,213,21.0],[358,219,2.0],[358,220,12.0],[358,224,1.0],[358,234,13.0],[358,236,1.0],[358,238,4.0],[358,251,1.0],[358,259,1.0],[358,276,1.0],[358,294,1.0],[358,411,2.0],[358,437,1.0],[358,439,1.0],[358,440,1.0],[359,0,1.0],[359,1,2.0],[359,2,1.0],[359,3,2.0],[359,4,13.0],[359,137,4.0],[359,138,12.0],[359,139,1.0],[359,140,1.0],[359,141,4.0],[359,142,19.0],[359,143,1.0],[359,144,2.0],[359,145,6.0],[359,146,5.0],[359,147,2.0],[359,148,3.0],[359,149,5.0],[359,150,7.0],[359,151,5.0],[359,152,4.0],[359,153,3.0],[359,154,40.0],[359,155,56.0],[359,156,1.0],[359,157,1.0],[359,158,4.0],[359,159,4.0],[359,160,5.0],[359,161,4.0],[359,162,2.0],[359,163,2.0],[359,165,4.0],[359,166,4.0],[359,167,1.0],[359,168,3.0],[359,169,1.0],[359,187,1.0],[359,207,4.0],[359,223,1.0],[359,408,1.0],[359,409,1.0],[359,410,1.0],[359,411,1.0],[359,422,1.0],[360,7,1.0],[360,11,3.0],[360,15,1.0],[360,16,3.0],[360,19,2.0],[360,21,1.0],[360,22,5.0],[360,23,1.0],[360,30,2.0],[360,32,1.0],[360,34,8.0],[360,44,1.0],[360,50,1.0],[360,180,3.0],[360,212,2.0],[360,214,2.0],[360,215,1.0],[360,216,1.0],[360,217,4.0],[360,218,1.0],[360,219,46.0],[360,220,3.0],[360,221,2.0],[360,222,1.0],[360,237,1.0],[360,239,1.0],[360,244,2.0],[360,245,1.0],[360,248,1.0],[360,249,2.0],[360,250,6.0],[360,252,2.0],[360,253,1.0],[360,266,4.0],[360,267,1.0],[360,269,3.0],[360,271,3.0],[360,272,4.0],[360,274,7.0],[360,275,1.0],[360,276,1.0],[360,278,1.0],[360,279,1.0],[360,281,2.0],[360,283,1.0],[360,288,1.0],[360,289,5.0],[360,291,5.0],[360,292,2.0],[360,297,1.0],[360,329,1.0],[360,332,1.0],[360,337,1.0],[360,347,3.0],[360,348,1.0],[360,352,4.0],[360,355,1.0],[360,379,12.0],[360,380,3.0],[360,385,2.0],[361,4,31.0],[361,5,1.0],[361,14,74.0],[361,18,1.0],[361,21,1.0],[361,23,1.0],[361,25,1.0],[361,28,1.0],[361,29,1.0],[361,71,1.0],[361,86,1.0],[361,90,1.0],[361,106,1.0],[361,108,1.0],[361,109,1.0],[361,110,5.0],[361,111,2.0],[361,112,1.0],[361,113,1.0],[361,115,1.0],[361,116,1.0],[361,117,15.0],[361,118,3.0],[361,121,14.0],[361,123,1.0],[361,127,2.0],[361,128,1.0],[361,130,4.0],[361,131,1.0],[361,135,1.0],[361,137,1.0],[361,140,1.0],[361,142,2.0],[361,143,1.0],[361,144,1.0],[361,148,1.0],[361,151,2.0],[361,152,1.0],[361,154,1.0],[361,155,2.0],[361,156,1.0],[361,157,1.0],[361,163,1.0],[361,165,2.0],[361,168,1.0],[361,200,1.0],[361,211,1.0],[361,213,1.0],[361,220,2.0],[361,234,1.0],[361,235,1.0],[361,236,1.0],[361,237,1.0],[361,239,1.0],[361,240,1.0],[361,241,1.0],[361,243,2.0],[361,303,2.0],[361,305,1.0],[361,306,1.0],[362,0,1.0],[362,11,15.0],[362,34,1.0],[362,66,3.0],[362,67,1.0],[362,81,1.0],[362,84,1.0],[362,87,3.0],[362,91,1.0],[362,103,1.0],[362,109,1.0],[362,110,2.0],[362,115,6.0],[362,118,1.0],[362,123,4.0],[362,124,1.0],[362,130,1.0],[362,131,1.0],[362,132,1.0],[362,140,1.0],[362,143,1.0],[362,150,1.0],[362,153,3.0],[362,154,1.0],[362,161,1.0],[362,163,3.0],[362,171,7.0],[362,172,18.0],[362,173,5.0],[362,174,21.0],[362,198,11.0],[362,212,1.0],[362,216,1.0],[362,220,1.0],[362,231,1.0],[362,238,1.0],[362,245,1.0],[362,248,1.0],[362,252,4.0],[362,260,1.0],[362,270,1.0],[362,273,3.0],[362,313,1.0],[362,315,1.0],[362,320,1.0],[362,343,1.0],[362,346,1.0],[362,363,1.0],[362,372,1.0],[362,414,1.0],[362,425,1.0],[362,437,7.0],[362,438,2.0],[362,440,2.0],[363,0,4.0],[363,1,5.0],[363,3,3.0],[363,4,1.0],[363,5,5.0],[363,6,4.0],[363,7,1.0],[363,11,6.0],[363,13,1.0],[363,14,5.0],[363,15,8.0],[363,16,38.0],[363,17,1.0],[363,18,2.0],[363,21,3.0],[363,22,8.0],[363,24,7.0],[363,25,22.0],[363,26,1.0],[363,29,5.0],[363,30,18.0],[363,31,1.0],[363,33,1.0],[363,59,1.0],[363,60,11.0],[363,61,3.0],[363,63,3.0],[363,65,2.0],[363,66,1.0],[363,67,1.0],[363,68,1.0],[363,69,8.0],[363,70,1.0],[363,71,1.0],[363,72,6.0],[363,73,3.0],[363,74,1.0],[363,75,1.0],[363,76,5.0],[363,77,1.0],[363,78,4.0],[363,79,1.0],[363,80,2.0],[363,81,4.0],[363,82,11.0],[363,83,1.0],[363,85,4.0],[363,86,7.0],[363,87,2.0],[363,88,3.0],[363,89,5.0],[363,90,1.0],[363,91,2.0],[363,92,1.0],[363,93,2.0],[363,94,2.0],[363,97,2.0],[363,98,5.0],[363,99,3.0],[363,100,3.0],[363,102,1.0],[363,103,1.0],[363,104,7.0],[363,107,2.0],[363,108,1.0],[363,109,1.0],[363,110,5.0],[363,111,2.0],[363,113,1.0],[363,114,2.0],[363,115,1.0],[363,116,2.0],[363,117,5.0],[363,118,1.0],[363,119,2.0],[363,120,1.0],[363,121,1.0],[363,123,1.0],[363,125,2.0],[363,127,1.0],[363,128,1.0],[363,130,4.0],[363,131,9.0],[363,132,1.0],[363,134,1.0],[363,137,3.0],[363,138,4.0],[363,139,2.0],[363,140,1.0],[363,141,1.0],[363,142,4.0],[363,143,1.0],[363,144,3.0],[363,145,2.0],[363,146,3.0],[363,147,8.0],[363,148,8.0],[363,149,13.0],[363,150,5.0],[363,151,2.0],[363,152,7.0],[363,153,4.0],[363,154,4.0],[363,155,3.0],[363,156,3.0],[363,157,1.0],[363,159,2.0],[363,160,14.0],[363,161,3.0],[363,162,6.0],[363,163,2.0],[363,164,1.0],[363,165,1.0],[363,166,8.0],[363,167,1.0],[363,168,2.0],[363,170,1.0],[363,171,21.0],[363,172,1.0],[363,173,18.0],[363,174,6.0],[363,175,6.0],[363,198,1.0],[363,199,1.0],[363,206,1.0],[363,207,2.0],[363,212,2.0],[363,213,3.0],[363,216,2.0],[363,218,2.0],[363,219,12.0],[363,220,19.0],[363,223,5.0],[363,224,6.0],[363,225,1.0],[363,233,1.0],[363,234,1.0],[363,235,2.0],[363,236,2.0],[363,237,2.0],[363,238,4.0],[363,240,7.0],[363,243,1.0],[363,244,1.0],[363,245,21.0],[363,248,3.0],[363,249,1.0],[363,251,4.0],[363,252,1.0],[363,253,7.0],[363,255,4.0],[363,256,9.0],[363,257,2.0],[363,260,1.0],[363,263,1.0],[363,264,5.0],[363,265,1.0],[363,266,2.0],[363,267,1.0],[363,268,2.0],[363,269,1.0],[363,272,1.0],[363,273,1.0],[363,275,2.0],[363,276,1.0],[363,277,1.0],[363,278,1.0],[363,301,1.0],[363,305,1.0],[363,306,2.0],[363,307,1.0],[363,308,1.0],[363,310,2.0],[363,311,1.0],[363,312,4.0],[363,313,2.0],[363,315,1.0],[363,319,6.0],[363,320,3.0],[363,345,2.0],[363,346,2.0],[363,351,3.0],[363,357,2.0],[363,371,3.0],[363,391,1.0],[363,400,2.0],[363,408,1.0],[363,409,1.0],[363,411,3.0],[363,414,1.0],[363,419,1.0],[363,422,1.0],[363,424,1.0],[363,434,4.0],[363,435,2.0],[363,438,5.0],[363,439,1.0],[363,440,3.0],[363,441,1.0],[363,442,1.0],[364,0,2.0],[364,1,1.0],[364,2,2.0],[364,4,14.0],[364,22,1.0],[364,31,1.0],[364,38,1.0],[364,71,1.0],[364,74,3.0],[364,98,1.0],[364,106,5.0],[364,109,1.0],[364,111,1.0],[364,112,3.0],[364,119,1.0],[364,123,1.0],[364,136,2.0],[364,137,4.0],[364,138,16.0],[364,139,1.0],[364,141,8.0],[364,142,44.0],[364,143,2.0],[364,144,2.0],[364,145,11.0],[364,146,10.0],[364,147,5.0],[364,148,3.0],[364,149,6.0],[364,150,8.0],[364,151,1.0],[364,152,3.0],[364,153,3.0],[364,154,1.0],[364,155,3.0],[364,156,2.0],[364,157,2.0],[364,158,2.0],[364,159,2.0],[364,160,4.0],[364,161,2.0],[364,162,2.0],[364,163,1.0],[364,165,2.0],[364,166,2.0],[364,167,1.0],[364,168,3.0],[364,169,4.0],[364,171,1.0],[364,172,1.0],[364,174,2.0],[364,199,1.0],[364,207,2.0],[364,220,1.0],[364,223,2.0],[364,245,1.0],[364,408,1.0],[364,410,3.0],[364,437,2.0],[365,7,3.0],[365,16,4.0],[365,18,28.0],[365,23,1.0],[365,31,1.0],[365,32,1.0],[365,34,1.0],[365,52,1.0],[365,190,3.0],[365,212,1.0],[365,214,2.0],[365,218,2.0],[365,221,1.0],[365,225,1.0],[365,238,1.0],[365,242,7.0],[365,245,1.0],[365,246,4.0],[365,250,10.0],[365,252,1.0],[365,256,2.0],[365,260,1.0],[365,266,2.0],[365,268,2.0],[365,269,3.0],[365,271,3.0],[365,275,1.0],[365,279,1.0],[365,281,7.0],[365,326,1.0],[365,347,1.0],[365,348,1.0],[365,379,10.0],[365,403,1.0],[366,106,1.0],[366,107,1.0],[366,108,1.0],[366,109,1.0],[366,110,1.0],[366,114,133.0],[366,115,1.0],[366,116,1.0],[366,118,1.0],[366,121,1.0],[366,123,4.0],[366,127,3.0],[366,128,1.0],[366,134,1.0],[366,195,2.0],[366,197,2.0],[366,199,1.0],[366,200,2.0],[366,205,1.0],[366,301,2.0],[366,307,1.0],[366,312,1.0],[366,366,1.0],[367,0,1.0],[367,7,15.0],[367,9,2.0],[367,14,3.0],[367,15,2.0],[367,16,2.0],[367,21,2.0],[367,23,1.0],[367,25,3.0],[367,26,6.0],[367,28,2.0],[367,29,22.0],[367,31,1.0],[367,56,1.0],[367,148,1.0],[367,152,1.0],[367,159,1.0],[367,168,1.0],[367,211,2.0],[367,212,7.0],[367,214,3.0],[367,219,1.0],[367,224,3.0],[367,239,5.0],[367,259,1.0],[367,357,1.0],[367,363,1.0],[367,365,2.0],[367,370,2.0],[367,375,18.0],[367,391,1.0],[367,425,1.0],[368,170,1.0],[368,217,1.0],[368,255,1.0],[368,312,1.0],[368,315,26.0],[368,319,1.0],[368,369,1.0],[368,370,1.0],[368,388,1.0],[368,389,1.0],[368,402,1.0],[368,417,11.0],[368,428,1.0],[368,441,1.0],[369,1,1.0],[369,11,6.0],[369,29,2.0],[369,65,1.0],[369,72,1.0],[369,75,2.0],[369,77,1.0],[369,81,1.0],[369,87,3.0],[369,92,1.0],[369,107,1.0],[369,109,4.0],[369,110,3.0],[369,111,3.0],[369,118,2.0],[369,119,1.0],[369,121,1.0],[369,123,9.0],[369,124,3.0],[369,127,4.0],[369,137,2.0],[369,147,1.0],[369,149,1.0],[369,150,2.0],[369,151,3.0],[369,162,2.0],[369,163,1.0],[369,169,1.0],[369,171,1.0],[369,172,4.0],[369,173,4.0],[369,174,2.0],[369,195,1.0],[369,199,5.0],[369,206,1.0],[369,212,3.0],[369,213,1.0],[369,216,3.0],[369,231,1.0],[369,236,1.0],[369,248,1.0],[369,251,1.0],[369,252,2.0],[369,266,2.0],[369,281,1.0],[369,283,2.0],[369,305,2.0],[369,313,1.0],[369,320,16.0],[369,372,4.0],[369,379,1.0],[369,393,1.0],[369,415,1.0],[369,416,1.0],[369,439,1.0],[370,5,2.0],[370,29,2.0],[370,31,1.0],[370,171,2.0],[370,212,1.0],[370,225,4.0],[370,303,3.0],[371,7,1.0],[371,11,26.0],[371,29,1.0],[371,39,5.0],[371,60,1.0],[371,72,1.0],[371,73,2.0],[371,75,3.0],[371,77,1.0],[371,87,1.0],[371,89,1.0],[371,93,1.0],[371,98,1.0],[371,106,1.0],[371,109,8.0],[371,110,10.0],[371,111,5.0],[371,118,10.0],[371,119,1.0],[371,120,1.0],[371,121,2.0],[371,123,11.0],[371,124,4.0],[371,126,2.0],[371,127,17.0],[371,128,4.0],[371,130,1.0],[371,131,3.0],[371,132,1.0],[371,150,1.0],[371,151,1.0],[371,162,1.0],[371,171,1.0],[371,174,1.0],[371,181,1.0],[371,183,1.0],[371,189,3.0],[371,199,10.0],[371,205,1.0],[371,206,2.0],[371,214,1.0],[371,216,17.0],[371,244,3.0],[371,245,4.0],[371,248,38.0],[371,252,103.0],[371,256,1.0],[371,259,2.0],[371,261,2.0],[371,265,1.0],[371,266,8.0],[371,267,5.0],[371,273,2.0],[371,281,1.0],[371,283,2.0],[371,290,2.0],[371,294,1.0],[371,302,1.0],[371,303,26.0],[371,305,5.0],[371,307,2.0],[371,308,1.0],[371,320,13.0],[371,341,2.0],[371,350,7.0],[371,363,1.0],[371,366,1.0],[371,372,4.0],[372,0,2.0],[372,107,1.0],[372,108,2.0],[372,110,1.0],[372,111,3.0],[372,112,2.0],[372,115,1.0],[372,116,1.0],[372,117,1.0],[372,119,1.0],[372,120,1.0],[372,121,1.0],[372,122,1.0],[372,123,2.0],[372,127,2.0],[372,128,2.0],[372,130,1.0],[372,134,2.0],[372,135,1.0],[372,137,1.0],[372,138,1.0],[372,139,1.0],[372,140,1.0],[372,141,1.0],[372,142,1.0],[372,144,1.0],[372,146,52.0],[372,149,1.0],[372,150,2.0],[372,151,2.0],[372,153,2.0],[372,156,1.0],[372,157,1.0],[372,158,1.0],[372,159,7.0],[372,160,1.0],[372,166,1.0],[372,168,4.0],[372,195,2.0],[372,199,3.0],[372,205,15.0],[372,223,1.0],[372,306,1.0],[372,410,1.0],[373,5,2.0],[373,14,1.0],[373,16,1.0],[373,21,1.0],[373,23,1.0],[373,24,4.0],[373,25,1.0],[373,218,1.0],[373,219,1.0],[373,220,3.0],[373,235,1.0],[373,236,125.0],[373,238,1.0],[373,240,1.0],[373,248,5.0],[373,253,1.0],[373,263,1.0],[373,357,1.0],[374,5,2.0],[374,8,2.0],[374,10,4.0],[374,14,168.0],[374,16,1.0],[374,20,3.0],[374,22,1.0],[374,24,4.0],[374,25,2.0],[374,26,4.0],[374,34,1.0],[374,39,1.0],[374,41,1.0],[374,43,1.0],[374,44,7.0],[374,45,1.0],[374,46,1.0],[374,47,1.0],[374,48,1.0],[374,49,9.0],[374,50,4.0],[374,52,7.0],[374,54,7.0],[374,56,1.0],[374,58,1.0],[374,119,4.0],[374,120,1.0],[374,181,7.0],[374,182,2.0],[374,184,1.0],[374,185,21.0],[374,186,1.0],[374,187,161.0],[374,190,2.0],[374,193,1.0],[374,194,1.0],[374,202,1.0],[374,209,1.0],[374,213,1.0],[374,217,1.0],[374,218,1.0],[374,221,2.0],[374,228,32.0],[374,229,1.0],[374,230,1.0],[374,238,2.0],[374,240,2.0],[374,242,1.0],[374,243,15.0],[374,246,1.0],[374,252,1.0],[374,253,1.0],[374,254,6.0],[374,268,1.0],[374,272,1.0],[374,276,1.0],[374,286,2.0],[374,288,1.0],[374,291,2.0],[374,301,1.0],[374,311,11.0],[374,316,1.0],[374,321,1.0],[374,322,1.0],[374,324,2.0],[374,326,1.0],[374,330,1.0],[374,348,1.0],[374,349,3.0],[374,357,1.0],[374,358,1.0],[374,359,1.0],[374,360,5.0],[374,365,1.0],[374,369,3.0],[374,375,1.0],[374,383,2.0],[374,386,1.0],[374,388,1.0],[374,395,1.0],[374,396,1.0],[374,402,1.0],[374,404,1.0],[375,106,3.0],[375,107,1.0],[375,108,6.0],[375,109,1.0],[375,110,1.0],[375,112,7.0],[375,113,1.0],[375,115,1.0],[375,116,1.0],[375,117,3.0],[375,118,1.0],[375,122,5.0],[375,123,1.0],[375,124,12.0],[375,127,3.0],[375,130,71.0],[375,134,1.0],[375,135,3.0],[375,197,6.0],[375,200,1.0],[375,301,41.0],[375,303,4.0],[375,305,2.0],[375,307,1.0],[376,106,6.0],[376,107,2.0],[376,108,2.0],[376,109,1.0],[376,110,9.0],[376,111,1.0],[376,113,3.0],[376,114,1.0],[376,116,2.0],[376,118,3.0],[376,119,3.0],[376,120,2.0],[376,123,6.0],[376,126,3.0],[376,127,7.0],[376,128,1.0],[376,129,2.0],[376,130,8.0],[376,132,1.0],[376,133,28.0],[376,134,2.0],[376,135,1.0],[376,143,1.0],[376,147,1.0],[376,149,1.0],[376,154,1.0],[376,163,1.0],[376,168,3.0],[376,199,5.0],[376,200,2.0],[376,301,6.0],[376,302,1.0],[376,303,3.0],[376,304,1.0],[376,305,3.0],[376,306,1.0],[376,307,1.0],[376,407,1.0],[376,408,3.0],[377,7,15.0],[377,25,1.0],[377,35,1.0],[377,43,4.0],[377,61,4.0],[377,63,1.0],[377,66,1.0],[377,68,6.0],[377,80,1.0],[377,85,2.0],[377,88,1.0],[377,103,8.0],[377,106,26.0],[377,109,1.0],[377,111,1.0],[377,117,2.0],[377,118,1.0],[377,157,2.0],[377,177,1.0],[377,199,1.0],[377,200,1.0],[377,206,1.0],[377,234,3.0],[377,246,1.0],[377,270,2.0],[377,281,1.0],[377,302,15.0],[377,303,1.0],[377,305,1.0],[377,318,1.0],[377,367,1.0],[377,379,2.0],[377,446,1.0],[378,5,1.0],[378,6,1.0],[378,8,1.0],[378,11,23.0],[378,15,1.0],[378,20,1.0],[378,23,1.0],[378,24,1.0],[378,25,2.0],[378,27,1.0],[378,28,1.0],[378,30,2.0],[378,32,2.0],[378,54,1.0],[378,111,1.0],[378,120,1.0],[378,123,2.0],[378,137,1.0],[378,138,1.0],[378,140,4.0],[378,143,1.0],[378,150,4.0],[378,153,3.0],[378,154,1.0],[378,155,1.0],[378,163,6.0],[378,168,1.0],[378,171,2.0],[378,172,2.0],[378,173,2.0],[378,174,4.0],[378,181,1.0],[378,198,4.0],[378,210,1.0],[378,212,1.0],[378,213,1.0],[378,218,2.0],[378,219,2.0],[378,220,1.0],[378,230,1.0],[378,236,1.0],[378,244,1.0],[378,245,3.0],[378,248,1.0],[378,252,1.0],[378,253,2.0],[378,258,1.0],[378,262,1.0],[378,267,1.0],[378,273,2.0],[378,275,2.0],[378,281,1.0],[378,282,1.0],[378,283,1.0],[378,318,1.0],[378,320,1.0],[378,343,1.0],[378,351,1.0],[378,358,6.0],[378,370,1.0],[378,379,1.0],[378,388,1.0],[378,396,1.0],[378,399,9.0],[378,414,1.0],[378,434,1.0],[378,439,1.0],[379,41,1.0],[379,187,48.0],[379,291,1.0],[379,292,1.0],[379,296,1.0],[379,333,1.0],[380,60,3.0],[380,63,1.0],[380,65,1.0],[380,66,2.0],[380,67,1.0],[380,68,1.0],[380,69,4.0],[380,71,1.0],[380,73,3.0],[380,74,5.0],[380,75,1.0],[380,78,3.0],[380,79,6.0],[380,80,1.0],[380,81,1.0],[380,82,1.0],[380,83,1.0],[380,84,1.0],[380,85,1.0],[380,86,1.0],[380,87,2.0],[380,88,2.0],[380,89,3.0],[380,90,1.0],[380,91,2.0],[380,93,2.0],[380,94,1.0],[380,98,2.0],[380,99,1.0],[380,100,1.0],[380,103,107.0],[380,104,1.0],[380,204,1.0],[380,206,1.0],[380,423,1.0],[380,446,1.0],[380,448,1.0],[381,5,1.0],[381,7,48.0],[381,8,1.0],[381,9,1.0],[381,18,1.0],[381,25,1.0],[381,26,9.0],[381,29,62.0],[381,31,2.0],[381,55,2.0],[381,56,1.0],[381,213,2.0],[381,214,13.0],[381,219,2.0],[381,224,1.0],[381,235,1.0],[381,237,1.0],[381,239,3.0],[381,250,1.0],[381,365,5.0],[381,375,4.0],[381,379,6.0],[381,409,2.0],[382,310,1.0],[382,311,1.0],[382,312,1.0],[382,313,1.0],[382,315,1.0],[382,369,1.0],[382,371,141.0],[383,3,1.0],[383,7,7.0],[383,11,1.0],[383,18,1.0],[383,25,1.0],[383,60,1.0],[383,62,1.0],[383,65,1.0],[383,80,1.0],[383,82,1.0],[383,87,1.0],[383,88,1.0],[383,94,12.0],[383,95,1.0],[383,106,5.0],[383,108,1.0],[383,109,1.0],[383,110,9.0],[383,111,3.0],[383,112,1.0],[383,113,2.0],[383,116,20.0],[383,117,8.0],[383,118,2.0],[383,119,1.0],[383,120,4.0],[383,121,1.0],[383,123,7.0],[383,124,2.0],[383,126,29.0],[383,127,11.0],[383,128,4.0],[383,129,1.0],[383,130,5.0],[383,131,3.0],[383,132,1.0],[383,133,1.0],[383,134,1.0],[383,135,4.0],[383,137,1.0],[383,146,7.0],[383,147,1.0],[383,148,5.0],[383,150,1.0],[383,152,1.0],[383,153,2.0],[383,154,2.0],[383,195,1.0],[383,197,5.0],[383,199,3.0],[383,200,2.0],[383,205,4.0],[383,218,1.0],[383,238,1.0],[383,243,5.0],[383,252,1.0],[383,261,6.0],[383,271,1.0],[383,277,2.0],[383,303,1.0],[383,305,1.0],[383,307,1.0],[383,308,7.0],[383,309,8.0],[383,407,1.0],[383,408,2.0],[383,438,2.0],[383,446,2.0],[384,0,1.0],[384,4,1.0],[384,5,1.0],[384,14,1.0],[384,15,1.0],[384,17,2.0],[384,18,1.0],[384,19,1.0],[384,20,2.0],[384,22,2.0],[384,24,4.0],[384,26,1.0],[384,27,1.0],[384,29,2.0],[384,30,1.0],[384,31,2.0],[384,106,1.0],[384,107,1.0],[384,108,1.0],[384,110,2.0],[384,111,2.0],[384,112,3.0],[384,113,1.0],[384,117,1.0],[384,118,4.0],[384,120,3.0],[384,121,1.0],[384,123,1.0],[384,126,2.0],[384,127,3.0],[384,130,1.0],[384,131,1.0],[384,134,1.0],[384,142,2.0],[384,143,1.0],[384,146,1.0],[384,149,2.0],[384,150,1.0],[384,152,4.0],[384,157,1.0],[384,161,1.0],[384,163,1.0],[384,168,11.0],[384,171,2.0],[384,196,1.0],[384,199,4.0],[384,200,1.0],[384,212,18.0],[384,213,15.0],[384,219,1.0],[384,220,6.0],[384,224,1.0],[384,234,2.0],[384,235,1.0],[384,236,5.0],[384,237,1.0],[384,238,10.0],[384,239,1.0],[384,250,1.0],[384,301,1.0],[384,304,1.0],[384,407,11.0],[384,411,1.0],[385,6,1.0],[385,9,1.0],[385,35,3.0],[385,59,2.0],[385,60,15.0],[385,61,4.0],[385,62,3.0],[385,63,3.0],[385,64,1.0],[385,65,10.0],[385,66,17.0],[385,67,15.0],[385,68,2.0],[385,69,9.0],[385,70,2.0],[385,71,10.0],[385,72,12.0],[385,73,342.0],[385,74,14.0],[385,75,6.0],[385,76,2.0],[385,77,7.0],[385,78,4.0],[385,79,8.0],[385,80,7.0],[385,81,11.0],[385,82,29.0],[385,83,3.0],[385,84,7.0],[385,85,5.0],[385,86,14.0],[385,87,16.0],[385,88,1.0],[385,89,7.0],[385,90,3.0],[385,91,5.0],[385,92,6.0],[385,93,13.0],[385,94,1.0],[385,95,3.0],[385,96,3.0],[385,98,12.0],[385,99,3.0],[385,100,1.0],[385,101,5.0],[385,104,5.0],[385,105,3.0],[385,115,4.0],[385,177,2.0],[385,206,12.0],[385,228,1.0],[385,238,1.0],[385,248,1.0],[385,251,10.0],[385,252,1.0],[385,276,1.0],[385,351,7.0],[385,367,1.0],[385,368,1.0],[385,374,3.0],[385,435,2.0],[385,446,5.0],[386,5,1.0],[386,7,2.0],[386,11,5.0],[386,16,1.0],[386,20,1.0],[386,22,1.0],[386,23,2.0],[386,24,2.0],[386,25,2.0],[386,28,1.0],[386,29,2.0],[386,30,1.0],[386,31,1.0],[386,106,2.0],[386,111,1.0],[386,127,1.0],[386,142,1.0],[386,148,1.0],[386,212,3.0],[386,213,3.0],[386,217,1.0],[386,220,3.0],[386,235,1.0],[386,236,2.0],[386,237,1.0],[386,238,1.0],[386,239,2.0],[386,241,1.0],[386,244,2.0],[386,245,1.0],[386,248,2.0],[386,250,1.0],[386,252,1.0],[386,253,1.0],[386,254,7.0],[386,256,1.0],[386,257,1.0],[386,259,36.0],[386,260,1.0],[386,263,1.0],[386,266,1.0],[386,267,1.0],[386,270,1.0],[386,278,1.0],[386,281,1.0],[386,283,1.0],[386,304,1.0],[386,350,1.0],[387,106,4.0],[387,107,1.0],[387,108,2.0],[387,110,2.0],[387,111,2.0],[387,112,1.0],[387,113,2.0],[387,114,2.0],[387,116,86.0],[387,118,2.0],[387,119,1.0],[387,120,1.0],[387,122,2.0],[387,123,3.0],[387,124,1.0],[387,128,2.0],[387,130,1.0],[387,131,2.0],[387,132,1.0],[387,133,2.0],[387,137,1.0],[387,138,1.0],[387,154,1.0],[387,160,1.0],[387,196,1.0],[387,200,3.0],[387,301,3.0],[387,302,2.0],[387,303,1.0],[387,305,1.0],[387,306,1.0],[387,410,1.0],[388,8,1.0],[388,28,1.0],[388,35,3.0],[388,44,209.0],[388,46,1.0],[388,48,1.0],[388,57,1.0],[388,59,1.0],[388,74,1.0],[388,85,2.0],[388,105,1.0],[388,117,1.0],[388,120,1.0],[388,176,1.0],[388,177,1.0],[388,179,1.0],[388,181,139.0],[388,185,1.0],[388,187,19.0],[388,191,1.0],[388,194,1.0],[388,252,1.0],[388,272,1.0],[388,311,1.0],[388,326,1.0],[389,7,8.0],[389,11,1.0],[389,20,1.0],[389,22,9.0],[389,40,1.0],[389,58,1.0],[389,76,1.0],[389,78,3.0],[389,84,2.0],[389,91,1.0],[389,135,1.0],[389,154,1.0],[389,171,1.0],[389,212,29.0],[389,213,2.0],[389,216,1.0],[389,220,3.0],[389,224,1.0],[389,233,1.0],[389,238,6.0],[389,245,2.0],[389,247,1.0],[389,248,1.0],[389,251,1.0],[389,253,2.0],[389,262,1.0],[389,263,1.0],[389,265,8.0],[389,267,35.0],[389,282,1.0],[389,333,1.0],[389,346,1.0],[389,352,1.0],[389,358,1.0],[390,49,2.0],[390,106,90.0],[390,107,1.0],[390,115,1.0],[390,135,15.0],[390,137,1.0],[390,183,1.0],[390,218,3.0],[390,302,5.0],[390,303,2.0],[391,5,1.0],[391,9,1.0],[391,14,1.0],[391,17,1.0],[391,22,1.0],[391,25,2.0],[391,28,2.0],[391,56,2.0],[391,60,1.0],[391,62,1.0],[391,65,1.0],[391,69,13.0],[391,71,1.0],[391,78,1.0],[391,81,1.0],[391,85,1.0],[391,92,10.0],[391,98,1.0],[391,101,1.0],[391,122,1.0],[391,137,1.0],[391,141,1.0],[391,153,1.0],[391,159,2.0],[391,220,2.0],[391,240,15.0],[391,312,1.0],[391,317,1.0],[391,319,1.0],[391,346,50.0],[391,369,3.0],[391,371,1.0],[391,379,1.0],[392,7,1.0],[392,11,20.0],[392,21,1.0],[392,56,1.0],[392,60,1.0],[392,67,1.0],[392,71,1.0],[392,72,1.0],[392,80,2.0],[392,91,1.0],[392,93,2.0],[392,95,1.0],[392,108,1.0],[392,109,6.0],[392,110,8.0],[392,111,7.0],[392,118,12.0],[392,120,1.0],[392,121,1.0],[392,123,13.0],[392,124,1.0],[392,127,17.0],[392,128,4.0],[392,130,1.0],[392,131,4.0],[392,132,1.0],[392,137,4.0],[392,147,1.0],[392,151,4.0],[392,157,2.0],[392,171,1.0],[392,173,2.0],[392,174,7.0],[392,186,2.0],[392,190,1.0],[392,195,1.0],[392,198,1.0],[392,199,8.0],[392,204,1.0],[392,212,2.0],[392,219,1.0],[392,236,7.0],[392,241,1.0],[392,245,1.0],[392,248,1.0],[392,275,1.0],[392,281,2.0],[392,285,2.0],[392,305,7.0],[392,309,1.0],[392,320,10.0],[392,372,11.0],[392,374,1.0],[392,404,1.0],[393,21,1.0],[393,108,1.0],[393,109,1.0],[393,110,1.0],[393,112,2.0],[393,116,1.0],[393,118,1.0],[393,127,1.0],[393,130,183.0],[393,132,1.0],[393,135,1.0],[393,142,2.0],[393,197,12.0],[393,301,12.0],[394,2,1.0],[394,5,15.0],[394,11,3.0],[394,14,13.0],[394,16,1.0],[394,20,1.0],[394,22,1.0],[394,25,7.0],[394,26,13.0],[394,28,12.0],[394,29,41.0],[394,31,16.0],[394,33,4.0],[394,41,1.0],[394,44,26.0],[394,59,1.0],[394,61,1.0],[394,62,2.0],[394,64,1.0],[394,65,3.0],[394,67,3.0],[394,69,1.0],[394,71,1.0],[394,81,2.0],[394,85,5.0],[394,94,1.0],[394,98,14.0],[394,107,1.0],[394,118,1.0],[394,139,1.0],[394,146,1.0],[394,149,1.0],[394,175,1.0],[394,181,12.0],[394,194,1.0],[394,208,1.0],[394,212,1.0],[394,217,2.0],[394,235,1.0],[394,242,162.0],[394,243,1.0],[394,250,1.0],[394,275,1.0],[394,310,4.0],[394,311,5.0],[394,312,1.0],[394,318,2.0],[394,322,1.0],[394,336,1.0],[394,346,5.0],[394,350,1.0],[394,387,1.0],[395,35,2.0],[395,36,1.0],[395,37,1.0],[395,42,1.0],[395,43,2.0],[395,44,4.0],[395,45,1.0],[395,46,1.0],[395,49,3.0],[395,50,2.0],[395,53,1.0],[395,56,2.0],[395,58,168.0],[395,176,88.0],[395,179,3.0],[395,180,1.0],[395,181,1.0],[395,184,2.0],[395,185,5.0],[395,187,2.0],[395,285,1.0],[395,294,1.0],[395,349,2.0],[395,380,1.0],[395,381,1.0],[396,35,4.0],[396,39,1.0],[396,49,1.0],[396,50,1.0],[396,55,1.0],[396,56,1.0],[396,58,1.0],[396,185,1.0],[396,186,1.0],[396,187,109.0],[396,191,2.0],[396,299,1.0],[396,322,2.0],[396,338,1.0],[397,8,1.0],[397,11,3.0],[397,13,1.0],[397,14,1.0],[397,15,1.0],[397,16,72.0],[397,18,2.0],[397,20,1.0],[397,22,2.0],[397,23,2.0],[397,24,1.0],[397,25,2.0],[397,27,2.0],[397,29,2.0],[397,33,1.0],[397,44,1.0],[397,50,1.0],[397,58,1.0],[397,60,1.0],[397,61,1.0],[397,63,2.0],[397,65,1.0],[397,66,3.0],[397,68,51.0],[397,70,1.0],[397,72,2.0],[397,74,1.0],[397,75,1.0],[397,77,1.0],[397,78,2.0],[397,79,1.0],[397,80,1.0],[397,81,1.0],[397,90,2.0],[397,91,2.0],[397,92,1.0],[397,93,1.0],[397,95,1.0],[397,96,1.0],[397,206,1.0],[397,213,2.0],[397,214,1.0],[397,215,1.0],[397,216,3.0],[397,217,3.0],[397,218,2.0],[397,219,1.0],[397,220,1.0],[397,222,1.0],[397,234,1.0],[397,237,1.0],[397,238,2.0],[397,245,2.0],[397,249,3.0],[397,250,1.0],[397,251,2.0],[397,252,2.0],[397,253,1.0],[397,256,2.0],[397,257,1.0],[397,258,1.0],[397,259,63.0],[397,264,1.0],[397,265,3.0],[397,266,1.0],[397,267,2.0],[397,268,2.0],[397,271,1.0],[397,272,1.0],[397,273,1.0],[397,275,45.0],[397,276,2.0],[397,279,2.0],[397,282,1.0],[397,289,37.0],[397,298,1.0],[397,333,20.0],[397,347,1.0],[397,348,2.0],[397,350,1.0],[397,352,1.0],[397,357,1.0],[397,361,1.0],[397,367,1.0],[397,368,1.0],[397,375,1.0],[397,392,2.0],[397,435,1.0],[397,446,3.0],[398,30,1.0],[398,60,1.0],[398,61,3.0],[398,72,1.0],[398,78,4.0],[398,87,2.0],[398,92,1.0],[398,94,2.0],[398,97,1.0],[398,102,1.0],[398,106,2.0],[398,107,1.0],[398,109,3.0],[398,110,4.0],[398,111,1.0],[398,112,1.0],[398,113,4.0],[398,114,2.0],[398,116,1.0],[398,120,3.0],[398,121,1.0],[398,123,2.0],[398,127,2.0],[398,130,1.0],[398,131,1.0],[398,132,1.0],[398,134,1.0],[398,150,1.0],[398,159,3.0],[398,196,43.0],[398,199,2.0],[398,205,1.0],[398,302,2.0],[398,305,1.0],[398,309,1.0]],"rows": [{"id": "SH181234.07FU_AB018043_refs", "metadata": {"taxonomy": ["k__Fungi", "p__Ascomycota", "c__Saccharomycetes", "o__Saccharomycetales", "f__Saccharomycetaceae", "g__Saccharomyces", "s__Saccharomyces cerevisiae"]}},{"id": "New.ReferenceOTU13", "metadata": {"taxonomy": ["k__Fungi", "p__Ascomycota", "c__Saccharomycetes", "o__Saccharomycetales", "f__Saccharomycetaceae", "g__Saccharomyces", "s__Saccharomyces cerevisiae"]}},{"id": "SH314927.07FU_AJ512432_refs", "metadata": {"taxonomy": ["k__Fungi", "p__Ascomycota", "c__Saccharomycetes", "o__Saccharomycetales", "f__Saccharomycodaceae", "g__Hanseniaspora", "s__Hanseniaspora uvarum"]}},{"id": "New.ReferenceOTU169", "metadata": {"taxonomy": ["k__Fungi", "p__Ascomycota", "c__Saccharomycetes", "o__Saccharomycetales", "f__Saccharomycetaceae", "g__Saccharomyces", "s__Saccharomyces cerevisiae"]}},{"id": "New.ReferenceOTU94", "metadata": {"taxonomy": ["k__Fungi", "p__Ascomycota", "c__Saccharomycetes", "o__Saccharomycetales", "f__Incertae sedis", "g__Wickerhamomyces", "s__Wickerhamomyces anomalus"]}},{"id": "New.ReferenceOTU215", "metadata": {"taxonomy": ["k__Fungi", "p__Ascomycota", "c__Saccharomycetes", "o__Saccharomycetales", "f__Pichiaceae", "g__Issatchenkia", "s__Issatchenkia orientalis"]}},{"id": "New.ReferenceOTU56", "metadata": {"taxonomy": ["k__Fungi", "p__Ascomycota", "c__Saccharomycetes", "o__Saccharomycetales", "f__Saccharomycetaceae", "g__Lachancea", "s__Lachancea thermotolerans"]}},{"id": "SH228413.07FU_AJ271031_refs", "metadata": {"taxonomy": ["k__Fungi", "p__Ascomycota", "c__Saccharomycetes", "o__Saccharomycetales", "f__Saccharomycodaceae", "g__Hanseniaspora", "s__Hanseniaspora uvarum"]}},{"id": "New.ReferenceOTU175", "metadata": {"taxonomy": ["k__Fungi", "p__Ascomycota", "c__Saccharomycetes", "o__Saccharomycetales", "f__Saccharomycopsidaceae", "g__Saccharomycopsis", "s__Saccharomycopsis crataegensis"]}},{"id": "SH210176.07FU_FJ914915_refs", "metadata": {"taxonomy": ["k__Fungi", "p__Ascomycota", "c__Saccharomycetes", "o__Saccharomycetales", "f__Pichiaceae", "g__Ogataea", "s__Ogataea polymorpha"]}},{"id": "New.ReferenceOTU156", "metadata": {"taxonomy": ["k__Fungi", "p__Ascomycota", "c__Saccharomycetes", "o__Saccharomycetales", "f__Pichiaceae", "g__Issatchenkia", "s__Issatchenkia terricola"]}},{"id": "New.ReferenceOTU206", "metadata": {"taxonomy": ["k__Fungi", "p__Ascomycota", "c__Saccharomycetes", "o__Saccharomycetales", "f__Saccharomycetales incertae sedis", "g__Starmerella", "s__Starmerella bacillaris"]}},{"id": "SH211696.07FU_GU237057_reps", "metadata": {"taxonomy": ["k__Fungi", "p__Ascomycota", "c__Saccharomycetes", "o__Saccharomycetales", "f__Saccharomycetales incertae sedis", "g__Starmerella", "s__Starmerella bacillaris"]}},{"id": "New.ReferenceOTU249", "metadata": {"taxonomy": ["k__Fungi", "p__Ascomycota", "c__Saccharomycetes", "o__Saccharomycetales", "f__Pichiaceae", "g__Issatchenkia", "s__Issatchenkia orientalis"]}},{"id": "SH195774.07FU_AJ244232_refs", "metadata": {"taxonomy": ["k__Fungi", "p__Ascomycota", "c__Dothideomycetes", "o__Dothideales", "f__Dothioraceae", "g__Aureobasidium", "s__Aureobasidium pullulans"]}},{"id": "New.ReferenceOTU21", "metadata": {"taxonomy": ["k__Fungi", "p__Ascomycota", "c__Saccharomycetes", "o__Saccharomycetales", "f__Pichiaceae", "g__Pichia", "s__Pichia manshurica"]}},{"id": "SH216454.07FU_AY302534_reps", "metadata": {"taxonomy": ["k__Fungi", "p__Basidiomycota", "c__Wallemiomycetes", "o__Wallemiales", "f__Wallemiaceae", "g__Wallemia", "s__Wallemia muriae"]}},{"id": "SH192306.07FU_JX458101_reps", "metadata": {"taxonomy": ["k__Fungi", "p__Ascomycota", "c__Saccharomycetes", "o__Saccharomycetales", "f__Saccharomycetaceae", "g__Zygosaccharomyces", "s__Zygosaccharomyces bailii"]}},{"id": "New.ReferenceOTU198", "metadata": {"taxonomy": ["k__Fungi", "p__Ascomycota", "c__Saccharomycetes", "o__Saccharomycetales", "f__Incertae sedis", "g__Candida", "s__Candida boidinii"]}},{"id": "New.ReferenceOTU8", "metadata": {"taxonomy": ["k__Fungi", "p__Ascomycota", "c__Saccharomycetes", "o__Saccharomycetales", "f__Pichiaceae", "g__Pichia", "s__Pichia manshurica"]}},{"id": "SH329185.07FU_AF246989_refs", "metadata": {"taxonomy": ["k__Fungi", "p__Ascomycota", "c__Saccharomycetes", "o__Saccharomycetales", "f__Pichiaceae", "g__Issatchenkia", "s__Issatchenkia orientalis"]}},{"id": "SH107619.07FU_DQ645805_refs", "metadata": {"taxonomy": ["k__Fungi", "p__Ascomycota", "c__Eurotiomycetes", "o__Eurotiales", "f__Trichocomaceae", "g__Penicillium", "s__Penicillium brevicompactum"]}},{"id": "New.ReferenceOTU188", "metadata": {"taxonomy": ["k__Fungi", "p__Ascomycota", "c__Saccharomycetes", "o__Saccharomycetales", "f__unidentified", "g__unidentified", "s__Saccharomycetales sp"]}},{"id": "New.ReferenceOTU200", "metadata": {"taxonomy": ["k__Fungi", "p__Ascomycota", "c__Saccharomycetes", "o__Saccharomycetales", "f__Pichiaceae", "g__Pichia", "s__Pichia sp"]}},{"id": "New.ReferenceOTU203", "metadata": {"taxonomy": ["k__Fungi", "p__Ascomycota", "c__Saccharomycetes", "o__Saccharomycetales", "f__Pichiaceae", "g__Pichia", "s__Pichia kluyveri"]}},{"id": "New.ReferenceOTU1", "metadata": {"taxonomy": ["No blast hit"]}},{"id": "New.ReferenceOTU153", "metadata": {"taxonomy": ["k__Fungi", "p__Ascomycota", "c__Saccharomycetes", "o__Saccharomycetales", "f__Pichiaceae", "g__Pichia", "s__Pichia manshurica"]}},{"id": "New.ReferenceOTU142", "metadata": {"taxonomy": ["k__Fungi", "p__Ascomycota", "c__Saccharomycetes", "o__Saccharomycetales", "f__Metschnikowiaceae", "g__Metschnikowia", "s__Metschnikowia pulcherrima"]}},{"id": "SH199823.07FU_DQ104710_refs", "metadata": {"taxonomy": ["k__Fungi", "p__Ascomycota", "c__Saccharomycetes", "o__Saccharomycetales", "f__Pichiaceae", "g__Pichia", "s__Pichia membranifaciens"]}},{"id": "SH179232.07FU_DQ361048_reps", "metadata": {"taxonomy": ["k__Fungi", "p__Ascomycota", "c__Saccharomycetes", "o__Saccharomycetales", "f__Saccharomycopsidaceae", "g__Saccharomycopsis", "s__Saccharomycopsis schoenii"]}},{"id": "New.ReferenceOTU39", "metadata": {"taxonomy": ["k__Fungi", "p__Ascomycota", "c__Saccharomycetes", "o__Saccharomycetales", "f__Incertae sedis", "g__Candida", "s__Candida californica"]}},{"id": "SH180990.07FU_AB196222_reps", "metadata": {"taxonomy": ["k__Fungi", "p__Ascomycota", "c__Saccharomycetes", "o__Saccharomycetales", "f__Incertae sedis", "g__Candida", "s__Candida etchellsii"]}},{"id": "SH184003.07FU_AJ512434_refs", "metadata": {"taxonomy": ["k__Fungi", "p__Ascomycota", "c__Saccharomycetes", "o__Saccharomycetales", "f__Saccharomycodaceae", "g__Hanseniaspora", "s__Hanseniaspora valbyensis"]}},{"id": "SH197714.07FU_AY939798_refs", "metadata": {"taxonomy": ["k__Fungi", "p__Ascomycota", "c__Saccharomycetes", "o__Saccharomycetales", "f__Incertae sedis", "g__Candida", "s__Candida parapsilosis"]}},{"id": "SH193318.07FU_UDB011614_refs", "metadata": {"taxonomy": ["k__Fungi", "p__Basidiomycota", "c__Agaricomycetes", "o__Polyporales", "f__Polyporaceae", "g__Trametes", "s__Trametes versicolor"]}},{"id": "SH180904.07FU_DQ104734_refs", "metadata": {"taxonomy": ["k__Fungi", "p__Ascomycota", "c__Saccharomycetes", "o__Saccharomycetales", "f__Pichiaceae", "g__Kregervanrija", "s__Kregervanrija fluxuum"]}},{"id": "Zmeyerae.uchimeITS1_HM450996_refs", "metadata": {"taxonomy": ["k__Fungi", "p__Ascomycota", "c__Saccharomycetes", "o__Saccharomycetales", "f__Trichomonascaceae", "g__Zygoascus", "s__Zygoascus meyerae"]}},{"id": "SH176668.07FU_HQ876042_refs", "metadata": {"taxonomy": ["k__Fungi", "p__Ascomycota", "c__Saccharomycetes", "o__Saccharomycetales", "f__Incertae sedis", "g__Lodderomyces", "s__Lodderomyces elongisporus"]}},{"id": "SH217942.07FU_JQ246357_reps", "metadata": {"taxonomy": ["k__Fungi", "p__Ascomycota", "c__Dothideomycetes", "o__Capnodiales", "f__Cladosporiaceae", "g__Cladosporium", "s__Cladosporium cladosporioides"]}},{"id": "New.CleanUp.ReferenceOTU7401", "metadata": {"taxonomy": ["k__Fungi", "p__Ascomycota", "c__Saccharomycetes", "o__Saccharomycetales", "f__Saccharomycetaceae", "g__Saccharomyces", "s__Saccharomyces cerevisiae"]}},{"id": "SH207631.07FU_AY354214_reps", "metadata": {"taxonomy": ["k__Fungi", "p__Basidiomycota", "c__Agaricomycetes", "o__Polyporales", "f__Fomitopsidaceae", "g__Piptoporus", "s__Piptoporus betulinus"]}},{"id": "New.ReferenceOTU84", "metadata": {"taxonomy": ["k__Fungi", "p__Ascomycota", "c__Saccharomycetes", "o__Saccharomycetales", "f__Incertae sedis", "g__Candida", "s__Candida carvajalis"]}},{"id": "SH181823.07FU_FR819718_refs", "metadata": {"taxonomy": ["k__Fungi", "p__Ascomycota", "c__Saccharomycetes", "o__Saccharomycetales", "f__Incertae sedis", "g__Candida", "s__Candida xylopsoci"]}},{"id": "SH183520.07FU_EF568083_refs", "metadata": {"taxonomy": ["k__Fungi", "p__Ascomycota", "c__Saccharomycetes", "o__Saccharomycetales", "f__Saccharomycetaceae", "g__Torulaspora", "s__Torulaspora delbrueckii"]}},{"id": "New.ReferenceOTU67", "metadata": {"taxonomy": ["k__Fungi", "p__Ascomycota", "c__Saccharomycetes", "o__Saccharomycetales", "f__Incertae sedis", "g__Candida", "s__Candida stellimalicola"]}},{"id": "New.ReferenceOTU83", "metadata": {"taxonomy": ["k__Fungi", "p__Ascomycota", "c__Saccharomycetes", "o__Saccharomycetales", "f__Saccharomycetaceae", "g__Zygosaccharomyces", "s__Zygosaccharomyces bailii"]}},{"id": "SH289313.07FU_AF444490_refs", "metadata": {"taxonomy": ["k__Fungi", "p__Basidiomycota", "c__Microbotryomycetes", "o__Incertae sedis", "f__Incertae sedis", "g__Curvibasidium", "s__Curvibasidium cygneicollum"]}},{"id": "SH192552.07FU_EF568003_refs", "metadata": {"taxonomy": ["k__Fungi", "p__Ascomycota", "c__Saccharomycetes", "o__Saccharomycetales", "f__Debaryomycetaceae", "g__Meyerozyma", "s__Meyerozyma guilliermondii"]}},{"id": "New.ReferenceOTU47", "metadata": {"taxonomy": ["k__Fungi", "p__Ascomycota", "c__Saccharomycetes", "o__Saccharomycetales", "f__Saccharomycodaceae", "g__Hanseniaspora", "s__Hanseniaspora vineae"]}},{"id": "New.ReferenceOTU141", "metadata": {"taxonomy": ["k__Fungi", "p__Ascomycota", "c__Saccharomycetes", "o__Saccharomycetales", "f__Pichiaceae", "g__Pichia", "s__Pichia kluyveri"]}},{"id": "SH199826.07FU_DQ104716_reps", "metadata": {"taxonomy": ["k__Fungi", "p__Ascomycota", "c__Saccharomycetes", "o__Saccharomycetales", "f__Pichiaceae", "g__Pichia", "s__Pichia membranifaciens"]}},{"id": "New.ReferenceOTU252", "metadata": {"taxonomy": ["k__Fungi", "p__Ascomycota", "c__Saccharomycetes", "o__Saccharomycetales", "f__Incertae sedis", "g__Candida", "s__Candida railenensis"]}},{"id": "New.ReferenceOTU107", "metadata": {"taxonomy": ["k__Fungi", "p__Ascomycota", "c__Saccharomycetes", "o__Saccharomycetales", "f__Saccharomycodaceae", "g__unidentified", "s__Saccharomycodaceae sp"]}},{"id": "SH223304.07FU_AY046204_refs", "metadata": {"taxonomy": ["k__Fungi", "p__Ascomycota", "c__Saccharomycetes", "o__Saccharomycetales", "f__Saccharomycodaceae", "g__Saccharomycodes", "s__Saccharomycodes ludwigii"]}},{"id": "A3.13FU_KC404075_refs", "metadata": {"taxonomy": ["k__Fungi", "p__Zoopagomycota", "c__Entomophthoromycetes", "o__Entomophthorales", "f__Entomophthoraceae", "g__Entomophthora", "s__Entomophthora_muscae"]}},{"id": "SH197399.07FU_KC951146_reps", "metadata": {"taxonomy": ["k__Fungi", "p__Basidiomycota", "c__Agaricomycetes", "o__Polyporales", "f__unidentified", "g__unidentified", "s__Polyporales sp"]}},{"id": "New.ReferenceOTU58", "metadata": {"taxonomy": ["k__Fungi", "p__Ascomycota", "c__Saccharomycetes", "o__Saccharomycetales", "f__Incertae sedis", "g__Candida", "s__Candida apicola"]}},{"id": "New.ReferenceOTU173", "metadata": {"taxonomy": ["k__Fungi", "p__Ascomycota", "c__Saccharomycetes", "o__Saccharomycetales", "f__Incertae sedis", "g__Candida", "s__Candida etchellsii"]}},{"id": "New.ReferenceOTU101", "metadata": {"taxonomy": ["k__Fungi", "p__Ascomycota", "c__Saccharomycetes", "o__Saccharomycetales", "f__Saccharomycetaceae", "g__Zygosaccharomyces", "s__Zygosaccharomyces bisporus"]}},{"id": "New.ReferenceOTU247", "metadata": {"taxonomy": ["k__Fungi", "p__Basidiomycota", "c__Tremellomycetes", "o__Cystofilobasidiales", "f__Cystofilobasidiaceae", "g__Cystofilobasidium", "s__Cystofilobasidium capitatum"]}},{"id": "New.ReferenceOTU222", "metadata": {"taxonomy": ["k__Fungi", "p__Ascomycota", "c__Saccharomycetes", "o__Saccharomycetales", "f__Saccharomycodaceae", "g__Hanseniaspora", "s__Hanseniaspora guilliermondii"]}},{"id": "New.ReferenceOTU164", "metadata": {"taxonomy": ["k__Fungi", "p__Ascomycota", "c__Eurotiomycetes", "o__Eurotiales", "f__Trichocomaceae", "g__Penicillium", "s__Penicillium psychrosexualis"]}},{"id": "SH183909.07FU_KF057507_reps", "metadata": {"taxonomy": ["k__Fungi", "p__Ascomycota", "c__Saccharomycetes", "o__Saccharomycetales", "f__Saccharomycodaceae", "g__Hanseniaspora", "s__Hanseniaspora osmophila"]}},{"id": "New.ReferenceOTU131", "metadata": {"taxonomy": ["k__Fungi", "p__Ascomycota", "c__Saccharomycetes", "o__Saccharomycetales", "f__Incertae sedis", "g__Candida", "s__Candida xylopsoci"]}},{"id": "New.ReferenceOTU170", "metadata": {"taxonomy": ["k__Fungi", "p__Basidiomycota", "c__Agaricomycetes", "o__Hymenochaetales", "f__Schizoporaceae", "g__Hyphodontia", "s__Hyphodontia radula"]}},{"id": "New.CleanUp.ReferenceOTU5245", "metadata": {"taxonomy": ["k__Fungi", "p__Ascomycota", "c__Leotiomycetes", "o__Helotiales", "f__Sclerotiniaceae", "g__Botrytis", "s__Botrytis caroliniana"]}},{"id": "SH201569.07FU_JN016712_refs", "metadata": {"taxonomy": ["k__Fungi", "p__Ascomycota", "c__Saccharomycetes", "o__Saccharomycetales", "f__Incertae sedis", "g__Citeromyces", "s__Citeromyces matritensis"]}},{"id": "New.ReferenceOTU230", "metadata": {"taxonomy": ["k__Fungi", "p__Ascomycota", "c__Saccharomycetes", "o__Saccharomycetales", "f__Incertae sedis", "g__Candida", "s__Candida odintsovae"]}},{"id": "SH183907.07FU_AJ271033_refs", "metadata": {"taxonomy": ["k__Fungi", "p__Ascomycota", "c__Saccharomycetes", "o__Saccharomycetales", "f__Saccharomycodaceae", "g__Hanseniaspora", "s__Hanseniaspora vineae"]}},{"id": "SH177344.07FU_KC171350_refs", "metadata": {"taxonomy": ["k__Fungi", "p__Ascomycota", "c__Leotiomycetes", "o__Helotiales", "f__Sclerotiniaceae", "g__Botrytis", "s__Botrytis caroliniana"]}},{"id": "Zlentus.05ZNL_KY106036_refs", "metadata": {"taxonomy": ["k__Fungi", "p__Ascomycota", "c__Saccharomycetes", "o__Saccharomycetales", "f__Saccharomycetaceae", "g__Zygosaccharomyces", "s__Zygosaccharomyces lentus"]}},{"id": "SH183908.07FU_AJ271030_refs", "metadata": {"taxonomy": ["k__Fungi", "p__Ascomycota", "c__Saccharomycetes", "o__Saccharomycetales", "f__Saccharomycodaceae", "g__Hanseniaspora", "s__Hanseniaspora osmophila"]}},{"id": "SH196424.07FU_UDB017896_refs", "metadata": {"taxonomy": ["k__Fungi", "p__Basidiomycota", "c__Agaricomycetes", "o__Russulales", "f__Stereaceae", "g__Stereum", "s__Stereum hirsutum"]}},{"id": "New.ReferenceOTU112", "metadata": {"taxonomy": ["k__Fungi", "p__Ascomycota", "c__Saccharomycetes", "o__Saccharomycetales", "f__Pichiaceae", "g__Pichia", "s__Pichia kluyveri"]}},{"id": "New.ReferenceOTU10", "metadata": {"taxonomy": ["k__Fungi", "p__Ascomycota", "c__Saccharomycetes", "o__Saccharomycetales", "f__Saccharomycetaceae", "g__Zygosaccharomyces", "s__Zygosaccharomyces bailii"]}},{"id": "New.ReferenceOTU163", "metadata": {"taxonomy": ["k__Fungi", "p__Ascomycota", "c__Saccharomycetes", "o__Saccharomycetales", "f__Incertae sedis", "g__Candida", "s__Candida takata"]}},{"id": "SH206475.07FU_GU721420_reps", "metadata": {"taxonomy": ["k__Fungi", "p__Ascomycota", "c__Dothideomycetes", "o__Pleosporales", "f__Pleosporaceae", "g__Alternaria", "s__Alternaria alternata"]}},{"id": "New.ReferenceOTU114", "metadata": {"taxonomy": ["k__Fungi", "p__Ascomycota", "c__Eurotiomycetes", "o__Eurotiales", "f__Trichocomaceae", "g__Penicillium", "s__Penicillium brevicompactum"]}},{"id": "New.CleanUp.ReferenceOTU5592", "metadata": {"taxonomy": ["k__Fungi", "p__Basidiomycota", "c__Microbotryomycetes", "o__Sporidiobolales", "f__Incertae sedis", "g__Rhodotorula", "s__Rhodotorula mucilaginosa"]}},{"id": "SH206555.07FU_KJ706424_reps", "metadata": {"taxonomy": ["k__Fungi", "p__Basidiomycota", "c__Tremellomycetes", "o__Tremellales", "f__Incertae sedis", "g__Cryptococcus", "s__Cryptococcus albidus"]}},{"id": "SH203602.07FU_EF568069_refs", "metadata": {"taxonomy": ["k__Fungi", "p__Ascomycota", "c__Saccharomycetes", "o__Saccharomycetales", "f__Pichiaceae", "g__Yamadazyma", "s__Yamadazyma mexicana"]}},{"id": "SH267337.07FU_AY484912_refs", "metadata": {"taxonomy": ["k__Fungi", "p__Ascomycota", "c__Eurotiomycetes", "o__Eurotiales", "f__Trichocomaceae", "g__Penicillium", "s__Penicillium brevicompactum"]}},{"id": "New.ReferenceOTU209", "metadata": {"taxonomy": ["k__Fungi", "p__Ascomycota", "c__Saccharomycetes", "o__Saccharomycetales", "f__Pichiaceae", "g__Ogataea", "s__Ogataea polymorpha"]}},{"id": "New.ReferenceOTU251", "metadata": {"taxonomy": ["k__Fungi", "p__Ascomycota", "c__Saccharomycetes", "o__Saccharomycetales", "f__Trichomonascaceae", "g__Zygoascus", "s__Zygoascus meyerae"]}},{"id": "New.CleanUp.ReferenceOTU282", "metadata": {"taxonomy": ["k__Fungi", "p__Ascomycota", "c__Saccharomycetes", "o__Saccharomycetales", "f__Incertae sedis", "g__Candida", "s__Candida parapsilosis"]}},{"id": "SH190089.07FU_JN942657_refs", "metadata": {"taxonomy": ["k__Fungi", "p__Ascomycota", "c__Saccharomycetes", "o__Saccharomycetales", "f__Incertae sedis", "g__Debaryomyces", "s__Debaryomyces hansenii"]}},{"id": "SH194508.07FU_HQ014449_reps", "metadata": {"taxonomy": ["k__Fungi", "p__Basidiomycota", "c__Microbotryomycetes", "o__Sporidiobolales", "f__Incertae sedis", "g__Sporobolomyces", "s__Sporobolomyces odoratus"]}},{"id": "SH176394.07FU_AY743636_refs", "metadata": {"taxonomy": ["k__Fungi", "p__Basidiomycota", "c__Incertae sedis", "o__Malasseziales", "f__Malasseziaceae", "g__Malassezia", "s__Malassezia restricta"]}},{"id": "SH201342.07FU_FR668056_reps", "metadata": {"taxonomy": ["k__Fungi", "p__Ascomycota", "c__Saccharomycetes", "o__Saccharomycetales", "f__Debaryomycetaceae", "g__Millerozyma", "s__Millerozyma miso"]}},{"id": "New.ReferenceOTU187", "metadata": {"taxonomy": ["k__Fungi", "p__Ascomycota", "c__Saccharomycetes", "o__Saccharomycetales", "f__Incertae sedis", "g__Candida", "s__Candida stellimalicola"]}},{"id": "New.ReferenceOTU158", "metadata": {"taxonomy": ["k__Fungi", "p__Ascomycota", "c__Saccharomycetes", "o__Saccharomycetales", "f__Saccharomycodaceae", "g__Hanseniaspora", "s__Hanseniaspora uvarum"]}},{"id": "SH187572.07FU_EF505563_reps", "metadata": {"taxonomy": ["k__Fungi", "p__Ascomycota", "c__Dothideomycetes", "o__Pleosporales", "f__Pleosporaceae", "g__unidentified", "s__Pleosporaceae sp"]}},{"id": "New.ReferenceOTU6", "metadata": {"taxonomy": ["k__Fungi", "p__Ascomycota", "c__Saccharomycetes", "o__Saccharomycetales", "f__Pichiaceae", "g__Pichia", "s__Pichia myanmarensis"]}},{"id": "New.ReferenceOTU44", "metadata": {"taxonomy": ["k__Fungi", "p__Ascomycota", "c__Saccharomycetes", "o__Saccharomycetales", "f__Incertae sedis", "g__Candida", "s__Candida norvegica"]}},{"id": "SH199400.07FU_EU587315_refs", "metadata": {"taxonomy": ["k__Fungi", "p__Ascomycota", "c__Eurotiomycetes", "o__Eurotiales", "f__Trichocomaceae", "g__Penicillium", "s__Penicillium bialowiezense"]}},{"id": "SH216778.07FU_AJ973095_reps", "metadata": {"taxonomy": ["k__Fungi", "p__Ascomycota", "c__Saccharomycetes", "o__Saccharomycetales", "f__unidentified", "g__unidentified", "s__Saccharomycetales sp"]}},{"id": "SH201928.07FU_FM199968_reps", "metadata": {"taxonomy": ["k__Fungi", "p__Ascomycota", "c__Saccharomycetes", "o__Saccharomycetales", "f__Incertae sedis", "g__Candida", "s__Candida stellimalicola"]}},{"id": "New.ReferenceOTU245", "metadata": {"taxonomy": ["k__Fungi", "p__Zygomycota", "c__Incertae sedis", "o__Mucorales", "f__Mucoraceae", "g__Mucor", "s__Mucor piriformis"]}},{"id": "New.ReferenceOTU242", "metadata": {"taxonomy": ["k__Fungi", "p__Ascomycota", "c__Saccharomycetes", "o__Saccharomycetales", "f__Saccharomycodaceae", "g__Hanseniaspora", "s__Hanseniaspora uvarum"]}},{"id": "New.ReferenceOTU159", "metadata": {"taxonomy": ["k__Fungi", "p__Ascomycota", "c__Sordariomycetes", "o__Hypocreales", "f__Nectriaceae", "g__Cosmospora", "s__Cosmospora coccinea"]}},{"id": "New.ReferenceOTU183", "metadata": {"taxonomy": ["k__Fungi", "p__Ascomycota", "c__Saccharomycetes", "o__Saccharomycetales", "f__Pichiaceae", "g__Pichia", "s__Pichia membranifaciens"]}},{"id": "New.ReferenceOTU102", "metadata": {"taxonomy": ["k__Fungi", "p__Basidiomycota", "c__Tremellomycetes", "o__Tremellales", "f__Incertae sedis", "g__Cryptococcus", "s__Cryptococcus saitoi"]}},{"id": "New.CleanUp.ReferenceOTU3245", "metadata": {"taxonomy": ["k__Fungi", "p__Basidiomycota", "c__Agaricomycetes", "o__Polyporales", "f__Fomitopsidaceae", "g__Piptoporus", "s__Piptoporus betulinus"]}},{"id": "SH207148.07FU_AY373933_refs", "metadata": {"taxonomy": ["k__Fungi", "p__Ascomycota", "c__Eurotiomycetes", "o__Eurotiales", "f__Trichocomaceae", "g__Penicillium", "s__Penicillium thomii"]}},{"id": "SH192275.07FU_EF197945_reps", "metadata": {"taxonomy": ["k__Fungi", "p__Ascomycota", "c__Saccharomycetes", "o__Saccharomycetales", "f__Incertae sedis", "g__Candida", "s__Candida boidinii"]}},{"id": "SH127902.07FU_DQ780364_refs", "metadata": {"taxonomy": ["k__Fungi", "p__Ascomycota", "c__Dothideomycetes", "o__Capnodiales", "f__Davidiellaceae", "g__Cladosporium", "s__Cladosporium halotolerans"]}},{"id": "New.ReferenceOTU64", "metadata": {"taxonomy": ["k__Fungi", "p__Ascomycota", "c__Saccharomycetes", "o__Saccharomycetales", "f__Saccharomycetaceae", "g__Zygosaccharomyces", "s__Zygosaccharomyces bisporus"]}},{"id": "New.ReferenceOTU224", "metadata": {"taxonomy": ["k__Fungi", "p__Basidiomycota", "c__Tremellomycetes", "o__Tremellales", "f__Incertae sedis", "g__Cryptococcus", "s__Cryptococcus pseudolongus"]}},{"id": "New.ReferenceOTU43", "metadata": {"taxonomy": ["k__Fungi", "p__Ascomycota", "c__Saccharomycetes", "o__Saccharomycetales", "f__Debaryomycetaceae", "g__Millerozyma", "s__Millerozyma farinosa"]}},{"id": "New.ReferenceOTU108", "metadata": {"taxonomy": ["k__Fungi", "p__Ascomycota", "c__Saccharomycetes", "o__Saccharomycetales", "f__Pichiaceae", "g__Ogataea", "s__Ogataea sp"]}},{"id": "New.CleanUp.ReferenceOTU7461", "metadata": {"taxonomy": ["k__Fungi", "p__Ascomycota", "c__Saccharomycetes", "o__Saccharomycetales", "f__Saccharomycetales incertae sedis", "g__Starmerella", "s__Starmerella bacillaris"]}},{"id": "SH177122.07FU_AB501148_refs", "metadata": {"taxonomy": ["k__Fungi", "p__Ascomycota", "c__Saccharomycetes", "o__Saccharomycetales", "f__Saccharomycodaceae", "g__Hanseniaspora", "s__Hanseniaspora uvarum"]}},{"id": "SH215097.07FU_DQ249194_refs", "metadata": {"taxonomy": ["k__Fungi", "p__Ascomycota", "c__Saccharomycetes", "o__Saccharomycetales", "f__Incertae sedis", "g__Candida", "s__Candida norvegica"]}},{"id": "SH216361.07FU_AF444541_refs", "metadata": {"taxonomy": ["k__Fungi", "p__Basidiomycota", "c__Microbotryomycetes", "o__Sporidiobolales", "f__Incertae sedis", "g__Rhodotorula", "s__Rhodotorula mucilaginosa"]}},{"id": "SH216455.07FU_AY328912_refs", "metadata": {"taxonomy": ["k__Fungi", "p__Basidiomycota", "c__Wallemiomycetes", "o__Wallemiales", "f__Wallemiaceae", "g__Wallemia", "s__Wallemia sebi"]}},{"id": "SH204103.07FU_AY790538_reps", "metadata": {"taxonomy": ["k__Fungi", "p__Ascomycota", "c__Saccharomycetes", "o__Saccharomycetales", "f__Incertae sedis", "g__Candida", "s__Candida ethanolica"]}},{"id": "SH278420.07FU_AF444372_refs", "metadata": {"taxonomy": ["k__Fungi", "p__Basidiomycota", "c__Tremellomycetes", "o__Tremellales", "f__Incertae sedis", "g__Cryptococcus", "s__Cryptococcus saitoi"]}},{"id": "SH407689.07FU_AF033450_refs", "metadata": {"taxonomy": ["k__Fungi", "p__Ascomycota", "c__Eurotiomycetes", "o__Eurotiales", "f__Trichocomaceae", "g__Penicillium", "s__Penicillium corylophilum"]}},{"id": "New.ReferenceOTU147", "metadata": {"taxonomy": ["k__Fungi", "p__Ascomycota", "c__Saccharomycetes", "o__Saccharomycetales", "f__Pichiaceae", "g__Pichia", "s__Pichia kluyveri"]}},{"id": "New.ReferenceOTU178", "metadata": {"taxonomy": ["k__Fungi", "p__Ascomycota", "c__Saccharomycetes", "o__Saccharomycetales", "f__Incertae sedis", "g__Candida", "s__Candida ethanolica"]}},{"id": "New.CleanUp.ReferenceOTU513", "metadata": {"taxonomy": ["k__Fungi", "p__Ascomycota", "c__Saccharomycetes", "o__Saccharomycetales", "f__Saccharomycetaceae", "g__Lachancea", "s__Lachancea meyersii"]}},{"id": "New.CleanUp.ReferenceOTU1380", "metadata": {"taxonomy": ["k__Fungi", "p__Ascomycota", "c__Saccharomycetes", "o__Saccharomycetales", "f__Incertae sedis", "g__Cyberlindnera", "s__Cyberlindnera jadinii"]}},{"id": "SH208976.07FU_KF220648_reps", "metadata": {"taxonomy": ["k__Fungi", "p__Ascomycota", "c__Saccharomycetes", "o__Saccharomycetales", "f__Incertae sedis", "g__Candida", "s__Candida quercitrusa"]}},{"id": "SH201340.07FU_EF568067_refs", "metadata": {"taxonomy": ["k__Fungi", "p__Ascomycota", "c__Saccharomycetes", "o__Saccharomycetales", "f__Debaryomycetaceae", "g__Millerozyma", "s__Millerozyma farinosa"]}},{"id": "SH194013.07FU_AF444400_refs", "metadata": {"taxonomy": ["k__Fungi", "p__Basidiomycota", "c__Tremellomycetes", "o__Cystofilobasidiales", "f__Cystofilobasidiaceae", "g__Cystofilobasidium", "s__Cystofilobasidium infirmominiatum"]}},{"id": "SH194012.07FU_AB520400_reps", "metadata": {"taxonomy": ["k__Fungi", "p__Basidiomycota", "c__Tremellomycetes", "o__unidentified", "f__unidentified", "g__unidentified", "s__Tremellomycetes sp"]}},{"id": "SH127903.07FU_DQ780343_refs", "metadata": {"taxonomy": ["k__Fungi", "p__Ascomycota", "c__Dothideomycetes", "o__Capnodiales", "f__Davidiellaceae", "g__Cladosporium", "s__Cladosporium sphaerospermum"]}},{"id": "SH216250.07FU_EF679363_refs", "metadata": {"taxonomy": ["k__Fungi", "p__Ascomycota", "c__Dothideomycetes", "o__Capnodiales", "f__Mycosphaerellaceae", "g__Mycosphaerella", "s__Mycosphaerella tassiana"]}},{"id": "SH116191.07FU_AF145330_refs", "metadata": {"taxonomy": ["k__Fungi", "p__Basidiomycota", "c__Tremellomycetes", "o__Tremellales", "f__Incertae sedis", "g__Cryptococcus", "s__Cryptococcus diffluens"]}},{"id": "SH279509.07FU_AF033470_refs", "metadata": {"taxonomy": ["k__Fungi", "p__Ascomycota", "c__Eurotiomycetes", "o__Eurotiales", "f__Trichocomaceae", "g__Penicillium", "s__Penicillium aurantiogriseum"]}},{"id": "SH079312.07FU_EF679384_refs", "metadata": {"taxonomy": ["k__Fungi", "p__Ascomycota", "c__Dothideomycetes", "o__Capnodiales", "f__Davidiellaceae", "g__Cladosporium", "s__Cladosporium ramotenellum"]}},{"id": "SH407681.07FU_AY213669_refs", "metadata": {"taxonomy": ["k__Fungi", "p__Ascomycota", "c__Eurotiomycetes", "o__Eurotiales", "f__Trichocomaceae", "g__Penicillium", "s__Penicillium vanluykii"]}},{"id": "SH190112.07FU_AJ853767_refs", "metadata": {"taxonomy": ["k__Fungi", "p__Ascomycota", "c__Saccharomycetes", "o__Saccharomycetales", "f__Debaryomycetaceae", "g__Priceomyces", "s__Priceomyces carsonii"]}},{"id": "SH201994.07FU_JQ647916_refs", "metadata": {"taxonomy": ["k__Fungi", "p__Ascomycota", "c__Saccharomycetes", "o__Saccharomycetales", "f__Incertae sedis", "g__Candida", "s__Candida sojae"]}},{"id": "SH183810.07FU_DQ449990_refs", "metadata": {"taxonomy": ["k__Fungi", "p__Basidiomycota", "c__Agaricomycetes", "o__Agaricales", "f__Marasmiaceae", "g__Gymnopus", "s__Gymnopus brassicolens"]}},{"id": "New.ReferenceOTU204", "metadata": {"taxonomy": ["k__Fungi", "p__Ascomycota", "c__Saccharomycetes", "o__Saccharomycetales", "f__Pichiaceae", "g__Dekkera", "s__Dekkera bruxellensis"]}},{"id": "New.ReferenceOTU207", "metadata": {"taxonomy": ["k__Fungi", "p__Ascomycota", "c__Saccharomycetes", "o__Saccharomycetales", "f__Pichiaceae", "g__Pichia", "s__Pichia manshurica"]}},{"id": "New.ReferenceOTU232", "metadata": {"taxonomy": ["k__Fungi", "p__Ascomycota", "c__Saccharomycetes", "o__Saccharomycetales", "f__Incertae sedis", "g__Candida", "s__Candida xylopsoci"]}},{"id": "New.ReferenceOTU146", "metadata": {"taxonomy": ["k__Fungi", "p__Ascomycota", "c__Dothideomycetes", "o__Capnodiales", "f__Davidiellaceae", "g__Cladosporium", "s__Cladosporium grevilleae"]}},{"id": "New.ReferenceOTU2", "metadata": {"taxonomy": ["k__Fungi", "p__Basidiomycota", "c__Tremellomycetes", "o__Tremellales", "f__Incertae sedis", "g__Cryptococcus", "s__Cryptococcus friedmannii"]}},{"id": "New.ReferenceOTU38", "metadata": {"taxonomy": ["k__Fungi", "p__Basidiomycota", "c__Agaricomycetes", "o__Hymenochaetales", "f__Schizoporaceae", "g__Hyphodontia", "s__Hyphodontia setulosa"]}},{"id": "New.ReferenceOTU7", "metadata": {"taxonomy": ["k__Fungi", "p__Basidiomycota", "c__Microbotryomycetes", "o__Incertae sedis", "f__Incertae sedis", "g__Curvibasidium", "s__Curvibasidium cygneicollum"]}},{"id": "New.ReferenceOTU244", "metadata": {"taxonomy": ["k__Fungi", "p__Ascomycota", "c__Saccharomycetes", "o__Saccharomycetales", "f__Incertae sedis", "g__Lodderomyces", "s__Lodderomyces elongisporus"]}},{"id": "New.ReferenceOTU167", "metadata": {"taxonomy": ["k__Fungi", "p__Ascomycota", "c__Eurotiomycetes", "o__Chaetothyriales", "f__Herpotrichiellaceae", "g__Exophiala", "s__Exophiala lecanii-corni"]}},{"id": "New.ReferenceOTU49", "metadata": {"taxonomy": ["k__Fungi", "p__Ascomycota", "c__Saccharomycetes", "o__Saccharomycetales", "f__Pichiaceae", "g__Pichia", "s__Pichia sp"]}},{"id": "New.ReferenceOTU194", "metadata": {"taxonomy": ["k__Fungi", "p__Ascomycota", "c__Saccharomycetes", "o__Saccharomycetales", "f__Saccharomycopsidaceae", "g__Saccharomycopsis", "s__Saccharomycopsis vini"]}},{"id": "New.CleanUp.ReferenceOTU5001", "metadata": {"taxonomy": ["k__Fungi", "p__Basidiomycota", "c__Microbotryomycetes", "o__Sporidiobolales", "f__unidentified", "g__unidentified", "s__Sporidiobolales sp"]}},{"id": "New.CleanUp.ReferenceOTU5717", "metadata": {"taxonomy": ["k__Fungi", "p__Basidiomycota", "c__Tremellomycetes", "o__Tremellales", "f__Incertae sedis", "g__Cryptococcus", "s__Cryptococcus laurentii"]}},{"id": "New.CleanUp.ReferenceOTU9538", "metadata": {"taxonomy": ["k__Fungi", "p__Basidiomycota", "c__Agaricomycetes", "o__Russulales", "f__unidentified", "g__unidentified", "s__Russulales sp"]}},{"id": "New.CleanUp.ReferenceOTU9566", "metadata": {"taxonomy": ["k__Fungi", "p__Basidiomycota", "c__Tremellomycetes", "o__Cystofilobasidiales", "f__Cystofilobasidiaceae", "g__Xanthophyllomyces", "s__Xanthophyllomyces dendrorhous"]}},{"id": "New.CleanUp.ReferenceOTU11308", "metadata": {"taxonomy": ["k__Fungi", "p__Ascomycota", "c__Saccharomycetes", "o__Saccharomycetales", "f__Saccharomycetaceae", "g__Kluyveromyces", "s__Kluyveromyces marxianus"]}},{"id": "SH206549.07FU_AF145321_refs", "metadata": {"taxonomy": ["k__Fungi", "p__Basidiomycota", "c__Tremellomycetes", "o__Tremellales", "f__Incertae sedis", "g__Cryptococcus", "s__Cryptococcus sp"]}},{"id": "SH190098.07FU_EU343850_refs", "metadata": {"taxonomy": ["k__Fungi", "p__Ascomycota", "c__Saccharomycetes", "o__Saccharomycetales", "f__Incertae sedis", "g__Candida", "s__Candida santamariae"]}},{"id": "SH187569.07FU_KF278460_reps", "metadata": {"taxonomy": ["k__Fungi", "p__Ascomycota", "c__Dothideomycetes", "o__Pleosporales", "f__Pleosporaceae", "g__unidentified", "s__Pleosporaceae sp"]}},{"id": "SH223333.07FU_AY046192_reps", "metadata": {"taxonomy": ["k__Fungi", "p__Ascomycota", "c__Saccharomycetes", "o__Saccharomycetales", "f__Saccharomycetaceae", "g__Zygosaccharomyces", "s__Zygosaccharomyces bisporus"]}},{"id": "SH185778.07FU_AY243943_refs", "metadata": {"taxonomy": ["k__Fungi", "p__Zygomycota", "c__Incertae sedis", "o__Mucorales", "f__Mucoraceae", "g__Mucor", "s__Mucor circinelloides"]}},{"id": "SH216785.07FU_AF229488_refs", "metadata": {"taxonomy": ["k__Fungi", "p__Ascomycota", "c__Dothideomycetes", "o__Pleosporales", "f__Pleosporaceae", "g__Ulocladium", "s__Ulocladium chartarum"]}},{"id": "SH191159.07FU_DQ249199_refs", "metadata": {"taxonomy": ["k__Fungi", "p__Ascomycota", "c__Saccharomycetes", "o__Saccharomycetales", "f__Incertae sedis", "g__Cyberlindnera", "s__Cyberlindnera jadinii"]}},{"id": "SH182506.07FU_AF033406_refs", "metadata": {"taxonomy": ["k__Fungi", "p__Ascomycota", "c__Eurotiomycetes", "o__Eurotiales", "f__Trichocomaceae", "g__Penicillium", "s__Penicillium lividum"]}},{"id": "SH405387.07FU_AF444339_refs", "metadata": {"taxonomy": ["k__Fungi", "p__Basidiomycota", "c__Tremellomycetes", "o__Tremellales", "f__Incertae sedis", "g__Cryptococcus", "s__Cryptococcus uzbekistanensis"]}},{"id": "SH196427.07FU_EU009969_reps", "metadata": {"taxonomy": ["k__Fungi", "p__Basidiomycota", "c__Agaricomycetes", "o__Russulales", "f__Stereaceae", "g__Stereum", "s__Stereum complicatum"]}},{"id": "SH197556.07FU_AF444369_reps", "metadata": {"taxonomy": ["k__Fungi", "p__Basidiomycota", "c__Tremellomycetes", "o__Filobasidiales", "f__Filobasidiaceae", "g__Filobasidium", "s__Filobasidium capsuligenum"]}},{"id": "SH196791.07FU_EU343856_refs", "metadata": {"taxonomy": ["k__Fungi", "p__Ascomycota", "c__Saccharomycetes", "o__Saccharomycetales", "f__Incertae sedis", "g__Candida", "s__Candida sophiae-reginae"]}},{"id": "SH185779.07FU_JN205898_refs", "metadata": {"taxonomy": ["k__Fungi", "p__Zygomycota", "c__Incertae sedis", "o__Mucorales", "f__Mucoraceae", "g__Mucor", "s__Mucor racemosus"]}},{"id": "SH206392.07FU_AM921728_reps", "metadata": {"taxonomy": ["k__Fungi", "p__Ascomycota", "c__Dothideomycetes", "o__Dothideales", "f__Dothioraceae", "g__unidentified", "s__Dothioraceae sp"]}},{"id": "SH197554.07FU_AF444381_refs", "metadata": {"taxonomy": ["k__Fungi", "p__Basidiomycota", "c__Tremellomycetes", "o__Filobasidiales", "f__Filobasidiaceae", "g__Filobasidium", "s__Filobasidium capsuligenum"]}},{"id": "SH203080.07FU_AY452739_refs", "metadata": {"taxonomy": ["k__Fungi", "p__Ascomycota", "c__Saccharomycetes", "o__Saccharomycetales", "f__Incertae sedis", "g__Candida", "s__Candida friedrichii"]}},{"id": "SH179237.07FU_JQ918177_refs", "metadata": {"taxonomy": ["k__Fungi", "p__Ascomycota", "c__Eurotiomycetes", "o__Eurotiales", "f__Trichocomaceae", "g__Aspergillus", "s__Aspergillus cibarius"]}},{"id": "SH382101.07FU_AF190008_refs", "metadata": {"taxonomy": ["k__Fungi", "p__Basidiomycota", "c__Tremellomycetes", "o__Tremellales", "f__Incertae sedis", "g__Cryptococcus", "s__Cryptococcus magnus"]}},{"id": "SH206476.07FU_GU721297_reps", "metadata": {"taxonomy": ["k__Fungi", "p__Ascomycota", "c__Dothideomycetes", "o__Pleosporales", "f__Pleosporaceae", "g__Alternaria", "s__Alternaria alternata"]}},{"id": "SH194975.07FU_JF817347_reps", "metadata": {"taxonomy": ["k__Fungi", "p__Basidiomycota", "c__Microbotryomycetes", "o__Sporidiobolales", "f__unidentified", "g__unidentified", "s__Sporidiobolales sp"]}},{"id": "SH190191.07FU_UDB011478_refs", "metadata": {"taxonomy": ["k__Fungi", "p__Basidiomycota", "c__Agaricomycetes", "o__Agaricales", "f__Schizophyllaceae", "g__Schizophyllum", "s__Schizophyllum commune"]}},{"id": "SH219735.07FU_UDB019640_refs", "metadata": {"taxonomy": ["k__Fungi", "p__Basidiomycota", "c__Agaricomycetes", "o__Agaricales", "f__Strophariaceae", "g__Hypholoma", "s__Hypholoma lateritium"]}},{"id": "SH369559.07FU_AY212989_refs", "metadata": {"taxonomy": ["k__Fungi", "p__Basidiomycota", "c__Microbotryomycetes", "o__Leucosporidiales", "f__Leucosporidiaceae", "g__Leucosporidiella", "s__Leucosporidiella yakutica"]}},{"id": "SH216453.07FU_KJ409884_reps", "metadata": {"taxonomy": ["k__Fungi", "p__Basidiomycota", "c__Wallemiomycetes", "o__Wallemiales", "f__Wallemiaceae", "g__Wallemia", "s__Wallemia mellicola"]}},{"id": "SH212824.07FU_AF444417_refs", "metadata": {"taxonomy": ["k__Fungi", "p__Basidiomycota", "c__Tremellomycetes", "o__Cystofilobasidiales", "f__Cystofilobasidiaceae", "g__Guehomyces", "s__Guehomyces pullulans"]}},{"id": "SH127904.07FU_DQ780353_refs", "metadata": {"taxonomy": ["k__Fungi", "p__Ascomycota", "c__Dothideomycetes", "o__Capnodiales", "f__Davidiellaceae", "g__Cladosporium", "s__Cladosporium dominicanum"]}},{"id": "SH190079.07FU_JF449726_reps", "metadata": {"taxonomy": ["k__Fungi", "p__Ascomycota", "c__Incertae sedis", "o__Incertae sedis", "f__Pseudeurotiaceae", "g__unidentified", "s__Pseudeurotiaceae sp"]}},{"id": "SH190110.07FU_AB365470_reps", "metadata": {"taxonomy": ["k__Fungi", "p__Ascomycota", "c__Saccharomycetes", "o__Saccharomycetales", "f__Incertae sedis", "g__Candida", "s__Candida takamatsuzukensis"]}},{"id": "SH219236.07FU_AY558597_refs", "metadata": {"taxonomy": ["k__Fungi", "p__Basidiomycota", "c__Agaricomycetes", "o__Hymenochaetales", "f__Hymenochaetaceae", "g__Pseudochaete", "s__Pseudochaete sp"]}},{"id": "SH213407.07FU_AF444537_refs", "metadata": {"taxonomy": ["k__Fungi", "p__Basidiomycota", "c__Microbotryomycetes", "o__Sporidiobolales", "f__Incertae sedis", "g__Rhodotorula", "s__Rhodotorula nothofagi"]}},{"id": "SH180527.07FU_FJ545249_reps", "metadata": {"taxonomy": ["k__Fungi", "p__Ascomycota", "c__Saccharomycetes", "o__Saccharomycetales", "f__Pichiaceae", "g__Dekkera", "s__Dekkera bruxellensis"]}},{"id": "SH205047.07FU_JQ247574_reps", "metadata": {"taxonomy": ["k__Fungi", "p__Basidiomycota", "c__Tremellomycetes", "o__Tremellales", "f__Incertae sedis", "g__Cryptococcus", "s__Cryptococcus laurentii"]}},{"id": "SH197624.07FU_AF444354_refs", "metadata": {"taxonomy": ["k__Fungi", "p__Basidiomycota", "c__Tremellomycetes", "o__Tremellales", "f__Incertae sedis", "g__Cryptococcus", "s__Cryptococcus chernovii"]}},{"id": "SH222089.07FU_GQ340434_reps", "metadata": {"taxonomy": ["k__Fungi", "p__Ascomycota", "c__Saccharomycetes", "o__Saccharomycetales", "f__unidentified", "g__unidentified", "s__Saccharomycetales sp"]}},{"id": "SH180226.07FU_DQ276867_reps", "metadata": {"taxonomy": ["k__Fungi", "p__Basidiomycota", "c__Agaricomycetes", "o__Atheliales", "f__Atheliaceae", "g__unidentified", "s__Atheliaceae sp"]}},{"id": "SH206852.07FU_KF251393_reps", "metadata": {"taxonomy": ["k__Fungi", "p__Ascomycota", "c__Dothideomycetes", "o__Capnodiales", "f__Mycosphaerellaceae", "g__Cercospora", "s__Cercospora olivascens"]}},{"id": "SH207147.07FU_AF033475_refs", "metadata": {"taxonomy": ["k__Fungi", "p__Ascomycota", "c__Eurotiomycetes", "o__Eurotiales", "f__Trichocomaceae", "g__Penicillium", "s__Penicillium expansum"]}},{"id": "SH219689.07FU_AF310978_reps", "metadata": {"taxonomy": ["k__Fungi", "p__Ascomycota", "c__Sordariomycetes", "o__Hypocreales", "f__Nectriaceae", "g__Gibberella", "s__Gibberella baccata"]}},{"id": "SH196431.07FU_KC414258_reps", "metadata": {"taxonomy": ["k__Fungi", "p__Basidiomycota", "c__Agaricomycetes", "o__Russulales", "f__Stereaceae", "g__unidentified", "s__Stereaceae sp"]}},{"id": "SH190091.07FU_EU343803_refs", "metadata": {"taxonomy": ["k__Fungi", "p__Ascomycota", "c__Saccharomycetes", "o__Saccharomycetales", "f__Incertae sedis", "g__Candida", "s__Candida railenensis"]}},{"id": "SH199529.07FU_JX982394_reps", "metadata": {"taxonomy": ["k__Fungi", "p__Ascomycota", "c__Dothideomycetes", "o__Pleosporales", "f__Pleosporaceae", "g__unidentified", "s__Pleosporaceae sp"]}},{"id": "SH179325.07FU_JQ813745_reps", "metadata": {"taxonomy": ["k__Fungi", "p__Ascomycota", "c__Lecanoromycetes", "o__Lecanorales", "f__Parmeliaceae", "g__Melanohalea", "s__Melanohalea sp"]}},{"id": "SH194546.07FU_HQ999978_refs", "metadata": {"taxonomy": ["k__Fungi", "p__Ascomycota", "c__Saccharomycetes", "o__Saccharomycetales", "f__Incertae sedis", "g__Candida", "s__Candida gosingica"]}},{"id": "SH251567.07FU_AB053099_refs", "metadata": {"taxonomy": ["k__Fungi", "p__Ascomycota", "c__Saccharomycetes", "o__Saccharomycetales", "f__Incertae sedis", "g__Debaryomyces", "s__Debaryomyces hansenii"]}},{"id": "SH103325.07FU_FJ150872_refs", "metadata": {"taxonomy": ["k__Fungi", "p__Ascomycota", "c__Dothideomycetes", "o__Dothideales", "f__Dothioraceae", "g__Selenophoma", "s__Selenophoma mahoniae"]}},{"id": "SH194015.07FU_AF444317_reps", "metadata": {"taxonomy": ["k__Fungi", "p__Basidiomycota", "c__Tremellomycetes", "o__unidentified", "f__unidentified", "g__unidentified", "s__Tremellomycetes sp"]}},{"id": "SH082533.07FU_AJ853761_refs", "metadata": {"taxonomy": ["k__Fungi", "p__Ascomycota", "c__Eurotiomycetes", "o__Eurotiales", "f__Trichocomaceae", "g__Aspergillus", "s__Aspergillus amstelodami"]}},{"id": "New.ReferenceOTU72", "metadata": {"taxonomy": ["k__Fungi", "p__Ascomycota", "c__Saccharomycetes", "o__Saccharomycetales", "f__Saccharomycetaceae", "g__Zygosaccharomyces", "s__Zygosaccharomyces microellipsoides"]}},{"id": "New.ReferenceOTU74", "metadata": {"taxonomy": ["k__Fungi", "p__Ascomycota", "c__Dothideomycetes", "o__Capnodiales", "f__unidentified", "g__unidentified", "s__Capnodiales sp"]}},{"id": "New.ReferenceOTU77", "metadata": {"taxonomy": ["k__Fungi", "p__Zygomycota", "c__Incertae sedis", "o__Mortierellales", "f__Mortierellaceae", "g__Mortierella", "s__Mortierella alpina"]}},{"id": "New.ReferenceOTU97", "metadata": {"taxonomy": ["k__Fungi", "p__Ascomycota", "c__Saccharomycetes", "o__Saccharomycetales", "f__Pichiaceae", "g__Pichia", "s__Pichia manshurica"]}},{"id": "New.ReferenceOTU60", "metadata": {"taxonomy": ["k__Fungi", "p__Basidiomycota", "c__Tremellomycetes", "o__Tremellales", "f__Incertae sedis", "g__Cryptococcus", "s__Cryptococcus cerealis"]}},{"id": "New.ReferenceOTU236", "metadata": {"taxonomy": ["k__Fungi", "p__Ascomycota", "c__Saccharomycetes", "o__Saccharomycetales", "f__Incertae sedis", "g__Candida", "s__Candida tallmaniae"]}},{"id": "New.ReferenceOTU126", "metadata": {"taxonomy": ["k__Fungi", "p__Ascomycota", "c__Saccharomycetes", "o__Saccharomycetales", "f__Pichiaceae", "g__Kregervanrija", "s__Kregervanrija fluxuum"]}},{"id": "New.ReferenceOTU18", "metadata": {"taxonomy": ["k__Fungi", "p__Ascomycota", "c__Leotiomycetes", "o__Helotiales", "f__Sclerotiniaceae", "g__Botrytis", "s__Botrytis caroliniana"]}},{"id": "New.ReferenceOTU11", "metadata": {"taxonomy": ["k__Fungi", "p__Ascomycota", "c__Saccharomycetes", "o__Saccharomycetales", "f__Saccharomycopsidaceae", "g__Saccharomycopsis", "s__Saccharomycopsis schoenii"]}},{"id": "New.ReferenceOTU15", "metadata": {"taxonomy": ["k__Fungi", "p__Basidiomycota", "c__Tremellomycetes", "o__unidentified", "f__unidentified", "g__unidentified", "s__Tremellomycetes sp"]}},{"id": "New.ReferenceOTU227", "metadata": {"taxonomy": ["k__Fungi", "p__Ascomycota", "c__Saccharomycetes", "o__Saccharomycetales", "f__Incertae sedis", "g__Kodamaea", "s__Kodamaea ohmeri"]}},{"id": "New.ReferenceOTU91", "metadata": {"taxonomy": ["k__Fungi", "p__Ascomycota", "c__Eurotiomycetes", "o__Eurotiales", "f__Trichocomaceae", "g__Penicillium", "s__Penicillium georgiense"]}},{"id": "New.ReferenceOTU139", "metadata": {"taxonomy": ["k__Fungi", "p__Ascomycota", "c__Saccharomycetes", "o__Saccharomycetales", "f__Saccharomycodaceae", "g__Hanseniaspora", "s__Hanseniaspora uvarum"]}},{"id": "New.ReferenceOTU143", "metadata": {"taxonomy": ["k__Fungi", "p__Basidiomycota", "c__Tremellomycetes", "o__Tremellales", "f__Incertae sedis", "g__Cryptococcus", "s__Cryptococcus wieringae"]}},{"id": "New.ReferenceOTU22", "metadata": {"taxonomy": ["k__Fungi", "p__Ascomycota", "c__unidentified", "o__unidentified", "f__unidentified", "g__unidentified", "s__Ascomycota sp"]}},{"id": "New.ReferenceOTU148", "metadata": {"taxonomy": ["k__Fungi", "p__Ascomycota", "c__Eurotiomycetes", "o__Eurotiales", "f__Trichocomaceae", "g__Aspergillus", "s__Aspergillus caesiellus"]}},{"id": "New.ReferenceOTU133", "metadata": {"taxonomy": ["k__Fungi", "p__Ascomycota", "c__unidentified", "o__unidentified", "f__unidentified", "g__unidentified", "s__Ascomycota sp"]}},{"id": "New.ReferenceOTU155", "metadata": {"taxonomy": ["k__Fungi", "p__Ascomycota", "c__Saccharomycetes", "o__Saccharomycetales", "f__Pichiaceae", "g__Hyphopichia", "s__Hyphopichia burtonii"]}},{"id": "New.ReferenceOTU55", "metadata": {"taxonomy": ["k__Fungi", "p__Ascomycota", "c__Saccharomycetes", "o__Saccharomycetales", "f__Pichiaceae", "g__Pichia", "s__Pichia sp"]}},{"id": "New.ReferenceOTU218", "metadata": {"taxonomy": ["k__Fungi", "p__Ascomycota", "c__Saccharomycetes", "o__Saccharomycetales", "f__Incertae sedis", "g__Wickerhamomyces", "s__Wickerhamomyces anomalus"]}},{"id": "New.ReferenceOTU185", "metadata": {"taxonomy": ["k__Fungi", "p__Basidiomycota", "c__Microbotryomycetes", "o__Sporidiobolales", "f__Incertae sedis", "g__Rhodotorula", "s__Rhodotorula lamellibrachiae"]}},{"id": "New.ReferenceOTU59", "metadata": {"taxonomy": ["k__Fungi", "p__Basidiomycota", "c__Tremellomycetes", "o__Trichosporonales", "f__Trichosporonaceae", "g__Trichosporon", "s__Trichosporon dehoogii"]}},{"id": "New.ReferenceOTU176", "metadata": {"taxonomy": ["k__Fungi", "p__Ascomycota", "c__Saccharomycetes", "o__Saccharomycetales", "f__Pichiaceae", "g__Pichia", "s__Pichia sp"]}},{"id": "New.CleanUp.ReferenceOTU81", "metadata": {"taxonomy": ["k__Fungi", "p__Ascomycota", "c__Saccharomycetes", "o__Saccharomycetales", "f__Pichiaceae", "g__Pichia", "s__Pichia manshurica"]}},{"id": "New.CleanUp.ReferenceOTU134", "metadata": {"taxonomy": ["k__Fungi", "p__Basidiomycota", "c__Microbotryomycetes", "o__Incertae sedis", "f__Incertae sedis", "g__Curvibasidium", "s__Curvibasidium cygneicollum"]}},{"id": "New.CleanUp.ReferenceOTU346", "metadata": {"taxonomy": ["k__Fungi", "p__Basidiomycota", "c__Tremellomycetes", "o__Tremellales", "f__Incertae sedis", "g__Cryptococcus", "s__Cryptococcus antarcticus"]}},{"id": "New.CleanUp.ReferenceOTU1227", "metadata": {"taxonomy": ["k__Fungi", "p__Ascomycota", "c__Dothideomycetes", "o__Capnodiales", "f__Davidiellaceae", "g__Cladosporium", "s__Cladosporium grevilleae"]}},{"id": "New.CleanUp.ReferenceOTU1256", "metadata": {"taxonomy": ["k__Fungi", "p__Basidiomycota", "c__Agaricomycetes", "o__Incertae sedis", "f__Incertae sedis", "g__Resinicium", "s__Resinicium furfuraceum"]}},{"id": "New.CleanUp.ReferenceOTU1799", "metadata": {"taxonomy": ["k__Fungi", "p__Zygomycota", "c__Incertae sedis", "o__Mucorales", "f__Cunninghamellaceae", "g__Cunninghamella", "s__Cunninghamella sp"]}},{"id": "New.CleanUp.ReferenceOTU2032", "metadata": {"taxonomy": ["k__Fungi", "p__Ascomycota", "c__Saccharomycetes", "o__Saccharomycetales", "f__Saccharomycodaceae", "g__Hanseniaspora", "s__Hanseniaspora valbyensis"]}},{"id": "New.CleanUp.ReferenceOTU2417", "metadata": {"taxonomy": ["k__Fungi", "p__Ascomycota", "c__Saccharomycetes", "o__Saccharomycetales", "f__Pichiaceae", "g__Issatchenkia", "s__Issatchenkia orientalis"]}},{"id": "New.CleanUp.ReferenceOTU2666", "metadata": {"taxonomy": ["k__Fungi", "p__Basidiomycota", "c__Agaricomycetes", "o__Polyporales", "f__Phanerochaetaceae", "g__Byssomerulius", "s__Byssomerulius corium"]}},{"id": "New.CleanUp.ReferenceOTU4144", "metadata": {"taxonomy": ["k__Fungi", "p__Basidiomycota", "c__Tremellomycetes", "o__Tremellales", "f__Incertae sedis", "g__Cryptococcus", "s__Cryptococcus silvicola"]}},{"id": "New.CleanUp.ReferenceOTU4295", "metadata": {"taxonomy": ["k__Fungi", "p__Ascomycota", "c__Saccharomycetes", "o__Saccharomycetales", "f__Incertae sedis", "g__Candida", "s__Candida stellimalicola"]}},{"id": "New.CleanUp.ReferenceOTU5251", "metadata": {"taxonomy": ["k__Fungi", "p__Ascomycota", "c__Saccharomycetes", "o__Saccharomycetales", "f__Saccharomycetales incertae sedis", "g__Starmerella", "s__Starmerella bacillaris"]}},{"id": "New.CleanUp.ReferenceOTU5477", "metadata": {"taxonomy": ["k__Fungi", "p__Basidiomycota", "c__Tremellomycetes", "o__Tremellales", "f__Incertae sedis", "g__Cryptococcus", "s__Cryptococcus sp"]}},{"id": "New.CleanUp.ReferenceOTU5941", "metadata": {"taxonomy": ["k__Fungi", "p__Ascomycota", "c__Saccharomycetes", "o__Saccharomycetales", "f__Incertae sedis", "g__Candida", "s__Candida xylopsoci"]}},{"id": "New.CleanUp.ReferenceOTU6117", "metadata": {"taxonomy": ["k__Fungi", "p__Ascomycota", "c__Dothideomycetes", "o__Capnodiales", "f__Davidiellaceae", "g__Cladosporium", "s__Cladosporium fusiforme"]}},{"id": "New.CleanUp.ReferenceOTU7179", "metadata": {"taxonomy": ["k__Fungi", "p__Ascomycota", "c__Dothideomycetes", "o__Pleosporales", "f__Incertae sedis", "g__Pyrenochaeta", "s__Pyrenochaeta keratinophila"]}},{"id": "New.CleanUp.ReferenceOTU7933", "metadata": {"taxonomy": ["k__Fungi", "p__Ascomycota", "c__Saccharomycetes", "o__Saccharomycetales", "f__Trichomonascaceae", "g__Zygoascus", "s__Zygoascus hellenicus"]}},{"id": "New.CleanUp.ReferenceOTU8450", "metadata": {"taxonomy": ["k__Fungi", "p__Ascomycota", "c__Saccharomycetes", "o__Saccharomycetales", "f__Incertae sedis", "g__Candida", "s__Candida sp"]}},{"id": "New.CleanUp.ReferenceOTU9647", "metadata": {"taxonomy": ["k__Fungi", "p__Basidiomycota", "c__Tremellomycetes", "o__Tremellales", "f__Incertae sedis", "g__Cryptococcus", "s__Cryptococcus diffluens"]}},{"id": "New.CleanUp.ReferenceOTU9863", "metadata": {"taxonomy": ["k__Fungi", "p__Ascomycota", "c__Saccharomycetes", "o__Saccharomycetales", "f__Metschnikowiaceae", "g__Metschnikowia", "s__Metschnikowia pulcherrima"]}},{"id": "New.CleanUp.ReferenceOTU10136", "metadata": {"taxonomy": ["k__Fungi", "p__Basidiomycota", "c__Agaricomycetes", "o__Polyporales", "f__Meripilaceae", "g__unidentified", "s__Meripilaceae sp"]}},{"id": "New.CleanUp.ReferenceOTU10461", "metadata": {"taxonomy": ["k__Fungi", "p__Ascomycota", "c__Eurotiomycetes", "o__Chaetothyriales", "f__unidentified", "g__unidentified", "s__Chaetothyriales sp"]}},{"id": "New.CleanUp.ReferenceOTU10870", "metadata": {"taxonomy": ["k__Fungi", "p__Ascomycota", "c__Sordariomycetes", "o__Hypocreales", "f__Nectriaceae", "g__unidentified", "s__Nectriaceae sp"]}},{"id": "New.CleanUp.ReferenceOTU11189", "metadata": {"taxonomy": ["k__Fungi", "p__Ascomycota", "c__Saccharomycetes", "o__Saccharomycetales", "f__Saccharomycetaceae", "g__Zygosaccharomyces", "s__Zygosaccharomyces bailii"]}},{"id": "New.CleanUp.ReferenceOTU11673", "metadata": {"taxonomy": ["k__Fungi", "p__Ascomycota", "c__Dothideomycetes", "o__Pleosporales", "f__unidentified", "g__unidentified", "s__Pleosporales sp"]}},{"id": "SH203414.07FU_FJ629352_refs", "metadata": {"taxonomy": ["k__Fungi", "p__Ascomycota", "c__Eurotiomycetes", "o__Eurotiales", "f__Trichocomaceae", "g__Aspergillus", "s__Aspergillus piperis"]}},{"id": "SH405379.07FU_AF145328_refs", "metadata": {"taxonomy": ["k__Fungi", "p__Basidiomycota", "c__Tremellomycetes", "o__Tremellales", "f__Incertae sedis", "g__Cryptococcus", "s__Cryptococcus adeliensis"]}},{"id": "SH103015.07FU_AY055381_refs", "metadata": {"taxonomy": ["k__Fungi", "p__Basidiomycota", "c__Tremellomycetes", "o__Trichosporonales", "f__Trichosporonaceae", "g__Trichosporon", "s__Trichosporon asahii"]}},{"id": "SH193705.07FU_UDB015454_refs", "metadata": {"taxonomy": ["k__Fungi", "p__Basidiomycota", "c__Agaricomycetes", "o__Polyporales", "f__Meruliaceae", "g__Phlebia", "s__Phlebia acerina"]}},{"id": "SH212844.07FU_FR774129_reps", "metadata": {"taxonomy": ["k__Fungi", "p__Ascomycota", "c__Dothideomycetes", "o__Capnodiales", "f__Mycosphaerellaceae", "g__unidentified", "s__Mycosphaerellaceae sp"]}},{"id": "SH213125.07FU_UDB016372_refs", "metadata": {"taxonomy": ["k__Fungi", "p__Basidiomycota", "c__Agaricomycetes", "o__Agaricales", "f__Incertae sedis", "g__Plicaturopsis", "s__Plicaturopsis crispa"]}},{"id": "SH214576.07FU_AF444646_refs", "metadata": {"taxonomy": ["k__Fungi", "p__Basidiomycota", "c__Tremellomycetes", "o__Tremellales", "f__Incertae sedis", "g__Kwoniella", "s__Kwoniella botswanensis"]}},{"id": "SH199120.07FU_AM981210_reps", "metadata": {"taxonomy": ["k__Fungi", "p__Ascomycota", "c__Leotiomycetes", "o__Incertae sedis", "f__Incertae sedis", "g__Collophora", "s__Collophora sp"]}},{"id": "SH127907.07FU_DQ780388_refs", "metadata": {"taxonomy": ["k__Fungi", "p__Ascomycota", "c__Dothideomycetes", "o__Capnodiales", "f__Davidiellaceae", "g__Cladosporium", "s__Cladosporium fusiforme"]}},{"id": "SH184170.07FU_KJ677117_reps", "metadata": {"taxonomy": ["k__Fungi", "p__Basidiomycota", "c__Agaricomycetes", "o__Hymenochaetales", "f__Hymenochaetaceae", "g__Fuscoporia", "s__Fuscoporia ferrea"]}},{"id": "SH191853.07FU_UDB014259_refs", "metadata": {"taxonomy": ["k__Fungi", "p__Basidiomycota", "c__Agaricomycetes", "o__Polyporales", "f__Phanerochaetaceae", "g__Phanerochaete", "s__Phanerochaete sp"]}},{"id": "SH204041.07FU_FM177656_reps", "metadata": {"taxonomy": ["k__Fungi", "p__Ascomycota", "c__Saccharomycetes", "o__Saccharomycetales", "f__Pichiaceae", "g__Pichia", "s__Pichia sp"]}},{"id": "SH186594.07FU_GU237794_refs", "metadata": {"taxonomy": ["k__Fungi", "p__Ascomycota", "c__Dothideomycetes", "o__Pleosporales", "f__Incertae sedis", "g__Phoma", "s__Phoma pedeiae"]}},{"id": "SH215098.07FU_KF057559_reps", "metadata": {"taxonomy": ["k__Fungi", "p__Ascomycota", "c__Saccharomycetes", "o__Saccharomycetales", "f__Incertae sedis", "g__Candida", "s__Candida norvegica"]}},{"id": "SH221376.07FU_HQ166454_reps", "metadata": {"taxonomy": ["k__Fungi", "p__Basidiomycota", "c__Agaricomycetes", "o__Agaricales", "f__unidentified", "g__unidentified", "s__Agaricales sp"]}},{"id": "SH192307.07FU_JX458091_reps", "metadata": {"taxonomy": ["k__Fungi", "p__Ascomycota", "c__Saccharomycetes", "o__Saccharomycetales", "f__Saccharomycetaceae", "g__Zygosaccharomyces", "s__Zygosaccharomyces parabailii"]}},{"id": "SH204070.07FU_AB085806_reps", "metadata": {"taxonomy": ["k__Fungi", "p__Basidiomycota", "c__unidentified", "o__unidentified", "f__unidentified", "g__unidentified", "s__Basidiomycota sp"]}},{"id": "SH187526.07FU_FN600384_refs", "metadata": {"taxonomy": ["k__Fungi", "p__Basidiomycota", "c__Agaricomycetes", "o__Polyporales", "f__Phanerochaetaceae", "g__Hyphodermella", "s__Hyphodermella rosae"]}},{"id": "SH207595.07FU_AY373856_refs", "metadata": {"taxonomy": ["k__Fungi", "p__Ascomycota", "c__Eurotiomycetes", "o__Eurotiales", "f__Trichocomaceae", "g__Aspergillus", "s__Aspergillus ochraceus"]}},{"id": "SH221773.07FU_EF445989_reps", "metadata": {"taxonomy": ["k__Fungi", "p__Ascomycota", "c__Orbiliomycetes", "o__Orbiliales", "f__Orbiliaceae", "g__Arthrobotrys", "s__Arthrobotrys oligospora"]}},{"id": "SH199824.07FU_JQ026345_reps", "metadata": {"taxonomy": ["k__Fungi", "p__Ascomycota", "c__Saccharomycetes", "o__Saccharomycetales", "f__Pichiaceae", "g__Pichia", "s__Pichia membranifaciens"]}},{"id": "SH185076.07FU_EU009977_reps", "metadata": {"taxonomy": ["k__Fungi", "p__Basidiomycota", "c__Agaricomycetes", "o__Polyporales", "f__Polyporaceae", "g__unidentified", "s__Polyporaceae sp"]}},{"id": "SH221298.07FU_HQ026746_refs", "metadata": {"taxonomy": ["k__Fungi", "p__Ascomycota", "c__Eurotiomycetes", "o__Eurotiales", "f__Trichocomaceae", "g__Aspergillus", "s__Aspergillus fumigatus"]}},{"id": "SH279489.07FU_NR_077154_refs", "metadata": {"taxonomy": ["k__Fungi", "p__Ascomycota", "c__Eurotiomycetes", "o__Eurotiales", "f__Trichocomaceae", "g__Penicillium", "s__Penicillium expansum"]}},{"id": "SH221435.07FU_AF444373_refs", "metadata": {"taxonomy": ["k__Fungi", "p__Basidiomycota", "c__Tremellomycetes", "o__Tremellales", "f__Incertae sedis", "g__Cryptococcus", "s__Cryptococcus wieringae"]}},{"id": "SH196196.07FU_AJ006682_reps", "metadata": {"taxonomy": ["k__Fungi", "p__Basidiomycota", "c__Agaricomycetes", "o__unidentified", "f__unidentified", "g__unidentified", "s__Agaricomycetes sp"]}},{"id": "SH215934.07FU_JQ857040_reps", "metadata": {"taxonomy": ["k__Fungi", "p__Ascomycota", "c__unidentified", "o__unidentified", "f__unidentified", "g__unidentified", "s__Ascomycota sp"]}},{"id": "SH178781.07FU_U63473_reps", "metadata": {"taxonomy": ["k__Fungi", "p__Basidiomycota", "c__Agaricomycetes", "o__Hymenochaetales", "f__Incertae sedis", "g__Trichaptum", "s__Trichaptum biforme"]}},{"id": "SH279492.07FU_HQ442346_refs", "metadata": {"taxonomy": ["k__Fungi", "p__Ascomycota", "c__Eurotiomycetes", "o__Eurotiales", "f__Trichocomaceae", "g__Penicillium", "s__Penicillium paneum"]}},{"id": "SH294252.07FU_AF444501_refs", "metadata": {"taxonomy": ["k__Fungi", "p__Basidiomycota", "c__Microbotryomycetes", "o__Sporidiobolales", "f__Incertae sedis", "g__Rhodotorula", "s__Rhodotorula dairenensis"]}},{"id": "SH194776.07FU_AF444627_refs", "metadata": {"taxonomy": ["k__Fungi", "p__Basidiomycota", "c__Cystobasidiomycetes", "o__Cystobasidiales", "f__Cystobasidiaceae", "g__Cystobasidium", "s__Cystobasidium slooffiae"]}},{"id": "SH212600.07FU_GU721449_reps", "metadata": {"taxonomy": ["k__Fungi", "p__Ascomycota", "c__Dothideomycetes", "o__Capnodiales", "f__Cladosporiaceae", "g__Cladosporium", "s__Cladosporium cladosporioides"]}},{"id": "SH187334.07FU_JQ673127_reps", "metadata": {"taxonomy": ["k__Fungi", "p__Basidiomycota", "c__Agaricomycetes", "o__Polyporales", "f__Polyporaceae", "g__Skeletocutis", "s__Skeletocutis chrysella"]}},{"id": "SH245093.07FU_GU237835_refs", "metadata": {"taxonomy": ["k__Fungi", "p__Ascomycota", "c__Dothideomycetes", "o__Pleosporales", "f__Incertae sedis", "g__Phoma", "s__Phoma pedeiae"]}},{"id": "SH205143.07FU_AB521983_reps", "metadata": {"taxonomy": ["k__Fungi", "p__Basidiomycota", "c__Agaricomycetes", "o__Trechisporales", "f__Hydnodontaceae", "g__Sistotremastrum", "s__Sistotremastrum sp"]}},{"id": "SH200567.07FU_EU037051_refs", "metadata": {"taxonomy": ["k__Fungi", "p__Ascomycota", "c__Eurotiomycetes", "o__Eurotiales", "f__Trichocomaceae", "g__Byssochlamys", "s__Byssochlamys spectabilis"]}},{"id": "SH220365.07FU_GU187887_reps", "metadata": {"taxonomy": ["k__Fungi", "p__Basidiomycota", "c__Agaricomycetes", "o__Agaricales", "f__Psathyrellaceae", "g__Coprinellus", "s__Coprinellus micaceus"]}},{"id": "SH209205.07FU_KC966049_reps", "metadata": {"taxonomy": ["k__Fungi", "p__Basidiomycota", "c__Agaricomycetes", "o__Agaricales", "f__Marasmiaceae", "g__unidentified", "s__Marasmiaceae sp"]}},{"id": "SH209823.07FU_EU343849_refs", "metadata": {"taxonomy": ["k__Fungi", "p__Ascomycota", "c__Saccharomycetes", "o__Saccharomycetales", "f__Incertae sedis", "g__Candida", "s__Candida salmanticensis"]}},{"id": "SH433637.07FU_AF444520_refs", "metadata": {"taxonomy": ["k__Fungi", "p__Basidiomycota", "c__Microbotryomycetes", "o__Sporidiobolales", "f__Incertae sedis", "g__Rhodosporidium", "s__Rhodosporidium kratochvilovae"]}},{"id": "SH096523.07FU_JN592495_refs_singleton", "metadata": {"taxonomy": ["k__Fungi", "p__Basidiomycota", "c__Agaricomycetes", "o__Polyporales", "f__Fomitopsidaceae", "g__Antrodia", "s__Antrodia sandaliae"]}},{"id": "SH186130.07FU_KJ940024_reps", "metadata": {"taxonomy": ["k__Fungi", "p__Basidiomycota", "c__Agaricomycetes", "o__Hymenochaetales", "f__Hymenochaetaceae", "g__Fuscoporia", "s__Fuscoporia contigua"]}},{"id": "SH199341.07FU_AF444531_refs", "metadata": {"taxonomy": ["k__Fungi", "p__Basidiomycota", "c__Microbotryomycetes", "o__Sporidiobolales", "f__Incertae sedis", "g__Rhodotorula", "s__Rhodotorula pustula"]}},{"id": "SH192065.07FU_AF444402_refs", "metadata": {"taxonomy": ["k__Fungi", "p__Basidiomycota", "c__Tremellomycetes", "o__Cystofilobasidiales", "f__Cystofilobasidiaceae", "g__Udeniomyces", "s__Udeniomyces pyricola"]}},{"id": "SH190118.07FU_AB054023_refs", "metadata": {"taxonomy": ["k__Fungi", "p__Ascomycota", "c__Saccharomycetes", "o__Saccharomycetales", "f__Incertae sedis", "g__Debaryomyces", "s__Debaryomyces hansenii"]}},{"id": "SH112068.07FU_EU343843_refs", "metadata": {"taxonomy": ["k__Fungi", "p__Ascomycota", "c__Saccharomycetes", "o__Saccharomycetales", "f__Incertae sedis", "g__Candida", "s__Candida membranifaciens"]}},{"id": "SH196150.07FU_AF121282_reps", "metadata": {"taxonomy": ["k__Fungi", "p__Ascomycota", "c__Dothideomycetes", "o__Dothideales", "f__Dothioraceae", "g__Aureobasidium", "s__Aureobasidium pullulans"]}},{"id": "SH181628.07FU_AF444469_refs", "metadata": {"taxonomy": ["k__Fungi", "p__Basidiomycota", "c__Tremellomycetes", "o__Tremellales", "f__Incertae sedis", "g__Cryptococcus", "s__Cryptococcus victoriae"]}},{"id": "SH206795.07FU_KC867794_reps", "metadata": {"taxonomy": ["k__Fungi", "p__Ascomycota", "c__Dothideomycetes", "o__Capnodiales", "f__Mycosphaerellaceae", "g__unidentified", "s__Mycosphaerellaceae sp"]}},{"id": "SH116471.07FU_KF251234_refs", "metadata": {"taxonomy": ["k__Fungi", "p__Ascomycota", "c__Dothideomycetes", "o__Capnodiales", "f__Mycosphaerellaceae", "g__Cercospora", "s__Cercospora olivascens"]}},{"id": "SH199224.07FU_JX310445_refs", "metadata": {"taxonomy": ["k__Fungi", "p__Basidiomycota", "c__Agaricomycetes", "o__Trechisporales", "f__Hydnodontaceae", "g__Sistotremastrum", "s__Sistotremastrum guttuliferum"]}},{"id": "SH215976.07FU_AF314971_refs", "metadata": {"taxonomy": ["k__Fungi", "p__Basidiomycota", "c__Tremellomycetes", "o__Tremellales", "f__Incertae sedis", "g__Derxomyces", "s__Derxomyces mrakii"]}},{"id": "SH215497.07FU_AF443193_reps", "metadata": {"taxonomy": ["k__Fungi", "p__Ascomycota", "c__Dothideomycetes", "o__Pleosporales", "f__Pleosporaceae", "g__Alternaria", "s__Alternaria alternata"]}},{"id": "SH405380.07FU_AF145329_refs", "metadata": {"taxonomy": ["k__Fungi", "p__Basidiomycota", "c__Tremellomycetes", "o__Tremellales", "f__Incertae sedis", "g__Cryptococcus", "s__Cryptococcus albidus"]}},{"id": "SH196793.07FU_AY249072_refs", "metadata": {"taxonomy": ["k__Fungi", "p__Ascomycota", "c__Leotiomycetes", "o__Helotiales", "f__Incertae sedis", "g__Cadophora", "s__Cadophora melinii"]}},{"id": "SH090863.07FU_JF439685_refs", "metadata": {"taxonomy": ["k__Fungi", "p__Zygomycota", "c__Incertae sedis", "o__Mucorales", "f__Mucoraceae", "g__Mucor", "s__Mucor bainieri"]}},{"id": "SH433653.07FU_AF444542_refs", "metadata": {"taxonomy": ["k__Fungi", "p__Basidiomycota", "c__Microbotryomycetes", "o__Sporidiobolales", "f__Incertae sedis", "g__Rhodosporidium", "s__Rhodosporidium babjevae"]}},{"id": "SH190097.07FU_AY821840_refs", "metadata": {"taxonomy": ["k__Fungi", "p__Ascomycota", "c__Saccharomycetes", "o__Saccharomycetales", "f__Incertae sedis", "g__Candida", "s__Candida railenensis"]}},{"id": "SH184517.07FU_UDB000120_reps", "metadata": {"taxonomy": ["k__Fungi", "p__Basidiomycota", "c__Agaricomycetes", "o__Thelephorales", "f__Thelephoraceae", "g__unidentified", "s__Thelephoraceae sp"]}},{"id": "SH185074.07FU_EU661886_reps", "metadata": {"taxonomy": ["k__Fungi", "p__Basidiomycota", "c__Agaricomycetes", "o__Polyporales", "f__unidentified", "g__unidentified", "s__Polyporales sp"]}},{"id": "SH195738.07FU_FJ810517_refs", "metadata": {"taxonomy": ["k__Fungi", "p__Ascomycota", "c__Eurotiomycetes", "o__Eurotiales", "f__Trichocomaceae", "g__Aspergillus", "s__Aspergillus piperis"]}},{"id": "SH184147.07FU_HM461653_reps", "metadata": {"taxonomy": ["k__Fungi", "p__Ascomycota", "c__Saccharomycetes", "o__Saccharomycetales", "f__Incertae sedis", "g__Wickerhamomyces", "s__Wickerhamomyces sydowiorum"]}},{"id": "SH214440.07FU_HE664090_reps", "metadata": {"taxonomy": ["k__Fungi", "p__Ascomycota", "c__Saccharomycetes", "o__Saccharomycetales", "f__Saccharomycetaceae", "g__Zygosaccharomyces", "s__Zygosaccharomyces rouxii"]}},{"id": "SH203089.07FU_HM461630_reps", "metadata": {"taxonomy": ["k__Fungi", "p__Ascomycota", "c__Saccharomycetes", "o__Saccharomycetales", "f__Incertae sedis", "g__Candida", "s__Candida sp"]}},{"id": "SH184496.07FU_AF126885_reps", "metadata": {"taxonomy": ["k__Fungi", "p__Basidiomycota", "c__Agaricomycetes", "o__Polyporales", "f__unidentified", "g__unidentified", "s__Polyporales sp"]}},{"id": "SH212182.07FU_EU343870_refs", "metadata": {"taxonomy": ["k__Fungi", "p__Ascomycota", "c__Saccharomycetes", "o__Saccharomycetales", "f__Incertae sedis", "g__Sporopachydermia", "s__Sporopachydermia lactativora"]}},{"id": "SH197398.07FU_KJ124561_reps", "metadata": {"taxonomy": ["k__Fungi", "p__Basidiomycota", "c__Agaricomycetes", "o__Polyporales", "f__Fomitopsidaceae", "g__Antrodia", "s__Antrodia xantha"]}},{"id": "SH201629.07FU_KF053581_reps", "metadata": {"taxonomy": ["k__Fungi", "p__Ascomycota", "c__Leotiomycetes", "o__Helotiales", "f__Incertae sedis", "g__Cadophora", "s__Cadophora sp"]}},{"id": "SH206393.07FU_AY604526_refs", "metadata": {"taxonomy": ["k__Fungi", "p__Ascomycota", "c__Dothideomycetes", "o__Dothideales", "f__Dothideaceae", "g__Endoconidioma", "s__Endoconidioma populi"]}},{"id": "SH182292.07FU_AY743633_refs", "metadata": {"taxonomy": ["k__Fungi", "p__Basidiomycota", "c__Incertae sedis", "o__Malasseziales", "f__Malasseziaceae", "g__Malassezia", "s__Malassezia slooffiae"]}},{"id": "SH117088.07FU_FJ426996_refs", "metadata": {"taxonomy": ["k__Fungi", "p__Ascomycota", "c__Dothideomycetes", "o__Pleosporales", "f__Pleosporaceae", "g__Epicoccum", "s__Epicoccum nigrum"]}},{"id": "SH201993.07FU_EF568042_refs", "metadata": {"taxonomy": ["k__Fungi", "p__Ascomycota", "c__Saccharomycetes", "o__Saccharomycetales", "f__Incertae sedis", "g__Candida", "s__Candida tropicalis"]}},{"id": "SH210011.07FU_KC765126_reps", "metadata": {"taxonomy": ["k__Fungi", "p__Ascomycota", "c__Saccharomycetes", "o__Saccharomycetales", "f__Saccharomycetaceae", "g__Saccharomyces", "s__Saccharomyces cerevisiae"]}},{"id": "SH181560.07FU_KF251240_reps", "metadata": {"taxonomy": ["k__Fungi", "p__Ascomycota", "c__unidentified", "o__unidentified", "f__unidentified", "g__unidentified", "s__Ascomycota sp"]}},{"id": "SH180443.07FU_EU926482_refs", "metadata": {"taxonomy": ["k__Fungi", "p__Ascomycota", "c__Saccharomycetes", "o__Saccharomycetales", "f__Incertae sedis", "g__Candida", "s__Candida apicola"]}},{"id": "SH188282.07FU_JX134278_refs", "metadata": {"taxonomy": ["k__Fungi", "p__Basidiomycota", "c__Agaricomycetes", "o__Polyporales", "f__Polyporaceae", "g__unidentified", "s__Polyporaceae sp"]}},{"id": "SH189937.07FU_GU225940_refs", "metadata": {"taxonomy": ["k__Fungi", "p__Ascomycota", "c__Eurotiomycetes", "o__Chaetothyriales", "f__Herpotrichiellaceae", "g__Exophiala", "s__Exophiala castellanii"]}},{"id": "SH213440.07FU_KJ140770_reps", "metadata": {"taxonomy": ["k__Fungi", "p__Basidiomycota", "c__Agaricomycetes", "o__Russulales", "f__Lachnocladiaceae", "g__Scytinostroma", "s__Scytinostroma sp"]}},{"id": "SH212638.07FU_DQ137890_reps", "metadata": {"taxonomy": ["k__Fungi", "p__Ascomycota", "c__Saccharomycetes", "o__Saccharomycetales", "f__Saccharomycetaceae", "g__unidentified", "s__Saccharomycetaceae sp"]}},{"id": "SH220342.07FU_JN206312_refs", "metadata": {"taxonomy": ["k__Fungi", "p__Zygomycota", "c__Incertae sedis", "o__Mucorales", "f__Lichtheimiaceae", "g__Rhizomucor", "s__Rhizomucor pusillus"]}},{"id": "SH214887.07FU_KJ140595_reps", "metadata": {"taxonomy": ["k__Fungi", "p__Basidiomycota", "c__Agaricomycetes", "o__Polyporales", "f__unidentified", "g__unidentified", "s__Polyporales sp"]}},{"id": "New.ReferenceOTU78", "metadata": {"taxonomy": ["k__Fungi", "p__Ascomycota", "c__Saccharomycetes", "o__Saccharomycetales", "f__Pichiaceae", "g__Pichia", "s__Pichia kluyveri"]}},{"id": "New.ReferenceOTU79", "metadata": {"taxonomy": ["k__Fungi", "p__Basidiomycota", "c__Agaricomycetes", "o__Polyporales", "f__Ganodermataceae", "g__Ganoderma", "s__Ganoderma lucidum"]}},{"id": "New.ReferenceOTU201", "metadata": {"taxonomy": ["k__Fungi", "p__Basidiomycota", "c__Tremellomycetes", "o__Tremellales", "f__Incertae sedis", "g__Cryptococcus", "s__Cryptococcus magnus"]}},{"id": "New.ReferenceOTU115", "metadata": {"taxonomy": ["k__Fungi", "p__Ascomycota", "c__Eurotiomycetes", "o__Eurotiales", "f__Trichocomaceae", "g__Aspergillus", "s__Aspergillus fumigatiaffinis"]}},{"id": "New.ReferenceOTU117", "metadata": {"taxonomy": ["k__Fungi", "p__Ascomycota", "c__Saccharomycetes", "o__Saccharomycetales", "f__Incertae sedis", "g__Citeromyces", "s__Citeromyces matritensis"]}},{"id": "New.ReferenceOTU92", "metadata": {"taxonomy": ["k__Fungi", "p__Ascomycota", "c__Saccharomycetes", "o__Saccharomycetales", "f__Saccharomycodaceae", "g__Saccharomycodes", "s__Saccharomycodes ludwigii"]}},{"id": "New.ReferenceOTU88", "metadata": {"taxonomy": ["k__Fungi", "p__Basidiomycota", "c__Tremellomycetes", "o__Cystofilobasidiales", "f__Cystofilobasidiaceae", "g__Cystofilobasidium", "s__Cystofilobasidium capitatum"]}},{"id": "New.ReferenceOTU37", "metadata": {"taxonomy": ["k__Fungi", "p__Basidiomycota", "c__Cystobasidiomycetes", "o__Erythrobasidiales", "f__Incertae sedis", "g__Erythrobasidium", "s__Erythrobasidium hasegawianum"]}},{"id": "New.ReferenceOTU130", "metadata": {"taxonomy": ["k__Fungi", "p__Ascomycota", "c__Saccharomycetes", "o__Saccharomycetales", "f__Saccharomycodaceae", "g__Hanseniaspora", "s__Hanseniaspora uvarum"]}},{"id": "New.ReferenceOTU211", "metadata": {"taxonomy": ["k__Fungi", "p__Basidiomycota", "c__Tremellomycetes", "o__Tremellales", "f__Incertae sedis", "g__Cryptococcus", "s__Cryptococcus psychrotolerans"]}},{"id": "New.ReferenceOTU28", "metadata": {"taxonomy": ["k__Fungi", "p__Basidiomycota", "c__Agaricomycetes", "o__Agaricales", "f__Marasmiaceae", "g__Gymnopus", "s__Gymnopus dryophilus"]}},{"id": "New.ReferenceOTU4", "metadata": {"taxonomy": ["k__Fungi", "p__Basidiomycota", "c__Tremellomycetes", "o__Tremellales", "f__Trichosporonaceae", "g__Cryptococcus", "s__Cryptococcus flavescens"]}},{"id": "New.ReferenceOTU103", "metadata": {"taxonomy": ["k__Fungi", "p__Ascomycota", "c__Saccharomycetes", "o__Saccharomycetales", "f__Pichiaceae", "g__Pichia", "s__Pichia manshurica"]}},{"id": "New.ReferenceOTU104", "metadata": {"taxonomy": ["k__Fungi", "p__Ascomycota", "c__Dothideomycetes", "o__Pleosporales", "f__Incertae sedis", "g__Phoma", "s__Phoma koolunga"]}},{"id": "New.CleanUp.ReferenceOTU297", "metadata": {"taxonomy": ["k__Fungi", "p__Ascomycota", "c__Saccharomycetes", "o__Saccharomycetales", "f__Incertae sedis", "g__Candida", "s__Candida boidinii"]}},{"id": "New.CleanUp.ReferenceOTU369", "metadata": {"taxonomy": ["k__Fungi", "p__Basidiomycota", "c__Agaricomycetes", "o__Polyporales", "f__Phanerochaetaceae", "g__Ceriporia", "s__Ceriporia lacerata"]}},{"id": "New.CleanUp.ReferenceOTU432", "metadata": {"taxonomy": ["k__Fungi", "p__Ascomycota", "c__Leotiomycetes", "o__Helotiales", "f__Vibrisseaceae", "g__Vibrissea", "s__Vibrissea flavovirens"]}},{"id": "New.CleanUp.ReferenceOTU565", "metadata": {"taxonomy": ["k__Fungi", "p__Ascomycota", "c__Saccharomycetes", "o__Saccharomycetales", "f__Pichiaceae", "g__Nakazawaea", "s__Nakazawaea pomicola"]}},{"id": "New.CleanUp.ReferenceOTU593", "metadata": {"taxonomy": ["k__Fungi", "p__Ascomycota", "c__Saccharomycetes", "o__Saccharomycetales", "f__Incertae sedis", "g__Candida", "s__Candida santamariae"]}},{"id": "New.CleanUp.ReferenceOTU699", "metadata": {"taxonomy": ["k__Fungi", "p__Ascomycota", "c__Saccharomycetes", "o__Saccharomycetales", "f__Saccharomycodaceae", "g__Hanseniaspora", "s__Hanseniaspora osmophila"]}},{"id": "New.CleanUp.ReferenceOTU815", "metadata": {"taxonomy": ["k__Fungi", "p__Ascomycota", "c__Saccharomycetes", "o__Saccharomycetales", "f__Pichiaceae", "g__Pichia", "s__Pichia fermentans"]}},{"id": "New.CleanUp.ReferenceOTU1200", "metadata": {"taxonomy": ["k__Fungi", "p__Basidiomycota", "c__Microbotryomycetes", "o__Sporidiobolales", "f__Incertae sedis", "g__Rhodosporidium", "s__Rhodosporidium babjevae"]}},{"id": "New.CleanUp.ReferenceOTU1297", "metadata": {"taxonomy": ["k__Fungi", "p__Ascomycota", "c__Saccharomycetes", "o__Saccharomycetales", "f__Incertae sedis", "g__Candida", "s__Candida spencermartinsiae"]}},{"id": "New.CleanUp.ReferenceOTU1566", "metadata": {"taxonomy": ["k__Fungi", "p__Ascomycota", "c__Saccharomycetes", "o__Saccharomycetales", "f__Saccharomycetaceae", "g__Zygosaccharomyces", "s__Zygosaccharomyces bailii"]}},{"id": "New.CleanUp.ReferenceOTU1974", "metadata": {"taxonomy": ["k__Fungi", "p__Basidiomycota", "c__Agaricomycetes", "o__Trechisporales", "f__Hydnodontaceae", "g__Sistotremastrum", "s__Sistotremastrum sp"]}},{"id": "New.CleanUp.ReferenceOTU2252", "metadata": {"taxonomy": ["k__Fungi", "p__Ascomycota", "c__Saccharomycetes", "o__Saccharomycetales", "f__Pichiaceae", "g__Pichia", "s__Pichia manshurica"]}},{"id": "New.CleanUp.ReferenceOTU2468", "metadata": {"taxonomy": ["k__Fungi", "p__Basidiomycota", "c__Agaricostilbomycetes", "o__Agaricostilbales", "f__Kondoaceae", "g__Kondoa", "s__Kondoa malvinella"]}},{"id": "New.CleanUp.ReferenceOTU2540", "metadata": {"taxonomy": ["k__Fungi", "p__Ascomycota", "c__Sordariomycetes", "o__Hypocreales", "f__Nectriaceae", "g__Fusarium", "s__Fusarium delphinoides"]}},{"id": "New.CleanUp.ReferenceOTU2691", "metadata": {"taxonomy": ["k__Fungi", "p__Ascomycota", "c__Saccharomycetes", "o__Saccharomycetales", "f__unidentified", "g__unidentified", "s__Saccharomycetales sp"]}},{"id": "New.CleanUp.ReferenceOTU3160", "metadata": {"taxonomy": ["k__Fungi", "p__Basidiomycota", "c__Tremellomycetes", "o__Tremellales", "f__Incertae sedis", "g__Kwoniella", "s__Kwoniella botswanensis"]}},{"id": "New.CleanUp.ReferenceOTU3309", "metadata": {"taxonomy": ["k__Fungi", "p__Ascomycota", "c__Saccharomycetes", "o__Saccharomycetales", "f__Incertae sedis", "g__Candida", "s__Candida santamariae"]}},{"id": "New.CleanUp.ReferenceOTU3356", "metadata": {"taxonomy": ["k__Fungi", "p__Ascomycota", "c__Saccharomycetes", "o__Saccharomycetales", "f__Saccharomycopsidaceae", "g__Saccharomycopsis", "s__Saccharomycopsis crataegensis"]}},{"id": "New.CleanUp.ReferenceOTU3403", "metadata": {"taxonomy": ["k__Fungi", "p__Ascomycota", "c__Saccharomycetes", "o__Saccharomycetales", "f__Incertae sedis", "g__Wickerhamomyces", "s__Wickerhamomyces subpelliculosus"]}},{"id": "New.CleanUp.ReferenceOTU3429", "metadata": {"taxonomy": ["k__Fungi", "p__Basidiomycota", "c__Tremellomycetes", "o__Tremellales", "f__Incertae sedis", "g__Hannaella", "s__Hannaella oryzae"]}},{"id": "New.CleanUp.ReferenceOTU3555", "metadata": {"taxonomy": ["k__Fungi", "p__Basidiomycota", "c__Agaricomycetes", "o__Polyporales", "f__Meruliaceae", "g__Bjerkandera", "s__Bjerkandera adusta"]}},{"id": "New.CleanUp.ReferenceOTU3855", "metadata": {"taxonomy": ["k__Fungi", "p__Ascomycota", "c__Saccharomycetes", "o__Saccharomycetales", "f__Pichiaceae", "g__Pichia", "s__Pichia manshurica"]}},{"id": "New.CleanUp.ReferenceOTU4143", "metadata": {"taxonomy": ["k__Fungi", "p__Ascomycota", "c__Saccharomycetes", "o__Saccharomycetales", "f__Saccharomycodaceae", "g__Hanseniaspora", "s__Hanseniaspora uvarum"]}},{"id": "New.CleanUp.ReferenceOTU4342", "metadata": {"taxonomy": ["k__Fungi", "p__Ascomycota", "c__Saccharomycetes", "o__Saccharomycetales", "f__Saccharomycodaceae", "g__Hanseniaspora", "s__Hanseniaspora uvarum"]}},{"id": "New.CleanUp.ReferenceOTU4370", "metadata": {"taxonomy": ["k__Fungi", "p__Ascomycota", "c__unidentified", "o__unidentified", "f__unidentified", "g__unidentified", "s__Ascomycota sp"]}},{"id": "New.CleanUp.ReferenceOTU4489", "metadata": {"taxonomy": ["k__Fungi", "p__Basidiomycota", "c__Agaricomycetes", "o__Polyporales", "f__Phanerochaetaceae", "g__Ceriporia", "s__Ceriporia alachuana"]}},{"id": "New.CleanUp.ReferenceOTU4916", "metadata": {"taxonomy": ["k__Fungi", "p__Ascomycota", "c__Eurotiomycetes", "o__Eurotiales", "f__Trichocomaceae", "g__Penicillium", "s__Penicillium brevicompactum"]}},{"id": "New.CleanUp.ReferenceOTU5225", "metadata": {"taxonomy": ["k__Fungi", "p__Ascomycota", "c__Saccharomycetes", "o__Saccharomycetales", "f__Incertae sedis", "g__Candida", "s__Candida stellata"]}},{"id": "New.CleanUp.ReferenceOTU5303", "metadata": {"taxonomy": ["k__Fungi", "p__Ascomycota", "c__Saccharomycetes", "o__Saccharomycetales", "f__Pichiaceae", "g__Pichia", "s__Pichia manshurica"]}},{"id": "New.CleanUp.ReferenceOTU5554", "metadata": {"taxonomy": ["k__Fungi", "p__Ascomycota", "c__Saccharomycetes", "o__Saccharomycetales", "f__Incertae sedis", "g__Candida", "s__Candida boidinii"]}},{"id": "New.CleanUp.ReferenceOTU6703", "metadata": {"taxonomy": ["k__Fungi", "p__Ascomycota", "c__Saccharomycetes", "o__Saccharomycetales", "f__Pichiaceae", "g__Pichia", "s__Pichia manshurica"]}},{"id": "New.CleanUp.ReferenceOTU6921", "metadata": {"taxonomy": ["k__Fungi", "p__unidentified", "c__unidentified", "o__unidentified", "f__unidentified", "g__unidentified", "s__Fungi sp"]}},{"id": "New.CleanUp.ReferenceOTU7015", "metadata": {"taxonomy": ["k__Fungi", "p__Basidiomycota", "c__Tremellomycetes", "o__Filobasidiales", "f__Filobasidiaceae", "g__Filobasidium", "s__Filobasidium capsuligenum"]}},{"id": "New.CleanUp.ReferenceOTU7253", "metadata": {"taxonomy": ["k__Fungi", "p__Ascomycota", "c__Saccharomycetes", "o__Saccharomycetales", "f__Incertae sedis", "g__Candida", "s__Candida sake"]}},{"id": "New.CleanUp.ReferenceOTU7331", "metadata": {"taxonomy": ["k__Fungi", "p__Zoopagomycota", "c__Entomophthoromycetes", "o__Entomophthorales", "f__Entomophthoraceae", "g__Entomophthora", "s__Entomophthora_muscae"]}},{"id": "New.CleanUp.ReferenceOTU7513", "metadata": {"taxonomy": ["k__Fungi", "p__Basidiomycota", "c__Agaricomycetes", "o__Russulales", "f__Stereaceae", "g__Gloeocystidiellum", "s__Gloeocystidiellum sp"]}},{"id": "New.CleanUp.ReferenceOTU8382", "metadata": {"taxonomy": ["k__Fungi", "p__Basidiomycota", "c__unidentified", "o__unidentified", "f__unidentified", "g__unidentified", "s__Basidiomycota sp"]}},{"id": "New.CleanUp.ReferenceOTU8576", "metadata": {"taxonomy": ["k__Fungi", "p__Ascomycota", "c__Saccharomycetes", "o__Saccharomycetales", "f__Incertae sedis", "g__Candida", "s__Candida xylopsoci"]}},{"id": "New.CleanUp.ReferenceOTU8584", "metadata": {"taxonomy": ["k__Fungi", "p__Basidiomycota", "c__Tremellomycetes", "o__Tremellales", "f__Incertae sedis", "g__Cryptococcus", "s__Cryptococcus sp"]}},{"id": "New.CleanUp.ReferenceOTU8777", "metadata": {"taxonomy": ["k__Fungi", "p__Ascomycota", "c__Pezizomycetes", "o__unidentified", "f__unidentified", "g__unidentified", "s__Pezizomycetes sp"]}},{"id": "New.CleanUp.ReferenceOTU9169", "metadata": {"taxonomy": ["k__Fungi", "p__Ascomycota", "c__Eurotiomycetes", "o__Eurotiales", "f__Trichocomaceae", "g__Penicillium", "s__Penicillium brevicompactum"]}},{"id": "New.CleanUp.ReferenceOTU9230", "metadata": {"taxonomy": ["k__Fungi", "p__Ascomycota", "c__Eurotiomycetes", "o__Chaetothyriales", "f__Herpotrichiellaceae", "g__unidentified", "s__Herpotrichiellaceae sp"]}},{"id": "New.CleanUp.ReferenceOTU9426", "metadata": {"taxonomy": ["k__Fungi", "p__Basidiomycota", "c__Agaricomycetes", "o__Russulales", "f__Peniophoraceae", "g__unidentified", "s__Peniophoraceae sp"]}},{"id": "New.CleanUp.ReferenceOTU9986", "metadata": {"taxonomy": ["k__Fungi", "p__Ascomycota", "c__Sordariomycetes", "o__Hypocreales", "f__Nectriaceae", "g__Fusarium", "s__Fusarium pseudensiforme"]}},{"id": "New.CleanUp.ReferenceOTU10075", "metadata": {"taxonomy": ["k__Fungi", "p__Ascomycota", "c__Saccharomycetes", "o__Saccharomycetales", "f__Incertae sedis", "g__Candida", "s__Candida quercitrusa"]}},{"id": "New.CleanUp.ReferenceOTU10150", "metadata": {"taxonomy": ["k__Fungi", "p__Basidiomycota", "c__Agaricomycetes", "o__Hymenochaetales", "f__Schizoporaceae", "g__Schizopora", "s__Schizopora flavipora"]}},{"id": "New.CleanUp.ReferenceOTU10436", "metadata": {"taxonomy": ["k__Fungi", "p__Basidiomycota", "c__Agaricomycetes", "o__Agaricales", "f__Inocybaceae", "g__Crepidotus", "s__Crepidotus cesatii"]}},{"id": "New.CleanUp.ReferenceOTU10527", "metadata": {"taxonomy": ["k__Fungi", "p__Ascomycota", "c__Eurotiomycetes", "o__Chaetothyriales", "f__Herpotrichiellaceae", "g__Exophiala", "s__Exophiala lecanii-corni"]}},{"id": "New.CleanUp.ReferenceOTU10607", "metadata": {"taxonomy": ["k__Fungi", "p__Ascomycota", "c__Saccharomycetes", "o__Saccharomycetales", "f__Saccharomycodaceae", "g__Hanseniaspora", "s__Hanseniaspora vineae"]}},{"id": "New.CleanUp.ReferenceOTU10620", "metadata": {"taxonomy": ["k__Fungi", "p__Basidiomycota", "c__Tremellomycetes", "o__Filobasidiales", "f__Filobasidiaceae", "g__Filobasidium", "s__Filobasidium capsuligenum"]}},{"id": "New.CleanUp.ReferenceOTU10876", "metadata": {"taxonomy": ["k__Fungi", "p__Basidiomycota", "c__Agaricomycetes", "o__Incertae sedis", "f__Incertae sedis", "g__Peniophorella", "s__Peniophorella praetermissa"]}},{"id": "New.CleanUp.ReferenceOTU10898", "metadata": {"taxonomy": ["k__Fungi", "p__Ascomycota", "c__Saccharomycetes", "o__Saccharomycetales", "f__Pichiaceae", "g__Pichia", "s__Pichia sp"]}},{"id": "New.CleanUp.ReferenceOTU10912", "metadata": {"taxonomy": ["k__Fungi", "p__Zoopagomycota", "c__Entomophthoromycetes", "o__Entomophthorales", "f__Entomophthoraceae", "g__Entomophthora", "s__Entomophthora_muscae"]}},{"id": "New.CleanUp.ReferenceOTU11298", "metadata": {"taxonomy": ["k__Fungi", "p__Ascomycota", "c__Dothideomycetes", "o__Pleosporales", "f__Pleosporaceae", "g__Alternaria", "s__Alternaria alternata"]}},{"id": "New.CleanUp.ReferenceOTU11362", "metadata": {"taxonomy": ["k__Fungi", "p__Ascomycota", "c__Eurotiomycetes", "o__Chaetothyriales", "f__Herpotrichiellaceae", "g__Phaeococcomyces", "s__Phaeococcomyces nigricans"]}},{"id": "New.CleanUp.ReferenceOTU11520", "metadata": {"taxonomy": ["k__Fungi", "p__Ascomycota", "c__Saccharomycetes", "o__Saccharomycetales", "f__Incertae sedis", "g__Sporopachydermia", "s__Sporopachydermia lactativora"]}},{"id": "New.CleanUp.ReferenceOTU11707", "metadata": {"taxonomy": ["k__Fungi", "p__Basidiomycota", "c__Agaricomycetes", "o__Polyporales", "f__Polyporaceae", "g__Tyromyces", "s__Tyromyces chioneus"]}},{"id": "New.CleanUp.ReferenceOTU11727", "metadata": {"taxonomy": ["k__Fungi", "p__Basidiomycota", "c__Tremellomycetes", "o__Tremellales", "f__Incertae sedis", "g__Cryptococcus", "s__Cryptococcus oeirensis"]}}],"columns": [{"id": "MB54", "metadata": {"Plate": "MB16", "CollectionMethod": "Net", "Site": "PumicePile", "Month": "November", "Vineyard": "Montebello", "SpecificLocation": "Pile", "Year": "2016", "Species": "mel"}},{"id": "MB25", "metadata": {"Plate": "MB16", "CollectionMethod": "Aspirate", "Site": "Fermentation", "Month": "November", "Vineyard": "Montebello", "SpecificLocation": "14Asiento", "Year": "2016", "Species": "mel"}},{"id": "MB23", "metadata": {"Plate": "MB16", "CollectionMethod": "Aspirate", "Site": "Fermentation", "Month": "November", "Vineyard": "Montebello", "SpecificLocation": "14Asiento", "Year": "2016", "Species": "mel"}},{"id": "MB21", "metadata": {"Plate": "MB16", "CollectionMethod": "Aspirate", "Site": "Fermentation", "Month": "November", "Vineyard": "Montebello", "SpecificLocation": "16MRJMUS", "Year": "2016", "Species": "mel"}},{"id": "MB6", "metadata": {"Plate": "MB16", "CollectionMethod": "Aspirate", "Site": "Fermentation", "Month": "November", "Vineyard": "Montebello", "SpecificLocation": "16MRJMUS", "Year": "2016", "Species": "mel"}},{"id": "RP1111", "metadata": {"Plate": "plate2.2016", "CollectionMethod": "NA", "Site": "PumicePile", "Month": "November", "Vineyard": "Montebello", "SpecificLocation": "NA", "Year": "2015", "Species": "mel"}},{"id": "PP3", "metadata": {"Plate": "plate3.2016", "CollectionMethod": "NA", "Site": "PumicePile", "Month": "August", "Vineyard": "LyttonSprings", "SpecificLocation": "NA", "Year": "2015", "Species": "mel"}},{"id": "RCC1109", "metadata": {"Plate": "plate2.2016", "CollectionMethod": "NA", "Site": "Cellar", "Month": "November", "Vineyard": "Montebello", "SpecificLocation": "Chardonnay", "Year": "2015", "Species": "mel"}},{"id": "A15PP107", "metadata": {"Plate": "plate4.2016", "CollectionMethod": "NA", "Site": "PumicePile", "Month": "October", "Vineyard": "LyttonSprings", "SpecificLocation": "NA", "Year": "2015", "Species": "mel"}},{"id": "PP1028", "metadata": {"Plate": "plate4", "CollectionMethod": "nodata", "Site": "PumicePile", "Month": "November", "Vineyard": "LyttonSprings", "SpecificLocation": "nodata", "Year": "2015", "Species": "mel"}},{"id": "PP107", "metadata": {"Plate": "plate4", "CollectionMethod": "nodata", "Site": "PumicePile", "Month": "November", "Vineyard": "LyttonSprings", "SpecificLocation": "nodata", "Year": "2015", "Species": "mel"}},{"id": "PP8.13", "metadata": {"Plate": "plate3.2016", "CollectionMethod": "NA", "Site": "PumicePile", "Month": "August", "Vineyard": "LyttonSprings", "SpecificLocation": "NA", "Year": "2015", "Species": "mel"}},{"id": "A15PP1031", "metadata": {"Plate": "plate4.2016", "CollectionMethod": "NA", "Site": "PumicePile", "Month": "October", "Vineyard": "LyttonSprings", "SpecificLocation": "NA", "Year": "2015", "Species": "mel"}},{"id": "RW1505", "metadata": {"Plate": "plate1.2016", "CollectionMethod": "NA", "Site": "Fermentation", "Month": "September", "Vineyard": "Montebello", "SpecificLocation": "NA", "Year": "2015", "Species": "mel"}},{"id": "CSF7", "metadata": {"Plate": "plate2.2016", "CollectionMethod": "NA", "Site": "Fermentation", "Month": "October", "Vineyard": "Montebello", "SpecificLocation": "15.CSMBCM.09.23.15", "Year": "2015", "Species": "mel"}},{"id": "CSF8", "metadata": {"Plate": "plate2.2016", "CollectionMethod": "NA", "Site": "Fermentation", "Month": "October", "Vineyard": "Montebello", "SpecificLocation": "15.CSMBCM.09.23.15", "Year": "2015", "Species": "mel"}},{"id": "JM18", "metadata": {"Plate": "plate2.2016", "CollectionMethod": "NA", "Site": "Fermentation", "Month": "October", "Vineyard": "Montebello", "SpecificLocation": "15.CSJM25.AC.09.29.15", "Year": "2015", "Species": "mel"}},{"id": "RP1122", "metadata": {"Plate": "plate2.2016", "CollectionMethod": "NA", "Site": "PumicePile", "Month": "November", "Vineyard": "Montebello", "SpecificLocation": "NA", "Year": "2015", "Species": "mel"}},{"id": "RCC1105", "metadata": {"Plate": "plate2.2016", "CollectionMethod": "NA", "Site": "Cellar", "Month": "November", "Vineyard": "Montebello", "SpecificLocation": "Chardonnay", "Year": "2015", "Species": "mel"}},{"id": "RP1120", "metadata": {"Plate": "plate2.2016", "CollectionMethod": "NA", "Site": "PumicePile", "Month": "November", "Vineyard": "Montebello", "SpecificLocation": "NA", "Year": "2015", "Species": "mel"}},{"id": "RCC1101", "metadata": {"Plate": "plate2.2016", "CollectionMethod": "NA", "Site": "Cellar", "Month": "November", "Vineyard": "Montebello", "SpecificLocation": "Chardonnay", "Year": "2015", "Species": "mel"}},{"id": "RP1113", "metadata": {"Plate": "plate2.2016", "CollectionMethod": "NA", "Site": "PumicePile", "Month": "November", "Vineyard": "Montebello", "SpecificLocation": "NA", "Year": "2015", "Species": "mel"}},{"id": "RP1118", "metadata": {"Plate": "plate2.2016", "CollectionMethod": "NA", "Site": "PumicePile", "Month": "November", "Vineyard": "Montebello", "SpecificLocation": "NA", "Year": "2015", "Species": "mel"}},{"id": "RP1116", "metadata": {"Plate": "plate2.2016", "CollectionMethod": "NA", "Site": "PumicePile", "Month": "November", "Vineyard": "Montebello", "SpecificLocation": "NA", "Year": "2015", "Species": "mel"}},{"id": "RP1108", "metadata": {"Plate": "plate2.2016", "CollectionMethod": "NA", "Site": "PumicePile", "Month": "November", "Vineyard": "Montebello", "SpecificLocation": "NA", "Year": "2015", "Species": "mel"}},{"id": "CSF9", "metadata": {"Plate": "plate2.2016", "CollectionMethod": "NA", "Site": "Fermentation", "Month": "October", "Vineyard": "Montebello", "SpecificLocation": "15.CSMBCM.09.23.15", "Year": "2015", "Species": "mel"}},{"id": "CSF5", "metadata": {"Plate": "plate2.2016", "CollectionMethod": "NA", "Site": "Fermentation", "Month": "October", "Vineyard": "Montebello", "SpecificLocation": "15.CSMBCM.09.23.15", "Year": "2015", "Species": "mel"}},{"id": "RP1105", "metadata": {"Plate": "plate2.2016", "CollectionMethod": "NA", "Site": "PumicePile", "Month": "November", "Vineyard": "Montebello", "SpecificLocation": "NA", "Year": "2015", "Species": "mel"}},{"id": "RW1101", "metadata": {"Plate": "plate2.2016", "CollectionMethod": "NA", "Site": "Fermentation", "Month": "November", "Vineyard": "Montebello", "SpecificLocation": "NA", "Year": "2015", "Species": "mel"}},{"id": "CSF4", "metadata": {"Plate": "plate2.2016", "CollectionMethod": "NA", "Site": "Fermentation", "Month": "October", "Vineyard": "Montebello", "SpecificLocation": "15.CSMBCM.09.23.15", "Year": "2015", "Species": "mel"}},{"id": "JM13", "metadata": {"Plate": "plate2.2016", "CollectionMethod": "NA", "Site": "Fermentation", "Month": "October", "Vineyard": "Montebello", "SpecificLocation": "15.CSJM25.AC.09.29.15", "Year": "2015", "Species": "mel"}},{"id": "RP1115", "metadata": {"Plate": "plate2.2016", "CollectionMethod": "NA", "Site": "PumicePile", "Month": "November", "Vineyard": "Montebello", "SpecificLocation": "NA", "Year": "2015", "Species": "mel"}},{"id": "RP1103", "metadata": {"Plate": "plate2.2016", "CollectionMethod": "NA", "Site": "PumicePile", "Month": "November", "Vineyard": "Montebello", "SpecificLocation": "NA", "Year": "2015", "Species": "mel"}},{"id": "PP9.9", "metadata": {"Plate": "plate3.2016", "CollectionMethod": "NA", "Site": "PumicePile", "Month": "September", "Vineyard": "LyttonSprings", "SpecificLocation": "NA", "Year": "2015", "Species": "mel"}},{"id": "PP8.19", "metadata": {"Plate": "plate3.2016", "CollectionMethod": "NA", "Site": "PumicePile", "Month": "August", "Vineyard": "LyttonSprings", "SpecificLocation": "NA", "Year": "2015", "Species": "mel"}},{"id": "A15CL108", "metadata": {"Plate": "plate4.2016", "CollectionMethod": "NA", "Site": "Cellar", "Month": "October", "Vineyard": "LyttonSprings", "SpecificLocation": "NA", "Year": "2015", "Species": "mel"}},{"id": "A15PP1010", "metadata": {"Plate": "plate4.2016", "CollectionMethod": "NA", "Site": "PumicePile", "Month": "October", "Vineyard": "LyttonSprings", "SpecificLocation": "NA", "Year": "2015", "Species": "mel"}},{"id": "A15PP1026", "metadata": {"Plate": "plate4.2016", "CollectionMethod": "NA", "Site": "PumicePile", "Month": "October", "Vineyard": "LyttonSprings", "SpecificLocation": "NA", "Year": "2015", "Species": "mel"}},{"id": "A15CL109", "metadata": {"Plate": "plate4.2016", "CollectionMethod": "NA", "Site": "Cellar", "Month": "October", "Vineyard": "LyttonSprings", "SpecificLocation": "NA", "Year": "2015", "Species": "mel"}},{"id": "A15PP1018", "metadata": {"Plate": "plate4.2016", "CollectionMethod": "NA", "Site": "PumicePile", "Month": "October", "Vineyard": "LyttonSprings", "SpecificLocation": "NA", "Year": "2015", "Species": "mel"}},{"id": "A15PP1023", "metadata": {"Plate": "plate4.2016", "CollectionMethod": "NA", "Site": "PumicePile", "Month": "October", "Vineyard": "LyttonSprings", "SpecificLocation": "NA", "Year": "2015", "Species": "mel"}},{"id": "A15ZNL104", "metadata": {"Plate": "plate4.2016", "CollectionMethod": "NA", "Site": "Cellar", "Month": "October", "Vineyard": "LyttonSprings", "SpecificLocation": "14ZNLEES", "Year": "2015", "Species": "mel"}},{"id": "A15PP103", "metadata": {"Plate": "plate4.2016", "CollectionMethod": "NA", "Site": "PumicePile", "Month": "October", "Vineyard": "LyttonSprings", "SpecificLocation": "NA", "Year": "2015", "Species": "mel"}},{"id": "A15CL1013", "metadata": {"Plate": "plate4.2016", "CollectionMethod": "NA", "Site": "Cellar", "Month": "October", "Vineyard": "LyttonSprings", "SpecificLocation": "NA", "Year": "2015", "Species": "mel"}},{"id": "A15ZNL1011", "metadata": {"Plate": "plate4.2016", "CollectionMethod": "NA", "Site": "Cellar", "Month": "October", "Vineyard": "LyttonSprings", "SpecificLocation": "14ZNLEES", "Year": "2015", "Species": "mel"}},{"id": "A15ZNL101", "metadata": {"Plate": "plate4.2016", "CollectionMethod": "NA", "Site": "Cellar", "Month": "October", "Vineyard": "LyttonSprings", "SpecificLocation": "14ZNLEES", "Year": "2015", "Species": "mel"}},{"id": "A15PP1035", "metadata": {"Plate": "plate4.2016", "CollectionMethod": "NA", "Site": "PumicePile", "Month": "October", "Vineyard": "LyttonSprings", "SpecificLocation": "NA", "Year": "2015", "Species": "mel"}},{"id": "A15CL1022", "metadata": {"Plate": "plate4.2016", "CollectionMethod": "NA", "Site": "Cellar", "Month": "October", "Vineyard": "LyttonSprings", "SpecificLocation": "NA", "Year": "2015", "Species": "mel"}},{"id": "A15PP1017", "metadata": {"Plate": "plate4.2016", "CollectionMethod": "NA", "Site": "PumicePile", "Month": "October", "Vineyard": "LyttonSprings", "SpecificLocation": "NA", "Year": "2015", "Species": "mel"}},{"id": "A15ZNL103", "metadata": {"Plate": "plate4.2016", "CollectionMethod": "NA", "Site": "Cellar", "Month": "October", "Vineyard": "LyttonSprings", "SpecificLocation": "14ZNLEES", "Year": "2015", "Species": "mel"}},{"id": "A15CL106", "metadata": {"Plate": "plate4.2016", "CollectionMethod": "NA", "Site": "Cellar", "Month": "October", "Vineyard": "LyttonSprings", "SpecificLocation": "NA", "Year": "2015", "Species": "mel"}},{"id": "A15PP1011", "metadata": {"Plate": "plate4.2016", "CollectionMethod": "NA", "Site": "PumicePile", "Month": "October", "Vineyard": "LyttonSprings", "SpecificLocation": "NA", "Year": "2015", "Species": "mel"}},{"id": "A15ZNL108", "metadata": {"Plate": "plate4.2016", "CollectionMethod": "NA", "Site": "Cellar", "Month": "October", "Vineyard": "LyttonSprings", "SpecificLocation": "14ZNLEES", "Year": "2015", "Species": "mel"}},{"id": "A15PP1019", "metadata": {"Plate": "plate4.2016", "CollectionMethod": "NA", "Site": "PumicePile", "Month": "October", "Vineyard": "LyttonSprings", "SpecificLocation": "NA", "Year": "2015", "Species": "mel"}},{"id": "A15CL1019", "metadata": {"Plate": "plate4.2016", "CollectionMethod": "NA", "Site": "Cellar", "Month": "October", "Vineyard": "LyttonSprings", "SpecificLocation": "NA", "Year": "2015", "Species": "mel"}},{"id": "A15PP105", "metadata": {"Plate": "plate4.2016", "CollectionMethod": "NA", "Site": "PumicePile", "Month": "October", "Vineyard": "LyttonSprings", "SpecificLocation": "NA", "Year": "2015", "Species": "mel"}},{"id": "A15PP1028", "metadata": {"Plate": "plate4.2016", "CollectionMethod": "NA", "Site": "PumicePile", "Month": "October", "Vineyard": "LyttonSprings", "SpecificLocation": "NA", "Year": "2015", "Species": "mel"}},{"id": "A15CL1017", "metadata": {"Plate": "plate4.2016", "CollectionMethod": "NA", "Site": "Cellar", "Month": "October", "Vineyard": "LyttonSprings", "SpecificLocation": "NA", "Year": "2015", "Species": "mel"}},{"id": "A15CL1010", "metadata": {"Plate": "plate4.2016", "CollectionMethod": "NA", "Site": "Cellar", "Month": "October", "Vineyard": "LyttonSprings", "SpecificLocation": "NA", "Year": "2015", "Species": "mel"}},{"id": "DV5", "metadata": {"Plate": "DV16", "CollectionMethod": "Aspirate", "Site": "Fermentation", "Month": "October", "Vineyard": "DaVero", "SpecificLocation": "Dolcetto", "Year": "2016", "Species": "mel"}},{"id": "DV19", "metadata": {"Plate": "DV16", "CollectionMethod": "Aspirate", "Site": "Fermentation", "Month": "October", "Vineyard": "DaVero", "SpecificLocation": "NA", "Year": "2016", "Species": "mel"}},{"id": "DV22", "metadata": {"Plate": "DV16", "CollectionMethod": "Aspirate", "Site": "Fermentation", "Month": "October", "Vineyard": "DaVero", "SpecificLocation": "NA", "Year": "2016", "Species": "mel"}},{"id": "DV58", "metadata": {"Plate": "DV16", "CollectionMethod": "Net", "Site": "PumicePile", "Month": "October", "Vineyard": "DaVero", "SpecificLocation": "Freshstem", "Year": "2016", "Species": "mel"}},{"id": "DV13", "metadata": {"Plate": "DV16", "CollectionMethod": "Aspirate", "Site": "Fermentation", "Month": "October", "Vineyard": "DaVero", "SpecificLocation": "Barbera", "Year": "2016", "Species": "mel"}},{"id": "DV25", "metadata": {"Plate": "DV16", "CollectionMethod": "Aspirate", "Site": "Fermentation", "Month": "October", "Vineyard": "DaVero", "SpecificLocation": "NA", "Year": "2016", "Species": "mel"}},{"id": "DV10", "metadata": {"Plate": "DV16", "CollectionMethod": "Aspirate", "Site": "Fermentation", "Month": "October", "Vineyard": "DaVero", "SpecificLocation": "Barbera", "Year": "2016", "Species": "mel"}},{"id": "DV64", "metadata": {"Plate": "DV16", "CollectionMethod": "Net", "Site": "PumicePile", "Month": "October", "Vineyard": "DaVero", "SpecificLocation": "Freshstem", "Year": "2016", "Species": "mel"}},{"id": "DV66", "metadata": {"Plate": "DV16", "CollectionMethod": "Net", "Site": "PumicePile", "Month": "October", "Vineyard": "DaVero", "SpecificLocation": "Freshstem", "Year": "2016", "Species": "mel"}},{"id": "DV41", "metadata": {"Plate": "DV16", "CollectionMethod": "Aspirate", "Site": "Cellar", "Month": "October", "Vineyard": "DaVero", "SpecificLocation": "NA", "Year": "2016", "Species": "mel"}},{"id": "DV37", "metadata": {"Plate": "DV16", "CollectionMethod": "Aspirate", "Site": "Cellar", "Month": "October", "Vineyard": "DaVero", "SpecificLocation": "NA", "Year": "2016", "Species": "mel"}},{"id": "DV44", "metadata": {"Plate": "DV16", "CollectionMethod": "Aspirate", "Site": "Cellar", "Month": "October", "Vineyard": "DaVero", "SpecificLocation": "NA", "Year": "2016", "Species": "mel"}},{"id": "DV51", "metadata": {"Plate": "DV16", "CollectionMethod": "Aspirate", "Site": "Cellar", "Month": "October", "Vineyard": "DaVero", "SpecificLocation": "NA", "Year": "2016", "Species": "mel"}},{"id": "DV59", "metadata": {"Plate": "DV16", "CollectionMethod": "Net", "Site": "PumicePile", "Month": "October", "Vineyard": "DaVero", "SpecificLocation": "Freshstem", "Year": "2016", "Species": "mel"}},{"id": "DV15", "metadata": {"Plate": "DV16", "CollectionMethod": "Aspirate", "Site": "Fermentation", "Month": "October", "Vineyard": "DaVero", "SpecificLocation": "Barbera", "Year": "2016", "Species": "mel"}},{"id": "DV62", "metadata": {"Plate": "DV16", "CollectionMethod": "Net", "Site": "PumicePile", "Month": "October", "Vineyard": "DaVero", "SpecificLocation": "Freshstem", "Year": "2016", "Species": "mel"}},{"id": "DV9", "metadata": {"Plate": "DV16", "CollectionMethod": "Aspirate", "Site": "Fermentation", "Month": "October", "Vineyard": "DaVero", "SpecificLocation": "Barbera", "Year": "2016", "Species": "mel"}},{"id": "DV6", "metadata": {"Plate": "DV16", "CollectionMethod": "Aspirate", "Site": "Fermentation", "Month": "October", "Vineyard": "DaVero", "SpecificLocation": "Dolcetto", "Year": "2016", "Species": "mel"}},{"id": "DV54", "metadata": {"Plate": "DV16", "CollectionMethod": "Net", "Site": "PumicePile", "Month": "October", "Vineyard": "DaVero", "SpecificLocation": "Freshstem", "Year": "2016", "Species": "mel"}},{"id": "DV57", "metadata": {"Plate": "DV16", "CollectionMethod": "Net", "Site": "PumicePile", "Month": "October", "Vineyard": "DaVero", "SpecificLocation": "Freshstem", "Year": "2016", "Species": "mel"}},{"id": "DV75", "metadata": {"Plate": "DV16", "CollectionMethod": "Net", "Site": "PumicePile", "Month": "October", "Vineyard": "DaVero", "SpecificLocation": "Oldpress", "Year": "2016", "Species": "mel"}},{"id": "DV49", "metadata": {"Plate": "DV16", "CollectionMethod": "Aspirate", "Site": "Cellar", "Month": "October", "Vineyard": "DaVero", "SpecificLocation": "NA", "Year": "2016", "Species": "mel"}},{"id": "DV56", "metadata": {"Plate": "DV16", "CollectionMethod": "Net", "Site": "PumicePile", "Month": "October", "Vineyard": "DaVero", "SpecificLocation": "Freshstem", "Year": "2016", "Species": "mel"}},{"id": "DV28", "metadata": {"Plate": "DV16", "CollectionMethod": "Aspirate", "Site": "Cellar", "Month": "October", "Vineyard": "DaVero", "SpecificLocation": "NA", "Year": "2016", "Species": "mel"}},{"id": "DV47", "metadata": {"Plate": "DV16", "CollectionMethod": "Aspirate", "Site": "Cellar", "Month": "October", "Vineyard": "DaVero", "SpecificLocation": "NA", "Year": "2016", "Species": "mel"}},{"id": "DV71", "metadata": {"Plate": "DV16", "CollectionMethod": "Net", "Site": "PumicePile", "Month": "October", "Vineyard": "DaVero", "SpecificLocation": "Oldpress", "Year": "2016", "Species": "mel"}},{"id": "DV38", "metadata": {"Plate": "DV16", "CollectionMethod": "Aspirate", "Site": "Cellar", "Month": "October", "Vineyard": "DaVero", "SpecificLocation": "NA", "Year": "2016", "Species": "mel"}},{"id": "DV48", "metadata": {"Plate": "DV16", "CollectionMethod": "Aspirate", "Site": "Cellar", "Month": "October", "Vineyard": "DaVero", "SpecificLocation": "NA", "Year": "2016", "Species": "mel"}},{"id": "DV67", "metadata": {"Plate": "DV16", "CollectionMethod": "Net", "Site": "PumicePile", "Month": "October", "Vineyard": "DaVero", "SpecificLocation": "Freshstem", "Year": "2016", "Species": "mel"}},{"id": "DV29", "metadata": {"Plate": "DV16", "CollectionMethod": "Aspirate", "Site": "Cellar", "Month": "October", "Vineyard": "DaVero", "SpecificLocation": "NA", "Year": "2016", "Species": "mel"}},{"id": "DV74", "metadata": {"Plate": "DV16", "CollectionMethod": "Net", "Site": "PumicePile", "Month": "October", "Vineyard": "DaVero", "SpecificLocation": "Oldpress", "Year": "2016", "Species": "mel"}},{"id": "DV73", "metadata": {"Plate": "DV16", "CollectionMethod": "Net", "Site": "PumicePile", "Month": "October", "Vineyard": "DaVero", "SpecificLocation": "Oldpress", "Year": "2016", "Species": "mel"}},{"id": "DV8", "metadata": {"Plate": "DV16", "CollectionMethod": "Aspirate", "Site": "Fermentation", "Month": "October", "Vineyard": "DaVero", "SpecificLocation": "Barbera", "Year": "2016", "Species": "mel"}},{"id": "DV40", "metadata": {"Plate": "DV16", "CollectionMethod": "Aspirate", "Site": "Cellar", "Month": "October", "Vineyard": "DaVero", "SpecificLocation": "NA", "Year": "2016", "Species": "mel"}},{"id": "DV12", "metadata": {"Plate": "DV16", "CollectionMethod": "Aspirate", "Site": "Fermentation", "Month": "October", "Vineyard": "DaVero", "SpecificLocation": "Barbera", "Year": "2016", "Species": "mel"}},{"id": "DV35", "metadata": {"Plate": "DV16", "CollectionMethod": "Aspirate", "Site": "Cellar", "Month": "October", "Vineyard": "DaVero", "SpecificLocation": "NA", "Year": "2016", "Species": "mel"}},{"id": "DV24", "metadata": {"Plate": "DV16", "CollectionMethod": "Aspirate", "Site": "Fermentation", "Month": "October", "Vineyard": "DaVero", "SpecificLocation": "NA", "Year": "2016", "Species": "mel"}},{"id": "DV63", "metadata": {"Plate": "DV16", "CollectionMethod": "Net", "Site": "PumicePile", "Month": "October", "Vineyard": "DaVero", "SpecificLocation": "Freshstem", "Year": "2016", "Species": "mel"}},{"id": "DV46", "metadata": {"Plate": "DV16", "CollectionMethod": "Aspirate", "Site": "Cellar", "Month": "October", "Vineyard": "DaVero", "SpecificLocation": "NA", "Year": "2016", "Species": "mel"}},{"id": "DV30", "m
[truncated: 76,143 more chars]
