# Supplementary material for: The ecology of the Drosophila-yeast mutualism in wineries
Source: PLoS One. 2018 May 16;13(5):e0196440. doi: 10.1371/journal.pone.0196440 (PMC5955509; doi:10.1371/journal.pone.0196440)
Supplement: S2 Data — For olfactory preference assay, oviposition assay, larval development assay, and longevity assay. (XLSX) [file pone.0196440.s016.xlsx]

## Sheet: olfactory preference
Yeast	Fly Line	Hatch Date (oldest)	Flies in	Male	Female	Trap Total	Strain Total	Total Caught	Attractiveness	Percentage Caught	Trap Orientation	Near Light
F1	FermA	2017-07-17	120	8	13	21	72	110	0.654545	0.916667	2x2	F1	Represents a single trial. One line per trap the in the assay
F1	FermA	2017-07-17	120	22	29	51					2x2	F1
C1	FermA	2017-07-17	120	12	11	23	38	110	0.345455	0.916667	2x2	F1
C1	FermA	2017-07-17	120	7	8	15					2x2	F1
F1	FermA	2017-07-21	120	7	9	16	34	119	0.285714	0.991667	2x2	C1
F1	FermA	2017-07-21	120	4	14	18					2x2	C1
C1	FermA	2017-07-21	120	10	11	21	85	119	0.714286	0.991667	2x2	C1
C1	FermA	2017-07-21	120	25	39	64					2x2	C1
F1	FermB	2017-07-18	120	25	37	62	85	109	0.779817	0.908333	diamond	N/A
F1	FermB	2017-07-18	120	13	10	23					diamond	N/A
C1	FermB	2017-07-18	120	8	11	19	24	109	0.220183	0.908333	diamond	N/A
C1	FermB	2017-07-18	120	1	4	5					diamond	N/A
F1	FermA	2017-07-17	120	21	10	31	45	111	0.405405	0.925	diamond	N/A
F1	FermA	2017-07-17	120	13	1	14					diamond	N/A
C1	FermA	2017-07-17	120	25	10	35	66	111	0.594595	0.925	diamond	N/A
C1	FermA	2017-07-17	120	20	11	31					diamond	N/A
F1	FermB	2017-07-17	120	11	24	35	82	102	0.803922	0.85	2x2	C1
F1	FermB	2017-07-17	120	29	18	47					2x2	C1
C1	FermB	2017-07-17	120	5	9	14	20	102	0.196078	0.85	2x2	C1
C1	FermB	2017-07-17	120	1	5	6					2x2	C1
F1	FermB	2017-07-17	120	41	14	55	94	114	0.824561	0.95	2x2	F1
F1	FermB	2017-07-17	120	31	8	39					2x2	F1
C1	FermB	2017-07-17	120	3	9	12	20	114	0.175439	0.95	2x2	F1
C1	FermB	2017-07-17	120	4	4	8					2x2	F1
F1	CellarA	2017-07-19	120	15	19	34	59	107	0.551402	0.891667	2x2	C1
F1	CellarA	2017-07-19	120	15	10	25					2x2	C1
C1	CellarA	2017-07-19	120	6	6	12	48	107	0.448598	0.891667	2x2	C1
C1	CellarA	2017-07-19	120	20	16	36					2x2	C1
F1	FermB	2017-07-24	120	26	40	66	93	109	0.853211	0.908333	diamond	N/A
F1	FermB	2017-07-24	120	12	15	27					diamond	N/A
C1	FermB	2017-07-24	120	3	1	4	16	109	0.146789	0.908333	diamond	N/A
C1	FermB	2017-07-24	120	5	7	12					diamond	N/A
F1	CellarA	2017-07-19	120	21	27	48	74	96	0.770833	0.8	2x2	F1
F1	CellarA	2017-07-19	120	13	13	26					2x2	F1
C1	CellarA	2017-07-19	120	4	7	11	22	96	0.229167	0.8	2x2	F1
C1	CellarA	2017-07-19	120	4	7	11					2x2	F1
F1	PPA	2017-07-21	120	9	21	30	80	117	0.683761	0.975	2x2	C1
F1	PPA	2017-07-21	120	19	31	50					2x2	C1
C1	PPA	2017-07-21	120	8	6	14	37	117	0.316239	0.975	2x2	C1
C1	PPA	2017-07-21	120	16	7	23					2x2	C1
F1	FermA	2017-07-24	120	7	13	20	67	107	0.626168	0.891667	diamond	N/A
F1	FermA	2017-07-24	120	14	33	47					diamond	N/A
C1	FermA	2017-07-24	120	10	9	19	40	107	0.373832	0.891667	diamond	N/A
C1	FermA	2017-07-24	120	12	9	21					diamond	N/A
F1	CellarA	2017-07-24	120	13	15	28	68	92	0.73913	0.766667	diamond	N/A
F1	CellarA	2017-07-24	120	21	19	40					diamond	N/A
C1	CellarA	2017-07-24	120	3	10	13	24	92	0.26087	0.766667	diamond	N/A
C1	CellarA	2017-07-24	120	5	6	11					diamond	N/A
F1	PPA	2017-07-24	120	10	14	24	55	106	0.518868	0.883333	diamond	N/A
F1	PPA	2017-07-24	120	7	24	31					diamond	N/A
C1	PPA	2017-07-24	120	11	15	26	51	106	0.481132	0.883333	diamond	N/A
C1	PPA	2017-07-24	120	13	12	25					diamond	N/A
F1	PPA	2017-07-25	120	11	16	27	63	110	0.572727	0.916667	diamond	N/A
F1	PPA	2017-07-25	120	11	25	36					diamond	N/A
C1	PPA	2017-07-25	120	16	11	27	47	110	0.427273	0.916667	diamond	N/A
C1	PPA	2017-07-25	120	8	12	20					diamond	N/A
F1	CellarA	2017-08-04	120	32	28	60	79	112	0.705357	0.933333	diamond	N/A
F1	CellarA	42951	120	12	7	19					diamond	N/A
C1	CellarA	2017-08-04	120	14	9	23	33	112	0.294643	0.933333	diamond	N/A
C1	CellarA	2017-08-04	120	5	5	10					diamond	N/A
F1	PPA	2017-08-03	120	13	37	50	67	112	0.598214	0.933333	2x2	F1
F1	PPA	2017-08-03	120	7	10	17					2x2	F1
C1	PPA	2017-08-03	120	13	20	33	45	112	0.401786	0.933333	2x2	F1
C1	PPA	2017-08-03	120	4	8	12					2x2	F1
F1	CellarA	2017-08-06	120	6	6	12	30	115	0.26087	0.958333	diamond	NA
F1	CellarA	2017-08-06	120	8	10	18					diamond	NA
P1	CellarA	2017-08-06	120	33	21	54	85	115	0.73913	0.958333	diamond	NA
P1	CellarA	2017-08-06	120	11	20	31					diamond	NA
F1	CellarA	2017-08-14	120	31	23	54	75	109	0.688073	0.908333	diamond	NA
F1	CellarA	2017-08-14	120	13	8	21					diamond	NA
P1	CellarA	2017-08-14	120	6	5	11	34	109	0.311927	0.908333	diamond	NA
P1	CellarA	2017-08-14	120	17	6	23					diamond	NA
F1	PPA	2017-08-08	120	8	5	13	36	116	0.310345	0.966667	2x2	P1
F1	PPA	2017-08-08	120	10	13	23					2x2	P1
P1	PPA	2017-08-08	120	9	17	26	80	116	0.689655	0.966667	2x2	P1
P1	PPA	2017-08-08	120	28	26	54					2x2	P1
F1	CellarA	2017-08-14	120	5	2	7	30	104	0.288462	0.866667	2x2	P1
F1	CellarA	2017-08-14	120	15	8	23					2x2	P1
P1	CellarA	2017-08-14	120	20	22	42	74	104	0.711538	0.866667	2x2	P1
P1	CellarA	2017-08-14	120	17	15	32					2x2	P1
F1	PPA	2017-08-14	120	19	24	43	69	111	0.621622	0.925	diamond	NA
F1	PPA	2017-08-14	120	10	16	26					diamond	NA
P1	PPA	2017-08-14	120	14	10	24	42	111	0.378378	0.925	diamond	NA
P1	PPA	2017-08-14	120	9	9	18					diamond	NA
F1	PPA	2017-08-16	120	16	27	43	68	117	0.581197	0.975	2x2	F1
F1	PPA	2017-08-16	120	8	17	25					2x2	F1
P1	PPA	2017-08-16	120	2	10	12	49	117	0.418803	0.975	2x2	F1
P1	PPA	2017-08-16	120	16	21	37					2x2	F1
F1	PPA	2017-08-17	120	24	25	49	91	114	0.798246	0.95	2x2	F1
F1	PPA	2017-08-17	120	20	22	42					2x2	F1
P1	PPA	2017-08-17	120	5	4	9	23	114	0.201754	0.95	2x2	F1
P1	PPA	2017-08-17	120	9	5	14					2x2	F1
F1	CellarA	2017-08-15	120	33	21	54	93	112	0.830357	0.933333	2x2	F1
F1	CellarA	2017-08-15	120	22	17	39					2x2	F1
P1	CellarA	2017-08-15	120	3	0	3	19	112	0.169643	0.933333	2x2	F1
P1	CellarA	2017-08-15	120	8	8	16					2x2	F1
P1	CellarA	2017-08-06	120	12	11	23	94	111	0.846847	0.925	diamond	N/A
P1	CellarA	2017-08-06	120	39	32	71					diamond	N/A
C1	CellarA	2017-08-06	120	1	2	3	17	111	0.153153	0.925	diamond	N/A
C1	CellarA	2017-08-06	120	4	10	14					diamond	N/A
P1	CellarA	2017-08-06	120	9	20	29	67	103	0.650485	0.858333	2x2	C1
P1	CellarA	2017-08-06	120	27	11	38					2x2	C1
C1	CellarA	2017-08-06	120	5	5	10	36	103	0.349515	0.858333	2x2	C1
C1	CellarA	2017-08-06	120	9	17	26					2x2	C1
P1	CellarA	2017-08-04	120	17	21	38	84	112	0.75	0.933333	2x2	P1
P1	CellarA	2017-08-04	120	16	30	46					2x2	P1
C1	CellarA	2017-08-04	120	4	6	10	28	112	0.25	0.933333	2x2	P1
C1	CellarA	2017-08-04	120	11	7	18					2x2	P1
P1	CellarA	2017-08-06	120	18	43	61	84	108	0.777778	0.9	diamond	N/A
P1	CellarA	2017-08-06	120	11	12	23					diamond	N/A
C1	CellarA	2017-08-06	120	3	3	6	24	108	0.222222	0.9	diamond	N/A
C1	CellarA	2017-08-06	120	12	6	18					diamond	N/A
P1	FermA	2017-08-14	120	4	12	16	37	112	0.330357	0.933333	diamond	N/A
P1	FermA	2017-08-14	120	10	11	21					diamond	N/A
C1	FermA	2017-08-14	120	10	11	21	75	112	0.669643	0.933333	diamond	N/A
C1	FermA	2017-08-14	120	26	28	54					diamond	N/A
P1	FermB	2017-08-14	120	24	41	65	84	112	0.75	0.933333	2x2	P1
P1	FermB	2017-08-14	120	7	12	19					2x2	P1
C1	FermB	2017-08-14	120	7	12	19	28	112	0.25	0.933333	2x2	P1
C1	FermB	2017-08-14	120	5	4	9					2x2	P1
P1	FermA	2017-08-14	120	5	6	11	42	112	0.375	0.933333	2x2	P1
P1	FermA	2017-08-14	120	18	13	31					2x2	P1
C1	FermA	2017-08-14	120	20	14	34	70	112	0.625	0.933333	2x2	P1
C1	FermA	2017-08-14	120	22	14	36					2x2	P1
P1	FermA	2017-08-14	120	19	16	35	55	110	0.5	0.916667	diamond	N/A
P1	FermA	2017-08-14	120	10	10	20					diamond	N/A
C1	FermA	2017-08-14	120	9	14	23	55	110	0.5	0.916667	diamond	N/A
C1	FermA	2017-08-14	120	25	7	32					diamond	N/A
P1	FermA	2017-08-14	120	28	15	43	69	112	0.616071	0.933333	diamond	N/A
P1	FermA	2017-08-14	120	21	5	26					diamond	N/A
C1	FermA	2017-08-14	120	9	5	14	43	112	0.383929	0.933333	diamond	N/A
C1	FermA	2017-08-14	120	19	10	29					diamond	N/A
P1	FermB	2017-08-14	120	4	5	9	35	114	0.307018	0.95	diamond	N/A
P1	FermB	2017-08-14	120	14	12	26					diamond	N/A
C1	FermB	2017-08-14	120	7	6	13	79	114	0.692982	0.95	diamond	N/A
C1	FermB	2017-08-14	120	24	42	66					diamond	N/A
P1	FermB	2017-08-14	120	12	13	25	41	106	0.386792	0.883333	diamond	N/A
P1	FermB	2017-08-14	120	5	11	16					diamond	N/A
C1	FermB	2017-08-14	120	6	19	25	65	106	0.613208	0.883333	diamond	N/A
C1	FermB	2017-08-14	120	17	23	40					diamond	N/A
P1	FermB	2017-08-14	120	13	5	18	37	108	0.342593	0.9	2x2	P1
P1	FermB	2017-08-14	120	11	8	19					2x2	P1
C1	FermB	2017-08-14	120	20	22	42	71	108	0.657407	0.9	2x2	P1
C1	FermB	2017-08-14	120	20	9	29					2x2	P1
P1	PPA	2017-08-21	120	5	5	10	92	111	0.828829	0.925	diamond	N/A
P1	PPA	2017-08-21	120	28	54	82					diamond	N/A
C1	PPA	2017-08-21	120	2	5	7	19	111	0.171171	0.925	diamond	N/A
C1	PPA	2017-08-21	120	4	8	12					diamond	N/A
P1	PPA	2017-08-21	120	13	25	38	73	115	0.634783	0.958333	diamond	N/A
P1	PPA	2017-08-21	120	19	16	35					diamond	N/A
C1	PPA	2017-08-21	120	3	6	9	42	115	0.365217	0.958333	diamond	N/A
C1	PPA	2017-08-21	120	19	14	33					diamond	N/A
P1	PPA	2017-08-28	120	15	9	24	71	110	0.645455	0.916667	2x2	P1
P1	PPA	2017-08-28	120	20	27	47					2x2	P1
C1	PPA	2017-08-28	120	4	9	13	39	110	0.354545	0.916667	2x2	P1
C1	PPA	2017-08-28	120	17	9	26					2x2	P1
P1	PPA	2017-08-28	120	5	10	15	74	116	0.637931	0.966667	2x2	C1
P1	PPA	2017-08-28	120	22	37	59					2x2	C1
C1	PPA	2017-08-28	120	4	3	7	42	116	0.362069	0.966667	2x2	C1
C1	PPA	2017-08-28	120	21	14	35					2x2	C1

## Sheet: oviposition
Line	Yeast	Media	Exp	CTL	Total eggs	OvipositionIndex	eggs/fly	Yeast side	Cage position	Cage position codes
FermA	P1	Grape	157	20	177	0.774011	8.85	R	FL	FL = Front, left	Each line corresponds to a single replicate
FermA	P1	Grape	117	10	127	0.84252	6.35	L	FM	FM = Front, middle
FermA	P1	Grape	131	12	143	0.832168	7.15	L	FR	FR = Front, right
FermB	P1	Grape	49	267	316	-0.689873	15.8	R	BL	BL = Back, left
FermB	P1	Grape	395	87	482	0.639004	24.1	L	BM	BM = Back, middle
FermB	P1	Grape	132	108	240	0.1	12	L	BR	BR = Back, right
CellarA	P1	Grape	476	14	490	0.942857	24.5	R	FL
CellarA	P1	Grape	433	23	456	0.899123	22.8	L	FM
CellarA	P1	Grape	358	90	448	0.598214	22.4	L	FR
PPA	P1	Grape	224	160	384	0.166667	19.2	R	BL
PPA	P1	Grape	283	103	386	0.466321	19.3	L	BM
PPA	P1	Grape	313	92	405	0.545679	20.25	L	BR
FermA	P1	Grape	209	7	216	0.935185	10.8	L	BL
FermA	P1	Grape	172	24	196	0.755102	9.8	R	BM
FermA	P1	Grape	165	18	183	0.803279	9.15	R	BR
FermB	P1	Grape	94	166	260	-0.276923	13	L	FL
FermB	P1	Grape	61	234	295	-0.586441	14.75	R	FM
FermB	P1	Grape	34	192	226	-0.699115	11.3	R	FR
CellarA	P1	Grape	367	119	486	0.510288	24.3	L	BL
CellarA	P1	Grape	292	44	336	0.738095	16.8	R	BM
CellarA	P1	Grape	381	59	440	0.731818	22	R	BR
PPA	P1	Grape	249	12	261	0.908046	13.05	L	FL
PPA	P1	Grape	242	108	350	0.382857	17.5	R	FM
PPA	P1	Grape	175	97	272	0.286765	13.6	R	FR
FermA	C1	Grape	164	26	190	0.726316	9.5	R	FL
FermA	C1	Grape	195	15	210	0.857143	10.5	R	FR
FermA	C1	Grape	139	16	155	0.793548	7.75	L	FL
FermB	C1	Grape	223	88	311	0.434084	15.55	R	FL
FermB	C1	Grape	350	36	386	0.813472	19.3	R	FR
FermB	C1	Grape	215	92	307	0.400651	15.35	L	FL
CellarA	C1	Grape	150	24	174	0.724138	8.7	R	FL
CellarA	C1	Grape	212	55	267	0.588015	13.35	R	FR
CellarA	C1	Grape	232	51	283	0.639576	14.15	L	FL
PPA	C1	Grape	221	70	291	0.5189	14.55	R	FL
PPA	C1	Grape	260	46	306	0.699346	15.3	R	FR
PPA	C1	Grape	316	26	342	0.847953	17.1	L	FL
FermA	C1	Grape	101	0	101	1	5.05	L	BL
FermA	C1	Grape	157	1	158	0.987342	7.9	L	BM
FermA	C1	Grape	172	1	173	0.988439	8.65	R	BF
FermB	C1	Grape	120	44	164	0.463415	8.2	L	BL
FermB	C1	Grape	145	49	194	0.494845	9.7	L	BM
FermB	C1	Grape	153	49	202	0.514851	10.1	R	BF
CellarA	C1	Grape	86	7	93	0.849462	4.65	L	BL
CellarA	C1	Grape	171	27	198	0.727273	9.9	L	BM
CellarA	C1	Grape	81	41	122	0.327869	6.1	R	BF
PPA	C1	Grape	158	3	161	0.962733	8.05	L	BL
PPA	C1	Grape	110	9	119	0.848739	5.95	L	BM
PPA	C1	Grape	123	3	126	0.952381	6.3	R	BF
FermA	P2	Grape	75	81	156	-0.0384615	7.8	R	BL
FermA	P2	Grape	117	74	191	0.225131	9.55	R	BM
FermA	P2	Grape	153	68	221	0.384615	11.05	L	BF
FermB	P2	Grape	99	165	264	-0.25	13.2	R	BL
FermB	P2	Grape	110	265	375	-0.413333	18.75	R	BM
FermB	P2	Grape	172	263	435	-0.209195	21.75	L	BF
CellarA	P2	Grape	29	357	386	-0.849741	19.3	R	BL
CellarA	P2	Grape	124	279	403	-0.384615	20.15	R	BM
CellarA	P2	Grape	84	204	288	-0.416667	14.4	L	BF
PPA	P2	Grape	47	240	287	-0.672474	14.35	R	BL
PPA	P2	Grape	47	363	410	-0.770732	20.5	R	BM
PPA	P2	Grape	158	182	340	-0.0705882	17	L	BF
FermA	P2	Grape	40	147	187	-0.572193	9.35	L	FL
FermA	P2	Grape	40	32	72	0.111111	3.6	L	FR
FermA	P2	Grape	66	45	111	0.189189	5.55	R	FL
FermB	P2	Grape	92	165	257	-0.284047	12.85	L	FL
FermB	P2	Grape	104	96	200	0.04	10	L	FR
FermB	P2	Grape	97	238	335	-0.420896	16.75	R	FL
CellarA	P2	Grape	96	181	277	-0.306859	13.85	L	FL
CellarA	P2	Grape	86	357	443	-0.611738	22.15	L	FR
CellarA	P2	Grape	54	252	306	-0.647059	15.3	R	FL
PPA	P2	Grape	115	130	245	-0.0612245	12.25	L	FL
PPA	P2	Grape	95	141	236	-0.194915	11.8	L	FR
PPA	P2	Grape	71	166	237	-0.400844	11.85	R	FL
FermA	CTLsc	Grape	184	14	198	0.858586	9.9	L	BL
FermA	CTLsc	Grape	204	8	212	0.924528	10.6	L	BM
FermA	CTLsc	Grape	231	8	239	0.933054	11.95	R	BR
FermB	CTLsc	Grape	84	366	450	-0.626667	22.5	L	FL
FermB	CTLsc	Grape	83	249	332	-0.5	16.6	L	FM
FermB	CTLsc	Grape	452	15	467	0.93576	23.35	R	FR
CellarA	CTLsc	Grape	234	15	249	0.879518	12.45	L	FL
CellarA	CTLsc	Grape	159	177	336	-0.0535714	16.8	L	FM
CellarA	CTLsc	Grape	160	65	225	0.422222	11.25	R	FR
PPA	CTLsc	Grape	272	95	367	0.482289	18.35	L	BL
PPA	CTLsc	Grape	317	46	363	0.746556	18.15	L	BM
PPA	CTLsc	Grape	206	93	299	0.377926	14.95	R	BR
FermA	CTLsc	Grape	207	44	251	0.649402	12.55	R	FL
FermA	CTLsc	Grape	227	96	323	0.405573	16.15	R	FM
FermA	CTLsc	Grape	200	12	212	0.886792	10.6	L	FR
FermB	CTLsc	Grape	143	205	348	-0.178161	17.4	R	BL
FermB	CTLsc	Grape	34	317	351	-0.806268	17.55	R	BM
FermB	CTLsc	Grape	25	379	404	-0.876238	20.2	L	BR
CellarA	CTLsc	Grape	404	19	423	0.910165	21.15	R	BL
CellarA	CTLsc	Grape	68	37	105	0.295238	5.25	R	BM
CellarA	CTLsc	Grape	362	69	431	0.679814	21.55	L	BR
PPA	CTLsc	Grape	172	73	245	0.404082	12.25	R	FL
PPA	CTLsc	Grape	248	76	324	0.530864	16.2	R	FM
PPA	CTLsc	Grape	286	192	478	0.196653	23.9	L	FR
FermA	F1	Grape	150	14	164	0.829268	8.2	R	FL
FermA	F1	Grape	230	10	240	0.916667	12	L	FM
FermA	F1	Grape	137	10	147	0.863946	7.35	L	FR
FermB	F1	Grape	82	259	341	-0.519062	17.05	R	BL
FermB	F1	Grape	242	160	402	0.20398	20.1	L	BM
FermB	F1	Grape	122	286	408	-0.401961	20.4	L	BR
CellarA	F1	Grape	199	121	320	0.24375	16	R	FL
CellarA	F1	Grape	320	188	508	0.259843	25.4	L	FM
CellarA	F1	Grape	206	298	504	-0.18254	25.2	L	FR
PPA	F1	Grape	229	137	366	0.251366	18.3	R	BL
PPA	F1	Grape	183	158	341	0.0733138	17.05	L	BM
PPA	F1	Grape	199	182	381	0.0446194	19.05	L	BR
FermA	F1	Grape	121	3	124	0.951613	6.2	L	BL
FermA	F1	Grape	66	5	71	0.859155	3.55	R	BM
FermA	F1	Grape	127	4	131	0.938931	6.55	R	BR
FermB	F1	Grape	215	38	253	0.699605	12.65	L	FL
FermB	F1	Grape	201	30	231	0.74026	11.55	R	FM
FermB	F1	Grape	84	36	120	0.4	6	R	FR
CellarA	F1	Grape	152	132	284	0.0704225	14.2	L	BL
CellarA	F1	Grape	72	43	115	0.252174	5.75	R	BM
CellarA	F1	Grape	139	33	172	0.616279	8.6	R	BR
PPA	F1	Grape	71	6	77	0.844156	3.85	L	FL
PPA	F1	Grape	44	50	94	-0.0638298	4.7	R	FM
PPA	F1	Grape	278	27	305	0.822951	15.25	R	FR
FermA	CTLns	Grape	248	52	300	0.653333	15	L	BL
FermA	CTLns	Grape	134	23	157	0.707006	7.85	R	BM
FermA	CTLns	Grape	129	90	219	0.178082	10.95	R	BR
FermB	CTLns	Grape	97	225	322	-0.397516	16.1	L	FL
FermB	CTLns	Grape	82	263	345	-0.524638	17.25	R	FM
FermB	CTLns	Grape	98	291	389	-0.496144	19.45	R	FR
CellarA	CTLns	Grape	293	102	395	0.483544	19.75	L	FL
CellarA	CTLns	Grape	138	153	291	-0.0515464	14.55	R	FM
CellarA	CTLns	Grape	225	128	353	0.274788	17.65	R	FR
PPA	CTLns	Grape	63	81	144	-0.125	7.2	L	BL
PPA	CTLns	Grape	109	49	158	0.379747	7.9	R	BM
PPA	CTLns	Grape	111	29	140	0.585714	7	R	BR
FermA	CTLns	Grape	220	76	296	0.486486	14.8	R	FL
FermA	CTLns	Grape	181	23	204	0.77451	10.2	L	FM
FermA	CTLns	Grape	175	97	272	0.286765	13.6	L	FR
FermB	CTLns	Grape	59	366	425	-0.722353	21.25	R	BL
FermB	CTLns	Grape	38	251	289	-0.737024	14.45	L	BM
FermB	CTLns	Grape	75	405	480	-0.6875	24	L	BR
CellarA	CTLns	Grape	153	138	291	0.0515464	14.55	R	BL
CellarA	CTLns	Grape	147	68	215	0.367442	10.75	L	BM
CellarA	CTLns	Grape	268	250	518	0.034749	25.9	L	BR
PPA	CTLns	Grape	341	45	386	0.766839	19.3	R	FL
PPA	CTLns	Grape	124	208	332	-0.253012	16.6	L	FM
PPA	CTLns	Grape	191	139	330	0.157576	16.5	L	FR

## Sheet: larval development
			Percentage of larva that have eclosed
Days since lay	Fly line	Yeast isolate	Replicate 1	Replicate 2	Replicate 3	Replicate 4	Replicate 5	Replicate 6
0	PPA	P1	0	0	0
1	PPA	P1	0	0	0
2	PPA	P1	0	0	0
3	PPA	P1	0	0	0
4	PPA	P1	0	0	0
5	PPA	P1	0	0	0
6	PPA	P1	0	0	0
7	PPA	P1	0	0	0
8	PPA	P1	0	0	0.0666667
9	PPA	P1	0.8	0.866667	0.933333
10	PPA	P1	0.8	0.866667	0.933333
11	PPA	P1	0.866667	0.866667	0.933333
12	PPA	P1	0.866667	0.866667	0.933333
13	PPA	P1	0.933333	0.866667	0.933333
14	PPA	P1	0.933333	0.866667	0.933333
15	PPA	P1	0.933333	0.866667	0.933333
0	FermA	P1	0	0	0
1	FermA	P1	0	0	0
2	FermA	P1	0	0	0
3	FermA	P1	0	0	0
4	FermA	P1	0	0	0
5	FermA	P1	0	0	0
6	FermA	P1	0	0	0
7	FermA	P1	0	0	0
8	FermA	P1	0	0	0
9	FermA	P1	0.866667	0.866667	0.8
10	FermA	P1	1	1	1
11	FermA	P1	1	1	1
12	FermA	P1	1	1	1
13	FermA	P1	1	1	1
14	FermA	P1	1	1	1
15	FermA	P1	1	1	1
0	PPA	C1	0	0	0	0	0	0
1	PPA	C1	0	0	0	0	0	0
2	PPA	C1	0	0	0	0	0	0
3	PPA	C1	0	0	0	0	0	0
4	PPA	C1	0	0	0	0	0	0
5	PPA	C1	0	0	0	0	0	0
6	PPA	C1	0	0	0	0	0	0
7	PPA	C1	0	0	0	0	0	0
8	PPA	C1	0	0	0	0	0	0
9	PPA	C1	0.0666667	0.0666667	0	0.0666667	0.533333	0.4
10	PPA	C1	0.666667	0.533333	0.733333	0.6	0.733333	0.8
11	PPA	C1	0.733333	0.533333	0.866667	0.8	0.8	0.866667
12	PPA	C1	0.733333	0.666667	0.933333	0.8	0.8	0.866667
13	PPA	C1	0.733333	0.666667	0.933333	0.8	0.8	0.866667
14	PPA	C1	0.733333	0.666667	0.933333	0.8	0.8	0.866667
15	PPA	C1	0.733333	0.666667	0.933333	0.8	0.8	0.866667
0	FermA	C1	0	0	0	0	0	0
1	FermA	C1	0	0	0	0	0	0
2	FermA	C1	0	0	0	0	0	0
3	FermA	C1	0	0	0	0	0	0
4	FermA	C1	0	0	0	0	0	0
5	FermA	C1	0	0	0	0	0	0
6	FermA	C1	0	0	0	0	0	0
7	FermA	C1	0	0	0	0	0	0
8	FermA	C1	0	0	0	0	0	0
9	FermA	C1	0	0	0	0.133333	0.133333	0
10	FermA	C1	0.266667	0.466667	0.333333	0.666667	0.6	0.533333
11	FermA	C1	0.733333	0.933333	0.933333	0.866667	0.933333	0.666667
12	FermA	C1	0.866667	1	0.933333	0.933333	0.933333	0.666667
13	FermA	C1	0.866667	1	0.933333	0.933333	0.933333	0.666667
14	FermA	C1	0.866667	1	0.933333	0.933333	0.933333	0.666667
15	FermA	C1	0.866667	1	0.933333	0.933333	0.933333	0.666667
0	PPA	P2	0	0	0
1	PPA	P2	0	0	0
2	PPA	P2	0	0	0
3	PPA	P2	0	0	0
4	PPA	P2	0	0	0
5	PPA	P2	0	0	0
6	PPA	P2	0	0	0
7	PPA	P2	0	0	0
8	PPA	P2	0.133333	0.0666667	0.133333
9	PPA	P2	0.733333	1	0.933333
10	PPA	P2	0.866667	1	0.933333
11	PPA	P2	0.866667	1	0.933333
12	PPA	P2	0.866667	1	0.933333
13	PPA	P2	0.866667	1	0.933333
14	PPA	P2	0.866667	1	0.933333
15	PPA	P2	0.866667	1	0.933333
0	FermA	P2	0	0	0
1	FermA	P2	0	0	0
2	FermA	P2	0	0	0
3	FermA	P2	0	0	0
4	FermA	P2	0	0	0
5	FermA	P2	0	0	0
6	FermA	P2	0	0	0
7	FermA	P2	0	0	0
8	FermA	P2	0	0	0
9	FermA	P2	0.866667	0.933333	0.866667
10	FermA	P2	1.06667	0.933333	1
11	FermA	P2	1.06667	0.933333	1
12	FermA	P2	1.06667	0.933333	1
13	FermA	P2	1.06667	0.933333	1
14	FermA	P2	1.06667	0.933333	1
15	FermA	P2	1.06667	0.933333	1
0	PPA	F1	0	0	0
1	PPA	F1	0	0	0
2	PPA	F1	0	0	0
3	PPA	F1	0	0	0
4	PPA	F1	0	0	0
5	PPA	F1	0	0	0
6	PPA	F1	0	0	0
7	PPA	F1	0	0	0
8	PPA	F1	0	0	0
9	PPA	F1	0.933333	0.8	0.933333
10	PPA	F1	0.933333	0.866667	0.933333
11	PPA	F1	0.933333	0.866667	0.933333
12	PPA	F1	0.933333	0.866667	0.933333
13	PPA	F1	0.933333	0.866667	0.933333
14	PPA	F1	0.933333	0.866667	0.933333
15	PPA	F1	0.933333	0.866667	0.933333
0	FermA	F1	0	0	0
1	FermA	F1	0	0	0
2	FermA	F1	0	0	0
3	FermA	F1	0	0	0
4	FermA	F1	0	0	0
5	FermA	F1	0	0	0
6	FermA	F1	0	0	0
7	FermA	F1	0	0	0
8	FermA	F1	0	0	0
9	FermA	F1	1	0.866667	0.733333
10	FermA	F1	1	0.933333	0.8
11	FermA	F1	1	0.933333	0.8
12	FermA	F1	1	0.933333	0.8
13	FermA	F1	1	0.933333	0.8
14	FermA	F1	1	0.933333	0.8
15	FermA	F1	1	0.933333	0.8
0	PPA	CTLsc	0	0	0
1	PPA	CTLsc	0	0	0
2	PPA	CTLsc	0	0	0
3	PPA	CTLsc	0	0	0
4	PPA	CTLsc	0	0	0
5	PPA	CTLsc	0	0	0
6	PPA	CTLsc	0	0	0
7	PPA	CTLsc	0	0	0
8	PPA	CTLsc	0	0	0
9	PPA	CTLsc	0.733333	1	0.866667
10	PPA	CTLsc	0.733333	1	0.866667
11	PPA	CTLsc	0.733333	1	0.866667
12	PPA	CTLsc	0.733333	1	0.866667
13	PPA	CTLsc	0.733333	1	0.866667
14	PPA	CTLsc	0.733333	1	0.866667
15	PPA	CTLsc	0.733333	1	0.866667
0	FermA	CTLsc	0	0	0
1	FermA	CTLsc	0	0	0
2	FermA	CTLsc	0	0	0
3	FermA	CTLsc	0	0	0
4	FermA	CTLsc	0	0	0
5	FermA	CTLsc	0	0	0
6	FermA	CTLsc	0	0	0
7	FermA	CTLsc	0	0	0
8	FermA	CTLsc	0	0	0
9	FermA	CTLsc	1	0.8	0.866667
10	FermA	CTLsc	1	0.8	0.866667
11	FermA	CTLsc	1	0.8	0.866667
12	FermA	CTLsc	1	0.8	0.866667
13	FermA	CTLsc	1	0.8	0.866667
14	FermA	CTLsc	1	0.8	0.866667
15	FermA	CTLsc	1	0.8	0.866667
0	PPA	CTLns	0	0	0
1	PPA	CTLns	0	0	0
2	PPA	CTLns	0	0	0
3	PPA	CTLns	0	0	0
4	PPA	CTLns	0	0	0
5	PPA	CTLns	0	0	0
6	PPA	CTLns	0	0	0
7	PPA	CTLns	0	0	0
8	PPA	CTLns	0	0	0
9	PPA	CTLns	0.733333	0.733333	0.8
10	PPA	CTLns	0.8	0.8	0.866667
11	PPA	CTLns	0.8	0.8	0.933333
12	PPA	CTLns	0.8	0.8	0.933333
13	PPA	CTLns	0.8	0.8	0.933333
14	PPA	CTLns	0.8	0.8	0.933333
15	PPA	CTLns	0.8	0.8	0.933333
0	FermA	CTLns	0	0	0
1	FermA	CTLns	0	0	0
2	FermA	CTLns	0	0	0
3	FermA	CTLns	0	0	0
4	FermA	CTLns	0	0	0
5	FermA	CTLns	0	0	0
6	FermA	CTLns	0	0	0
7	FermA	CTLns	0	0	0
8	FermA	CTLns	0	0	0
9	FermA	CTLns	0.933333	0.6	0.866667
10	FermA	CTLns	1	0.933333	0.933333
11	FermA	CTLns	1	0.933333	1
12	FermA	CTLns	1	0.933333	1
13	FermA	CTLns	1	0.933333	1
14	FermA	CTLns	1	0.933333	1
15	FermA	CTLns	1	0.933333	1
0	FermB	P1	0	0	0
1	FermB	P1	0	0	0
2	FermB	P1	0	0	0
3	FermB	P1	0	0	0
4	FermB	P1	0	0	0
5	FermB	P1	0	0	0
6	FermB	P1	0	0	0
7	FermB	P1	0	0	0
8	FermB	P1	0	0	0
9	FermB	P1	0.866667	0.933333	0.933333
10	FermB	P1	0.866667	0.933333	0.933333
11	FermB	P1	0.866667	0.933333	0.933333
12	FermB	P1	0.866667	0.933333	0.933333
13	FermB	P1	0.866667	0.933333	0.933333
14	FermB	P1	0.933333	0.933333	0.933333
15	FermB	P1	0.933333	0.933333	0.933333
0	CellarA	P1	0	0	0
1	CellarA	P1	0	0	0
2	CellarA	P1	0	0	0
3	CellarA	P1	0	0	0
4	CellarA	P1	0	0	0
5	CellarA	P1	0	0	0
6	CellarA	P1	0	0	0
7	CellarA	P1	0	0	0
8	CellarA	P1	0	0	0
9	CellarA	P1	0.866667	0.733333	0.933333
10	CellarA	P1	0.866667	0.933333	0.933333
11	CellarA	P1	0.866667	0.933333	0.933333
12	CellarA	P1	0.866667	0.933333	0.933333
13	CellarA	P1	0.866667	0.933333	0.933333
14	CellarA	P1	0.866667	0.933333	0.933333
15	CellarA	P1	0.866667	0.933333	0.933333
0	FermB	C1	0	0	0	0	0	0
1	FermB	C1	0	0	0	0	0	0
2	FermB	C1	0	0	0	0	0	0
3	FermB	C1	0	0	0	0	0	0
4	FermB	C1	0	0	0	0	0	0
5	FermB	C1	0	0	0	0	0	0
6	FermB	C1	0	0	0	0	0	0
7	FermB	C1	0	0	0	0	0	0
8	FermB	C1	0	0	0	0	0	0
9	FermB	C1	0.266667	0	0.0666667	0.533333	0.533333	0.466667
10	FermB	C1	0.933333	0.666667	0.533333	0.866667	0.866667	1
11	FermB	C1	0.933333	0.8	0.666667	0.866667	0.933333	1
12	FermB	C1	0.933333	0.8	0.733333	0.866667	0.933333	1
13	FermB	C1	0.933333	0.8	0.8	0.866667	0.933333	1
14	FermB	C1	0.933333	0.8	0.8	0.866667	0.933333	1
15	FermB	C1	0.933333	0.8	0.8	0.866667	0.933333	1
0	CellarA	C1	0	0	0	0	0	0
1	CellarA	C1	0	0	0	0	0	0
2	CellarA	C1	0	0	0	0	0	0
3	CellarA	C1	0	0	0	0	0	0
4	CellarA	C1	0	0	0	0	0	0
5	CellarA	C1	0	0	0	0	0	0
6	CellarA	C1	0	0	0	0	0	0
7	CellarA	C1	0	0	0	0	0	0
8	CellarA	C1	0	0	0	0	0	0
9	CellarA	C1	0	0	0	0	0	0
10	CellarA	C1	0.266667	0.466667	0.266667	0.266667	0.2	0.2
11	CellarA	C1	0.733333	0.6	0.6	0.6	0.533333	0.6
12	CellarA	C1	0.733333	0.6	0.733333	0.6	0.533333	0.6
13	CellarA	C1	0.733333	0.6	0.733333	0.6	0.533333	0.6
14	CellarA	C1	0.733333	0.6	0.8	0.6	0.533333	0.6
15	CellarA	C1	0.733333	0.6	0.8	0.6	0.533333	0.6
0	FermB	P2	0	0	0
1	FermB	P2	0	0	0
2	FermB	P2	0	0	0
3	FermB	P2	0	0	0
4	FermB	P2	0	0	0
5	FermB	P2	0	0	0
6	FermB	P2	0	0	0
7	FermB	P2	0	0	0
8	FermB	P2	0	0	0
9	FermB	P2	0.8	0.866667	0.8
10	FermB	P2	0.8	0.866667	0.8
11	FermB	P2	0.8	0.866667	0.8
12	FermB	P2	0.8	0.866667	0.8
13	FermB	P2	0.8	0.866667	0.8
14	FermB	P2	0.8	0.866667	0.8
15	FermB	P2	0.8	0.866667	0.8
0	CellarA	P2	0	0	0
1	CellarA	P2	0	0	0
2	CellarA	P2	0	0	0
3	CellarA	P2	0	0	0
4	CellarA	P2	0	0	0
5	CellarA	P2	0	0	0
6	CellarA	P2	0	0	0
7	CellarA	P2	0	0	0
8	CellarA	P2	0	0	0
9	CellarA	P2	0.8	0.666667	0.933333
10	CellarA	P2	0.866667	0.8	1
11	CellarA	P2	0.866667	0.866667	1
12	CellarA	P2	0.933333	0.866667	1
13	CellarA	P2	0.933333	0.866667	1
14	CellarA	P2	0.933333	0.866667	1
15	CellarA	P2	0.933333	0.866667	1
0	FermB	F1	0	0	0
1	FermB	F1	0	0	0
2	FermB	F1	0	0	0
3	FermB	F1	0	0	0
4	FermB	F1	0	0	0
5	FermB	F1	0	0	0
6	FermB	F1	0	0	0
7	FermB	F1	0	0	0
8	FermB	F1	0	0	0
9	FermB	F1	1	0.866667	1.06667
10	FermB	F1	1	0.866667	1.06667
11	FermB	F1	1	0.866667	1.06667
12	FermB	F1	1	0.866667	1.06667
13	FermB	F1	1	0.866667	1.06667
14	FermB	F1	1	0.866667	1.06667
15	FermB	F1	1	0.866667	1.06667
0	CellarA	F1	0	0	0
1	CellarA	F1	0	0	0
2	CellarA	F1	0	0	0
3	CellarA	F1	0	0	0
4	CellarA	F1	0	0	0
5	CellarA	F1	0	0	0
6	CellarA	F1	0	0	0
7	CellarA	F1	0	0	0
8	CellarA	F1	0	0	0
9	CellarA	F1	1	1	0.933333
10	CellarA	F1	1	1	0.933333
11	CellarA	F1	1	1	0.933333
12	CellarA	F1	1	1	0.933333
13	CellarA	F1	1	1.06667	0.933333
14	CellarA	F1	1	1.06667	0.933333
15	CellarA	F1	1	1.06667	0.933333
0	FermB	CTLns	0	0	0
1	FermB	CTLns	0	0	0
2	FermB	CTLns	0	0	0
3	FermB	CTLns	0	0	0
4	FermB	CTLns	0	0	0
5	FermB	CTLns	0	0	0
6	FermB	CTLns	0	0	0
7	FermB	CTLns	0	0	0
8	FermB	CTLns	0	0	0
9	FermB	CTLns	0.8	0.733333	1
10	FermB	CTLns	0.8	0.8	1.06667
11	FermB	CTLns	0.8	0.8	1.06667
12	FermB	CTLns	0.8	0.8	1.06667
13	FermB	CTLns	0.8	0.8	1.06667
14	FermB	CTLns	0.8	0.8	1.06667
15	FermB	CTLns	0.8	0.8	1.06667
0	CellarA	CTLns	0	0	0
1	CellarA	CTLns	0	0	0
2	CellarA	CTLns	0	0	0
3	CellarA	CTLns	0	0	0
4	CellarA	CTLns	0	0	0
5	CellarA	CTLns	0	0	0
6	CellarA	CTLns	0	0	0
7	CellarA	CTLns	0	0	0
8	CellarA	CTLns	0	0	0
9	CellarA	CTLns	0.733333	0.733333	0.8
10	CellarA	CTLns	0.866667	0.866667	0.933333
11	CellarA	CTLns	0.866667	0.866667	0.933333
12	CellarA	CTLns	0.866667	0.866667	0.933333
13	CellarA	CTLns	0.866667	0.866667	0.933333
14	CellarA	CTLns	0.866667	0.866667	0.933333
15	CellarA	CTLns	0.866667	0.866667	0.933333

## Sheet: longevity - FermA
		1 = dead, 0 = missing data
Individuals	DayDead	P1	P2	Dead yeast CTL	C1	F1	CTLsc	CTLns
R51_P1_1	10	1
R51_P1_2	34	1
R51_P1_3	34	1
R51_P1_4	39	1
R51_P1_5	39	1
R51_P1_6	41	1
R51_P1_7	42	1
R51_P1_8	44	1
R51_P1_9	51	1
R51_P1_10	51	1
R51_P1_11	52	1
R51_P1_12	54	1
R51_P1_13	59	1
R51_P1_14	62	1
R52_P1_1	4	1
R52_P1_2	28	1
R52_P1_3	31	1
R52_P1_4	34	1
R52_P1_5	39	1
R52_P1_6	41	1
R52_P1_7	42	1
R52_P1_8	44	1
R52_P1_9	48	1
R52_P1_10	51	1
R52_P1_11	50	1
R52_P1_12	52	1
R52_P1_13	62	1
R52_P1_14	62	1
R52_P1_15	66	1
R53_P1_1	27	1
R53_P1_2	39	1
R53_P1_3	39	1
R53_P1_4	39	1
R53_P1_5	39	1
R53_P1_6	39	1
R53_P1_7	41	1
R53_P1_8	42	1
R53_P1_9	45	1
R53_P1_10	47	1
R53_P1_11	49	1
R53_P1_12	51	1
R53_P1_13	54	1
R53_P1_14	55	1
R53_P1_15	55	1
R51_P2_1	20		1
R51_P2_2	28		1
R51_P2_3	39		1
R51_P2_4	39		1
R51_P2_5	39		1
R51_P2_6	45		1
R51_P2_7	45		1
R51_P2_8	49		1
R51_P2_9	49		1
R51_P2_10	52		1
R51_P2_11	55		1
R51_P2_12	56		1
R51_P2_13	56		1
R51_P2_14	62		1
R51_P2_15	63		1
R51_P2_16	78		1
R52_P2_1	39		1
R52_P2_2	42		1
R52_P2_3	45		1
R52_P2_4	45		1
R52_P2_5	49		1
R52_P2_6	52		1
R52_P2_7	54		1
R52_P2_8	54		1
R52_P2_9	54		1
R52_P2_10	62		1
R52_P2_11	63		1
R52_P2_12	66		1
R52_P2_13	66		1
R52_P2_14	66		1
R53_P2_1	33		1
R53_P2_2	40		1
R53_P2_3	42		1
R53_P2_4	42		0
R53_P2_5	47		1
R53_P2_6	48		1
R53_P2_7	48		1
R53_P2_8	49		1
R53_P2_9	51		1
R53_P2_10	51		1
R53_P2_11	55		1
R53_P2_12	55		1
R53_P2_13	55		1
R53_P2_14	56		1
R53_P2_15	67		1
R51_Kosh_1	7			0
R51_Kosh_2	7			1
R51_Kosh_3	9			0
R51_Kosh_4	13			0
R51_Kosh_5	46			1
R51_Kosh_6	51			1
R51_Kosh_7	53			1
R51_Kosh_8	53			1
R51_Kosh_9	53			1
R51_Kosh_10	55			1
R51_Kosh_11	58			1
R51_Kosh_12	61			1
R51_Kosh_13	62			1
R51_Kosh_14	62			1
R51_Kosh_15	66			1
R52_Kosh_1	16			1
R52_Kosh_2	21			1
R52_Kosh_3	21			0
R52_Kosh_4	21			0
R52_Kosh_5	27			0
R52_Kosh_6	38			1
R52_Kosh_7	41			1
R52_Kosh_8	41			1
R52_Kosh_9	41			1
R52_Kosh_10	48			1
R52_Kosh_11	49			1
R52_Kosh_12	51			1
R52_Kosh_13	51			1
R52_Kosh_14	55			1
R52_Kosh_15	58			1
R53_Kosh_1	7			0
R53_Kosh_2	16			0
R53_Kosh_3	30			1
R53_Kosh_4	26			1
R53_Kosh_5	51			1
R53_Kosh_6	53			1
R53_Kosh_7	54			1
R53_Kosh_8	55			1
R53_Kosh_9	58			1
R53_Kosh_10	58			1
R53_Kosh_11	59			1
R53_Kosh_12	61			1
R53_Kosh_13	65			1
R51_C1_1	20				0
R51_C1_2	40				1
R51_C1_3	43				1
R51_C1_4	53				1
R51_C1_5	53				1
R51_C1_6	54				1
R51_C1_7	54				1
R51_C1_8	55				1
R51_C1_9	58				1
R51_C1_10	61				1
R51_C1_11	62				1
R51_C1_12	62				1
R51_C1_13	65				1
R51_C1_14	74				1
R52_C1_1	33				1
R52_C1_2	38				1
R52_C1_3	38				1
R52_C1_4	40				1
R52_C1_5	41				1
R52_C1_6	43				1
R52_C1_7	48				1
R52_C1_8	48				1
R52_C1_9	50				1
R52_C1_10	55				1
R52_C1_11	58				1
R52_C1_12	61				1
R52_C1_13	61				1
R52_C1_14	61				1
R52_C1_15	69				1
R53_C1_1	7				0
R53_C1_2	19				1
R53_C1_3	25				1
R53_C1_4	25				1
R53_C1_5	30				1
R53_C1_6	30				1
R53_C1_7	23				1
R53_C1_8	47				1
R53_C1_9	48				1
R53_C1_10	55				1
R53_C1_11	61				1
R53_C1_12	61				1
R53_C1_13	66				1
R53_C1_14	66				1
R54_C1_1	13				1
R54_C1_2	36				1
R54_C1_3	54				1
R54_C1_4	54				1
R54_C1_5	54				1
R54_C1_6	55				1
R54_C1_7	56				1
R54_C1_8	57				1
R54_C1_9	61				1
R54_C1_10	61				1
R54_C1_11	62				1
R54_C1_12	64				1
R54_C1_13	51				1
R54_C1_14	78				1
R55_C1_1	28				1
R55_C1_2	44				1
R55_C1_3	44				1
R55_C1_4	45				1
R55_C1_5	54				1
R55_C1_6	54				1
R55_C1_7	58				1
R55_C1_8	61				1
R55_C1_9	63				1
R55_C1_10	51				1
R55_C1_11	51				1
R55_C1_12	69				1
R56_C1_1	14				1
R56_C1_2	22				1
R56_C1_3	22				1
R56_C1_4	40				1
R56_C1_5	45				1
R56_C1_6	47				1
R56_C1_7	54				1
R56_C1_8	50				1
R56_C1_9	51				1
R56_C1_10	64				1
R56_C1_11	64				0
R56_C1_12	69				1
R54_Kosh_1	40			1
R54_Kosh_2	47			1
R54_Kosh_3	54			1
R54_Kosh_4	54			1
R54_Kosh_5	55			1
R54_Kosh_6	56			1
R54_Kosh_7	57			1
R54_Kosh_8	48			1
R54_Kosh_9	49			1
R54_Kosh_10	50			1
R54_Kosh_11	51			0
R54_Kosh_12	59			1
R54_Kosh_13	59			1
R54_Kosh_14	63			1
R54_Kosh_15	64			1
R55_Kosh_1	5			1
R55_Kosh_2	5			1
R55_Kosh_3	25			1
R55_Kosh_4	40			1
R55_Kosh_5	40			1
R55_Kosh_6	40			1
R55_Kosh_7	42			1
R55_Kosh_8	45			1
R55_Kosh_9	47			1
R55_Kosh_10	50			1
R55_Kosh_11	54			1
R55_Kosh_12	57			1
R55_Kosh_13	10			0
R56_Kosh_1	11			1
R56_Kosh_2	40			1
R56_Kosh_3	41			1
R56_Kosh_4	42			0
R56_Kosh_5	44			1
R56_Kosh_6	55			1
R56_Kosh_7	57			1
R56_Kosh_8	57			1
R56_Kosh_9	61			1
R56_Kosh_10	63			1
R56_Kosh_11	69			1
R56_Kosh_12	69			1
R56_Kosh_13	69			1
R56_Kosh_14	70			1
R56_Kosh_15	70			1
R51_F1_1	10					0
R51_F1_2	27					1
R51_F1_3	34					1
R51_F1_4	41					1
R51_F1_5	43					1
R51_F1_6	45					1
R51_F1_7	45					1
R51_F1_8	49					1
R51_F1_9	49					1
R51_F1_10	57					1
R51_F1_11	58					1
R51_F1_12	59					1
R51_F1_13	59					1
R51_F1_14	65					1
R52_F1_1	10					0
R52_F1_2	27					1
R52_F1_3	45					1
R52_F1_4	45					1
R52_F1_5	49					1
R52_F1_6	49					1
R52_F1_7	49					1
R52_F1_8	51					1
R52_F1_9	52					1
R52_F1_10	58					1
R52_F1_11	58					1
R52_F1_12	59					1
R53_F1_1	31					1
R53_F1_2	38					1
R53_F1_3	41					1
R53_F1_4	43					1
R53_F1_5	44					1
R53_F1_6	44					1
R53_F1_7	45					1
R53_F1_8	45					1
R53_F1_9	49					1
R53_F1_10	58					1
R53_F1_11	59					1
R51_CTLsc_1	38						1
R51_CTLsc_2	41						1
R51_CTLsc_3	43						1
R51_CTLsc_4	45						1
R51_CTLsc_5	49						1
R51_CTLsc_6	49						1
R51_CTLsc_7	49						1
R51_CTLsc_8	49						1
R51_CTLsc_9	49						1
R51_CTLsc_10	49						1
R51_CTLsc_11	50						1
R51_CTLsc_12	52						1
R51_CTLsc_13	55						1
R51_CTLsc_14	58						1
R51_CTLsc_15	59						1
R52_CTLsc_1	38						1
R52_CTLsc_2	41						1
R52_CTLsc_3	41						1
R52_CTLsc_4	41						1
R52_CTLsc_5	41						1
R52_CTLsc_6	41						1
R52_CTLsc_7	43						1
R52_CTLsc_8	43						1
R52_CTLsc_9	44						1
R52_CTLsc_10	49						1
R52_CTLsc_11	49						1
R52_CTLsc_12	59						1
R52_CTLsc_13	45						0
R53_CTLsc_1	6						0
R53_CTLsc_2	36						1
R53_CTLsc_3	38						1
R53_CTLsc_4	45						1
R53_CTLsc_5	45						1
R53_CTLsc_6	49						1
R53_CTLsc_7	49						1
R53_CTLsc_8	49						1
R53_CTLsc_9	50						1
R53_CTLsc_10	52						1
R53_CTLsc_11	52						1
R53_CTLsc_12	52						1
R53_CTLsc_13	52						1
R53_CTLsc_14	57						1
R51_CTLns_1	16							1
R51_CTLns_2	32							1
R51_CTLns_3	38							1
R51_CTLns_4	41							1
R51_CTLns_5	41							1
R51_CTLns_6	45							1
R51_CTLns_7	49							1
R51_CTLns_8	55							1
R51_CTLns_9	55							1
R51_CTLns_10	56							1
R51_CTLns_11	60							1
R51_CTLns_12	61							1
R51_CTLns_13	64							1
R51_CTLns_14	65							1
R51_CTLns_15	65							1
R52_CTLns_1	17							0
R52_CTLns_2	17							0
R52_CTLns_3	23							1
R52_CTLns_4	29							1
R52_CTLns_5	80							1
R52_CTLns_6	41							1
R52_CTLns_7	42							1
R52_CTLns_8	43							1
R52_CTLns_9	49							1
R52_CTLns_10	49							1
R52_CTLns_11	49							1
R52_CTLns_12	50							1
R52_CTLns_13	60							1
R52_CTLns_14	62							1
R53_CTLns_1	17							0
R53_CTLns_2	27							1
R53_CTLns_3	30							1
R53_CTLns_4	44							1
R53_CTLns_5	45							1
R53_CTLns_6	49							1
R53_CTLns_7	52							1
R53_CTLns_8	55							1
R53_CTLns_9	57							1
R53_CTLns_10	59							1
R53_CTLns_11	55							1
R53_CTLns_12	63							1
R53_CTLns_13	64							1
R53_CTLns_14	65							1

## Sheet: longevity - FermB
		1 = dead, 0 = missing data
Individuals	DayDead	P1	P2	C1	Dead yeast CTL	CTLns	F1	CTLsc
R81_P1_1	13	0
R81_P1_2	13	0
R81_P1_3	38	1
R81_P1_4	43	1
R81_P1_5	45	1
R81_P1_6	51	1
R81_P1_7	55	1
R81_P1_8	55	1
R81_P1_9	58	1
R81_P1_10	58	1
R81_P1_11	61	1
R81_P1_12	61	1
R81_P1_13	62	1
R81_P1_14	62	1
R81_P1_15	65	1
R82_P1_1	26	1
R82_P1_2	32	1
R82_P1_3	38	1
R82_P1_4	43	1
R82_P1_5	43	1
R82_P1_6	51	1
R82_P1_7	53	1
R82_P1_8	54	1
R82_P1_9	54	1
R82_P1_10	55	1
R82_P1_11	58	1
R82_P1_12	58	1
R82_P1_13	59	1
R82_P1_14	65	1
R83_P1_1	13	0
R83_P1_2	32	1
R83_P1_3	34	1
R83_P1_4	46	1
R83_P1_5	47	1
R83_P1_6	47	1
R83_P1_7	54	1
R83_P1_8	55	1
R83_P1_9	58	1
R83_P1_10	61	1
R83_P1_11	61	1
R83_P1_12	62	1
R83_P1_13	68	1
R83_P1_14	69	1
R81_P2_1	6		0
R81_P2_2	18		1
R81_P2_3	20		1
R81_P2_4	27		1
R81_P2_5	30		1
R81_P2_6	53		1
R81_P2_7	54		1
R81_P2_8	58		1
R81_P2_9	61		1
R81_P2_10	61		1
R81_P2_11	65		1
R81_P2_12	69		1
R82_P2_1	3		1
R82_P2_2	27		1
R82_P2_3	30		1
R82_P2_4	38		1
R82_P2_5	47		1
R82_P2_6	47		1
R82_P2_7	48		1
R82_P2_8	53		1
R82_P2_9	54		1
R82_P2_10	54		1
R82_P2_11	55		1
R82_P2_12	58		1
R82_P2_13	69		1
R83_P2_1	13		0
R83_P2_2	30		1
R83_P2_3	30		1
R83_P2_4	30		1
R83_P2_5	34		1
R83_P2_6	38		1
R83_P2_7	43		1
R83_P2_8	27		0
R83_P2_9	51		1
R83_P2_10	58		1
R83_P2_11	61		1
R83_P2_12	62		1
R83_P2_13	65		1
R81_C1_1	41			0
R81_C1_2	48			1
R81_C1_3	48			1
R81_C1_4	52			1
R81_C1_5	54			1
R81_C1_6	54			1
R81_C1_7	54			1
R81_C1_8	62			1
R81_C1_9	62			1
R81_C1_10	62			1
R81_C1_11	65			1
R81_C1_12	65			1
R81_C1_13	69			1
R81_C1_14	69			1
R82_C1_1	27			1
R82_C1_2	32			1
R82_C1_3	38			1
R82_C1_4	51			1
R82_C1_5	55			1
R82_C1_6	55			1
R82_C1_7	58			1
R82_C1_8	58			1
R82_C1_9	62			1
R82_C1_10	62			1
R82_C1_11	65			1
R82_C1_12	76			1
R83_C1_1	12			1
R83_C1_2	13			0
R83_C1_3	30			1
R83_C1_4	34			1
R83_C1_5	38			1
R83_C1_6	46			1
R83_C1_7	23			1
R83_C1_8	54			1
R83_C1_9	58			1
R83_C1_10	58			1
R83_C1_11	61			1
R83_C1_12	62			1
R83_C1_13	65			1
R81_Kosh_1	6				1
R81_Kosh_2	9				1
R81_Kosh_3	9				1
R81_Kosh_4	13				1
R81_Kosh_5	13				0
R81_Kosh_6	20				1
R81_Kosh_7	27				1
R81_Kosh_8	30				1
R81_Kosh_9	34				1
R81_Kosh_10	34				1
R81_Kosh_11	38				1
R81_Kosh_12	58				1
R81_Kosh_13	58				1
R81_Kosh_14	62				1
R81_Kosh_15	62				0
R82_Kosh_1	4				0
R82_Kosh_2	6				0
R82_Kosh_3	9				1
R82_Kosh_4	13				1
R82_Kosh_5	13				0
R82_Kosh_6	20				1
R82_Kosh_7	27				1
R82_Kosh_8	30				1
R82_Kosh_9	46				1
R82_Kosh_10	48				1
R82_Kosh_11	58				1
R82_Kosh_12	58				1
R82_Kosh_13	62				1
R82_Kosh_14	65				1
R82_Kosh_15	66				1
R83_Kosh_1	9				1
R83_Kosh_2	13				0
R83_Kosh_3	17				1
R83_Kosh_4	30				1
R83_Kosh_5	34				1
R83_Kosh_6	41				1
R83_Kosh_7	41				1
R83_Kosh_8	44				1
R83_Kosh_9	58				1
R83_Kosh_10	65				1
R83_Kosh_11	65				1
R83_Kosh_12	69				1
R83_Kosh_13	79				1
R81_CTLns_1	21					1
R81_CTLns_2	21					1
R81_CTLns_3	28					1
R81_CTLns_4	33					1
R81_CTLns_5	36					1
R81_CTLns_6	51					1
R81_CTLns_7	54					1
R81_CTLns_8	54					1
R81_CTLns_9	58					1
R81_CTLns_10	61					1
R81_CTLns_11	61					1
R81_CTLns_12	64					1
R81_CTLns_13	64					1
R81_CTLns_14	69					1
R81_CTLns_15	71					1
R82_CTLns_1	28					1
R82_CTLns_2	33					1
R82_CTLns_3	37					1
R82_CTLns_4	40					1
R82_CTLns_5	50					1
R82_CTLns_6	51					1
R82_CTLns_7	51					1
R82_CTLns_8	47					1
R82_CTLns_9	54					1
R82_CTLns_10	55					1
R82_CTLns_11	57					1
R82_CTLns_12	61					1
R82_CTLns_13	62					1
R82_CTLns_14	64					1
R82_CTLns_15	72					1
R83_CTLns_1	8					1
R83_CTLns_2	35					1
R83_CTLns_3	51					1
R83_CTLns_4	47					1
R83_CTLns_5	47					1
R83_CTLns_6	54					1
R83_CTLns_7	54					1
R83_CTLns_8	54					1
R83_CTLns_9	54					1
R83_CTLns_10	54					1
R83_CTLns_11	54					1
R83_CTLns_12	56					1
R83_CTLns_13	59					1
R83_CTLns_14	69					1
R83_CTLns_15	71					1
R84_C1_1	69			1
R84_C1_2	40			1
R84_C1_3	42			1
R84_C1_4	48			1
R84_C1_5	49			1
R84_C1_6	50			1
R84_C1_7	51			1
R84_C1_8	47			1
R84_C1_9	54			1
R84_C1_10	54			1
R84_C1_11	58			1
R84_C1_12	58			1
R84_C1_13	72			1
R85_C1_1	5			1
R85_C1_2	5			1
R85_C1_3	25			1
R85_C1_4	26			1
R85_C1_5	34			1
R85_C1_6	37			1
R85_C1_7	45			1
R85_C1_8	50			1
R85_C1_9	54			1
R85_C1_10	55			1
R85_C1_11	55			1
R85_C1_12	69			1
R85_C1_13	73			1
R86_C1_1	40			1
R86_C1_2	44			1
R86_C1_3	45			1
R86_C1_4	50			1
R86_C1_5	58			1
R86_C1_6	58			1
R86_C1_7	58			0
R86_C1_8	58			0
R86_C1_9	58			0
R86_C1_10	61			1
R86_C1_11	61			1
R86_C1_12	63			1
R86_C1_13	64			1
R86_C1_14	69			1
R86_C1_15	72			1
R84_Kosh_1	7				1
R84_Kosh_2	55				1
R84_Kosh_3	22				0
R84_Kosh_4	29				1
R84_Kosh_5	37				1
R84_Kosh_6	40				1
R84_Kosh_7	61				1
R84_Kosh_8	61				1
R84_Kosh_9	69				1
R84_Kosh_10	70				1
R84_Kosh_11	73				1
R84_Kosh_12	77				1
R84_Kosh_13	83				1
R85_Kosh_1	11				1
R85_Kosh_2	15				1
R85_Kosh_3	22				1
R85_Kosh_4	40				1
R85_Kosh_5	40				1
R85_Kosh_6	41				1
R85_Kosh_7	42				0
R85_Kosh_8	43				1
R85_Kosh_9	43				1
R85_Kosh_10	50				1
R85_Kosh_11	54				1
R85_Kosh_12	69				1
R85_Kosh_13	69				1
R85_Kosh_14	69				1
R85_Kosh_15	69				1
R86_Kosh_1	15				1
R86_Kosh_2	15				1
R86_Kosh_3	28				1
R86_Kosh_4	29				1
R86_Kosh_5	29				1
R86_Kosh_6	34				1
R86_Kosh_7	51				1
R86_Kosh_8	55				1
R86_Kosh_9	55				1
R86_Kosh_10	57				1
R86_Kosh_11	61				1
R86_Kosh_12	62				1
R86_Kosh_13	62				1
R86_Kosh_14	69				1
R86_Kosh_15	70				1
R86_Kosh_16	73				1
R81_F1_1	49						1
R81_F1_2	47						1
R81_F1_3	56						1
R81_F1_4	56						1
R81_F1_5	59						1
R81_F1_6	61						1
R81_F1_7	61						1
R81_F1_8	61						1
R81_F1_9	61						1
R81_F1_10	61						1
R81_F1_11	62						1
R81_F1_12	63						1
R81_F1_13	63						1
R81_F1_14	69						1
R81_F1_15	76						1
R82_F1_1	14						0
R82_F1_2	35						1
R82_F1_3	35						1
R82_F1_4	47						1
R82_F1_5	48						1
R82_F1_6	53						1
R82_F1_7	53						1
R82_F1_8	59						1
R82_F1_9	59						1
R82_F1_10	61						1
R82_F1_11	63						1
R82_F1_12	73						1
R83_F1_1	10						1
R83_F1_2	33						1
R83_F1_3	35						1
R83_F1_4	41						1
R83_F1_5	45						1
R83_F1_6	62						1
R83_F1_7	62						1
R83_F1_8	62						1
R83_F1_9	63						1
R83_F1_10	63						1
R83_F1_11	37						1
R83_F1_12	66						1
R83_F1_13	66						1
R83_F1_14	73						1
R83_F1_15	73						1
R81_CTLsc_1	14							0
R81_CTLsc_2	31							1
R81_CTLsc_3	32							1
R81_CTLsc_4	35							1
R81_CTLsc_5	40							1
R81_CTLsc_6	41							1
R81_CTLsc_7	45							1
R81_CTLsc_8	45							1
R81_CTLsc_9	46							1
R81_CTLsc_10	47							1
R81_CTLsc_11	58							1
R81_CTLsc_12	61							1
R81_CTLsc_13	70							1
R81_CTLsc_14	70							1
R82_CTLsc_1	45							1
R82_CTLsc_2	61							1
R82_CTLsc_3	61							1
R82_CTLsc_4	63							1
R82_CTLsc_5	63							1
R82_CTLsc_6	68							1
R82_CTLsc_7	70							1
R82_CTLsc_8	70							1
R82_CTLsc_9	70							1
R82_CTLsc_10	73							1
R82_CTLsc_11	75							1
R83_CTLsc_1	38							1
R83_CTLsc_2	45							1
R83_CTLsc_3	45							1
R83_CTLsc_4	48							1
R83_CTLsc_5	48							1
R83_CTLsc_6	48							1
R83_CTLsc_7	49							1
R83_CTLsc_8	49							1
R83_CTLsc_9	49							1
R83_CTLsc_10	53							1
R83_CTLsc_11	56							1
R83_CTLsc_12	56							1
R83_CTLsc_13	59							1
R83_CTLsc_14	66							1
R83_CTLsc_15	66							1

## Sheet: longevity - CellarA
		1 = dead, 0 = missing data
Individuals	DayDead	P1	P2	C1	Dead yeast CTL	CTLns	F1	CTLsc
C1_P1_1	12	1
C1_P1_2	13	0
C1_P1_3	13	0
C1_P1_4	38	1
C1_P1_5	41	0
C1_P1_6	54	1
C1_P1_7	54	1
C1_P1_8	55	1
C1_P1_9	58	1
C1_P1_10	58	1
C1_P1_11	58	1
C1_P1_12	62	1
C1_P1_13	65	1
C1_P1_14	66	1
C2_P1_1	3	1
C2_P1_2	30	1
C2_P1_3	38	1
C2_P1_4	38	1
C2_P1_5	47	1
C2_P1_6	48	1
C2_P1_7	55	1
C2_P1_8	58	1
C2_P1_9	61	1
C2_P1_10	61	1
C2_P1_11	61	1
C2_P1_12	66	1
C2_P1_13	68	1
C2_P1_14	68	1
C3_P1_1	13	0
C3_P1_2	38	1
C3_P1_3	38	1
C3_P1_4	44	1
C3_P1_5	54	1
C3_P1_6	58	1
C3_P1_7	61	1
C3_P1_8	61	1
C3_P1_9	62	1
C3_P1_10	20	0
C3_P1_11	13	0
C3_P1_12	65	1
C3_P1_13	65	1
C3_P1_14	68	1
C1_P2_1	9		1
C1_P2_2	9		0
C1_P2_3	9		0
C1_P2_4	23		1
C1_P2_5	34		1
C1_P2_6	34		1
C1_P2_7	38		1
C1_P2_8	44		1
C1_P2_9	53		1
C1_P2_10	55		1
C1_P2_11	62		1
C1_P2_12	62		1
C1_P2_13	65		1
C1_P2_14	65		1
C2_P2_1	16		1
C2_P2_2	34		1
C2_P2_3	38		1
C2_P2_4	47		1
C2_P2_5	48		1
C2_P2_6	50		1
C2_P2_7	53		1
C2_P2_8	54		1
C2_P2_9	55		1
C2_P2_10	58		1
C2_P2_11	58		1
C2_P2_12	61		1
C2_P2_13	67		1
C3_P2_1	6		0
C3_P2_2	6		0
C3_P2_3	20		1
C3_P2_4	30		1
C3_P2_5	38		1
C3_P2_6	46		1
C3_P2_7	47		1
C3_P2_8	54		1
C3_P2_9	54		1
C3_P2_10	55		1
C3_P2_11	55		1
C3_P2_12	55		1
C3_P2_13	61		1
C3_P2_14	62		1
C3_P2_15	65		1
C1_C1_1	2			1
C1_C1_2	38			1
C1_C1_3	51			1
C1_C1_4	53			1
C1_C1_5	58			1
C1_C1_6	58			1
C1_C1_7	58			1
C1_C1_8	62			1
C1_C1_9	62			1
C1_C1_10	41			1
C1_C1_11	67			1
C2_C1_1	38			1
C2_C1_2	38			1
C2_C1_3	48			1
C2_C1_4	52			1
C2_C1_5	54			1
C2_C1_6	54			1
C2_C1_7	58			1
C2_C1_8	58			1
C2_C1_9	66			1
C3_C1_1	20			0
C3_C1_2	27			0
C3_C1_3	38			1
C3_C1_4	44			1
C3_C1_5	48			1
C3_C1_6	55			1
C3_C1_7	58			1
C3_C1_8	61			1
C3_C1_9	61			1
C3_C1_10	61			1
C3_C1_11	62			1
C3_C1_12	66			1
C3_C1_13	68			1
C1_Kosh_1	1				0
C1_Kosh_2	22				1
C1_Kosh_3	40				1
C1_Kosh_4	45				0
C1_Kosh_5	45				0
C1_Kosh_6	50				1
C1_Kosh_7	50				1
C1_Kosh_8	64				1
C1_Kosh_9	64				1
C1_Kosh_10	64				1
C1_Kosh_11	65				1
C1_Kosh_12	76				1
C2_Kosh_1	8				0
C2_Kosh_2	24				1
C2_Kosh_3	33				1
C2_Kosh_4	54				1
C2_Kosh_5	54				1
C2_Kosh_6	57				1
C2_Kosh_7	58				1
C2_Kosh_8	60				1
C2_Kosh_9	64				1
C2_Kosh_10	65				1
C2_Kosh_11	66				1
C2_Kosh_12	66				1
C2_Kosh_13	67				1
C2_Kosh_14	71				1
C3_Kosh_1	12				0
C3_Kosh_2	22				1
C3_Kosh_3	33				1
C3_Kosh_4	37				1
C3_Kosh_5	47				1
C3_Kosh_6	61				1
C3_Kosh_7	64				1
C3_Kosh_8	64				1
C3_Kosh_9	64				1
C3_Kosh_10	64				1
C3_Kosh_11	66				1
C3_Kosh_12	67				1
C3_Kosh_13	68				1
C3_Kosh_14	33				0
C3_Kosh_15	72				1
C3_Kosh_16	72				1
C1_CTLns_1	5					1
C1_CTLns_2	8					0
C1_CTLns_3	14					1
C1_CTLns_4	22					1
C1_CTLns_5	25					0
C1_CTLns_6	43					1
C1_CTLns_7	48					1
C1_CTLns_8	61					1
C1_CTLns_9	61					1
C1_CTLns_10	54					1
C1_CTLns_11	69					1
C1_CTLns_12	69					1
C1_CTLns_13	69					1
C1_CTLns_14	70					1
C2_CTLns_1	15					0
C2_CTLns_2	15					0
C2_CTLns_3	33					1
C2_CTLns_4	40					1
C2_CTLns_5	40					1
C2_CTLns_6	41					1
C2_CTLns_7	43					1
C2_CTLns_8	47					1
C2_CTLns_9	47					1
C2_CTLns_10	48					1
C2_CTLns_11	51					1
C2_CTLns_12	63					1
C2_CTLns_13	64					1
C2_CTLns_14	54					1
C2_CTLns_15	58					1
C3_CTLns_1	5					1
C3_CTLns_2	15					0
C3_CTLns_3	47					1
C3_CTLns_4	47					1
C3_CTLns_5	61					1
C3_CTLns_6	61					1
C3_CTLns_7	61					1
C3_CTLns_8	61					1
C3_CTLns_9	64					1
C3_CTLns_10	56					1
C3_CTLns_11	57					1
C3_CTLns_12	57					1
C3_CTLns_13	69					1
C3_CTLns_14	73					1
C4_C1_1	11			1
C4_C1_2	21			1
C4_C1_3	40			1
C4_C1_4	49			1
C4_C1_5	61			1
C4_C1_6	69			1
C4_C1_7	69			1
C4_C1_8	71			1
C4_C1_9	73			1
C4_C1_10	73			1
C5_C1_1	10			1
C5_C1_2	11			1
C5_C1_3	29			0
C5_C1_4	61			1
C5_C1_5	64			1
C5_C1_6	54			1
C5_C1_7	69			1
C5_C1_8	69			1
C6_C1_1	34			1
C6_C1_2	55			1
C6_C1_3	57			1
C6_C1_4	57			1
C6_C1_5	58			1
C6_C1_6	59			1
C6_C1_7	61			1
C6_C1_8	64			1
C6_C1_9	69			1
C4_Kosh_1	5				0
C4_Kosh_2	26				1
C4_Kosh_3	40				1
C4_Kosh_4	48				1
C4_Kosh_5	59				1
C4_Kosh_6	61				1
C4_Kosh_7	61				1
C4_Kosh_8	61				1
C4_Kosh_9	64				1
C4_Kosh_10	69				1
C4_Kosh_11	70				1
C4_Kosh_12	70				1
C4_Kosh_13	83				1
C4_Kosh_14	83				1
C5_Kosh_1	42				1
C5_Kosh_2	45				1
C5_Kosh_3	45				1
C5_Kosh_4	50				1
C5_Kosh_5	51				0
C5_Kosh_6	54				1
C5_Kosh_7	59				1
C5_Kosh_8	64				1
C5_Kosh_9	69				1
C5_Kosh_10	69				1
C5_Kosh_11	70				1
C5_Kosh_12	71				1
C5_Kosh_13	77				1
C5_Kosh_14	78				1
C6_Kosh_1	15				1
C6_Kosh_2	15				0
C6_Kosh_3	34				1
C6_Kosh_4	40				1
C6_Kosh_5	44				1
C6_Kosh_6	51				1
C6_Kosh_7	54				1
C6_Kosh_8	56				1
C6_Kosh_9	56				1
C6_Kosh_10	62				1
C6_Kosh_11	69				1
C6_Kosh_12	69				1
C6_Kosh_13	70				1
C6_Kosh_14	73				1
C6_Kosh_15	76				1
C1_F1_1	17						1
C1_F1_2	48						1
C1_F1_3	49						1
C1_F1_4	53						1
C1_F1_5	53						1
C1_F1_6	56						1
C1_F1_7	56						1
C1_F1_8	58						1
C1_F1_9	58						1
C1_F1_10	59						1
C1_F1_11	59						1
C1_F1_12	59						1
C1_F1_13	61						1
C1_F1_14	70						1
C2_F1_1	31						1
C2_F1_2	32						1
C2_F1_3	42						1
C2_F1_4	42						1
C2_F1_5	45						1
C2_F1_6	48						1
C2_F1_7	48						1
C2_F1_8	49						1
C2_F1_9	49						1
C2_F1_10	53						1
C2_F1_11	53						1
C2_F1_12	69						1
C2_F1_13	59						1
C2_F1_14	63						1
C3_F1_1	42						1
C3_F1_2	46						1
C3_F1_3	49						1
C3_F1_4	53						1
C3_F1_5	53						1
C3_F1_6	53						1
C3_F1_7	53						1
C3_F1_8	55						1
C3_F1_9	56						1
C3_F1_10	56						1
C3_F1_11	56						1
C3_F1_12	56						1
C3_F1_13	56						1
C3_F1_14	59						1
C1_CTLsc_1	66							1
C1_CTLsc_2	42							1
C1_CTLsc_3	45							1
C1_CTLsc_4	45							1
C1_CTLsc_5	45							1
C1_CTLsc_6	53							1
C1_CTLsc_7	53							1
C1_CTLsc_8	53							1
C1_CTLsc_9	53							1
C1_CTLsc_10	59							1
C1_CTLsc_11	68							1
C1_CTLsc_12	69							1
C1_CTLsc_13	31							1
C2_CTLsc_1	31							1
C2_CTLsc_2	31							1
C2_CTLsc_3	45							1
C2_CTLsc_4	45							1
C2_CTLsc_5	45							1
C2_CTLsc_6	45							1
C2_CTLsc_7	49							1
C2_CTLsc_8	49							1
C2_CTLsc_9	53							1
C2_CTLsc_10	53							1
C2_CTLsc_11	53							1
C2_CTLsc_12	53							1
C3_CTLsc_1	14							0
C3_CTLsc_2	14							0
C3_CTLsc_3	14							0
C3_CTLsc_4	35							1
C3_CTLsc_5	37							1
C3_CTLsc_6	42							1
C3_CTLsc_7	45							1
C3_CTLsc_8	45							1
C3_CTLsc_9	48							1
C3_CTLsc_10	48							1
C3_CTLsc_11	48							1
C3_CTLsc_12	55							1
C3_CTLsc_13	56							1

## Sheet: longevity - PPA
		1 = dead, 0 = missing data
Individuals	DayDead	P1	P2	Dead yeast CTL	C1	No yeast	F1	CTLsc	CTLns
P1_P1_1	10	1
P1_P1_2	31	1
P1_P1_3	33	0
P1_P1_4	39	1
P1_P1_5	39	1
P1_P1_6	39	1
P1_P1_7	49	1
P1_P1_8	49	1
P1_P1_9	49	1
P1_P1_10	52	1
P1_P1_11	56	1
P1_P1_12	56	1
P1_P1_13	59	1
P1_P1_14	59	1
P2_P1_1	26	1
P2_P1_2	39	1
P2_P1_3	39	1
P2_P1_4	39	1
P2_P1_5	41	1
P2_P1_6	42	1
P2_P1_7	45	1
P2_P1_8	47	1
P2_P1_9	49	1
P2_P1_10	49	1
P2_P1_11	51	1
P2_P1_12	56	1
P2_P1_13	66	1
P3_P1_1	7	0
P3_P1_2	28	0
P3_P1_3	39	1
P3_P1_4	39	1
P3_P1_5	45	1
P3_P1_6	45	1
P3_P1_7	47	1
P3_P1_8	51	1
P3_P1_9	52	1
P3_P1_10	56	1
P3_P1_11	56	1
P3_P1_12	56	1
P3_P1_13	66	1
P3_P1_14	66	1
P1_P2_1	7		0
P1_P2_2	31		1
P1_P2_3	34		0
P1_P2_4	34		0
P1_P2_5	34		0
P1_P2_6	34		0
P1_P2_7	34		0
P1_P2_8	39		1
P1_P2_9	42		1
P1_P2_10	45		1
P1_P2_11	45		1
P1_P2_12	47		1
P1_P2_13	54		1
P2_P2_1	28		1
P2_P2_2	31		1
P2_P2_3	31		1
P2_P2_4	33		1
P2_P2_5	35		0
P2_P2_6	39		1
P2_P2_7	39		1
P2_P2_8	41		1
P2_P2_9	42		1
P2_P2_10	42		1
P2_P2_11	45		1
P2_P2_12	48		1
P2_P2_13	49		0
P2_P2_14	55		1
P2_P2_15	55		0
P3_P2_1	7		0
P3_P2_2	45		1
P3_P2_3	49		1
P3_P2_4	34		1
P3_P2_5	56		1
P3_P2_6	56		1
P3_P2_7	56		1
P3_P2_8	59		1
P3_P2_9	59		1
P3_P2_10	62		1
P3_P2_11	66		1
P3_P2_12	67		1
P3_P2_13	69		1
P3_P2_14	70		1
P1_Kosh_1	13			0
P1_Kosh_2	72			1
P1_Kosh_3	30			1
P1_Kosh_4	34			1
P1_Kosh_5	48			1
P1_Kosh_6	49			1
P1_Kosh_7	55			1
P1_Kosh_8	74			1
P1_Kosh_9	80			1
P2_Kosh_1	7			0
P2_Kosh_2	24			1
P2_Kosh_3	28			1
P2_Kosh_4	55			1
P2_Kosh_5	59			1
P2_Kosh_6	59			1
P2_Kosh_7	66			1
P2_Kosh_8	68			1
P2_Kosh_9	76			1
P2_Kosh_10	76			1
P3_Kosh_1	9			0
P3_Kosh_2	9			1
P3_Kosh_3	51			1
P3_Kosh_4	62			1
P3_Kosh_5	65			1
P3_Kosh_6	66			1
P3_Kosh_7	72			1
P3_Kosh_8	72			1
P1_C1_1	10				1
P1_C1_2	19				1
P1_C1_3	30				1
P1_C1_4	40				1
P1_C1_5	41				1
P1_C1_6	46				1
P1_C1_7	48				1
P1_C1_8	54				1
P1_C1_9	58				1
P1_C1_10	58				1
P1_C1_11	61				1
P2_C1_1	3				1
P2_C1_2	13				0
P2_C1_3	27				1
P2_C1_4	27				1
P2_C1_5	44				1
P2_C1_6	48				1
P2_C1_7	52				1
P2_C1_8	54				1
P2_C1_9	54				1
P2_C1_10	61				1
P3_C1_1	26				1
P3_C1_2	34				1
P3_C1_3	34				0
P3_C1_4	38				1
P3_C1_5	41				1
P3_C1_6	44				1
P3_C1_7	48				1
P3_C1_8	51				1
P3_C1_9	55				1
P3_C1_10	55				1
P3_C1_11	58				1
P3_C1_12	61				1
P3_C1_13	61				1
P3_C1_14	62				1
P1_CTL_1	18					1
P1_CTL_2	44					1
P1_CTL_3	46					1
P1_CTL_4	52					1
P1_CTL_5	60					1
P1_CTL_6	60					1
P1_CTL_7	63					1
P1_CTL_8	64					1
P4_C1_1	18				1
P4_C1_2	36				1
P4_C1_3	54				1
P4_C1_4	56				1
P4_C1_5	56				1
P4_C1_6	57				1
P4_C1_7	61				1
P4_C1_8	61				1
P4_C1_9	63				1
P4_C1_10	64				1
P4_C1_11	69				1
P4_C1_12	69				1
P5_C1_1	5				1
P5_C1_2	20				1
P5_C1_3	45				1
P5_C1_4	47				1
P5_C1_5	47				1
P5_C1_6	49				1
P5_C1_7	50				1
P5_C1_8	51				1
P5_C1_9	54				1
P5_C1_10	57				1
P5_C1_11	61				1
P5_C1_12	71				1
P6_C1_1	37				1
P6_C1_2	40				1
P6_C1_3	42				1
P6_C1_4	44				1
P6_C1_5	47				1
P6_C1_6	47				1
P6_C1_7	50				1
P6_C1_8	51				1
P6_C1_9	54				1
P6_C1_10	54				1
P6_C1_11	54				1
P6_C1_12	54				1
P6_C1_13	61				1
P4_Kosh_1	11			1
P4_Kosh_2	18			1
P4_Kosh_3	22			1
P4_Kosh_4	33			1
P4_Kosh_5	34			1
P4_Kosh_6	40			1
P4_Kosh_7	43			1
P4_Kosh_8	69			1
P4_Kosh_9	70			1
P4_Kosh_10	71			1
P4_Kosh_11	79			1
P5_Kosh_1	5			0
P5_Kosh_2	8			1
P5_Kosh_3	28			1
P5_Kosh_4	61			1
P5_Kosh_5	69			1
P5_Kosh_6	69			1
P5_Kosh_7	69			1
P5_Kosh_8	70			1
P5_Kosh_9	73			1
P5_Kosh_10	77			1
P5_Kosh_11	80			1
P5_Kosh_12	80			1
P5_Kosh_13	83			1
P6_Kosh_1	11			1
P6_Kosh_2	15			0
P6_Kosh_3	48			1
P6_Kosh_4	51			1
P6_Kosh_5	56			1
P6_Kosh_6	63			1
P6_Kosh_7	70			1
P6_Kosh_8	77			1
P3_CTL_1	33					1
P3_CTL_2	40					1
P3_CTL_3	42					1
P3_CTL_4	51					1
P3_CTL_5	51					1
P3_CTL_6	54					1
P3_CTL_7	54					1
P3_CTL_8	57					1
P3_CTL_9	58					1
P1_F1_1	11						1
P1_F1_2	20						1
P1_F1_3	27						1
P1_F1_4	30						1
P1_F1_5	35						1
P1_F1_6	37						1
P1_F1_7	38						1
P1_F1_8	41						1
P1_F1_9	44						1
P1_F1_10	52						1
P1_F1_11	59						1
P1_F1_12	59						1
P2_F1_1	6						0
P2_F1_2	8						0
P2_F1_3	31						1
P2_F1_4	41						1
P2_F1_5	49						1
P2_F1_6	49						1
P2_F1_7	49						1
P2_F1_8	52						1
P2_F1_9	52						1
P2_F1_10	55						1
P2_F1_11	56						1
P2_F1_12	57						1
P2_F1_13	57						1
P2_F1_14	62						1
P3_F1_1	15						1
P3_F1_2	59						1
P3_F1_3	23						1
P3_F1_4	24						0
P3_F1_5	24						0
P3_F1_6	27						1
P3_F1_7	31						1
P3_F1_8	34						1
P3_F1_9	45						1
P3_F1_10	49						1
P3_F1_11	52						1
P2_CTLsc_1	31							1
P2_CTLsc_2	38							1
P2_CTLsc_3	41							1
P2_CTLsc_4	49							1
P2_CTLsc_5	49							1
P2_CTLsc_6	52							1
P2_CTLsc_7	58							1
P2_CTLsc_8	58							1
P2_CTLsc_9	62							1
P2_CTLsc_10	64							1
P2_CTLsc_11	64							1
P2_CTLsc_12	64							1
P2_CTLsc_13	64							1
P2_CTLsc_14	69							1
P3_CTLsc_1	17							0
P3_CTLsc_2	62							1
P3_CTLsc_3	34							1
P3_CTLsc_4	44							1
P3_CTLsc_5	45							1
P3_CTLsc_6	45							1
P3_CTLsc_7	49							1
P3_CTLsc_8	49							1
P3_CTLsc_9	49							1
P3_CTLsc_10	49							1
P3_CTLsc_11	55							1
P3_CTLsc_12	62							1
P1_CTLns_1	16								1
P1_CTLns_2	9								1
P1_CTLns_3	36								1
P1_CTLns_4	41								1
P1_CTLns_5	45								1
P1_CTLns_6	51								1
P1_CTLns_7	52								1
P1_CTLns_8	58								1
P1_CTLns_9	62								1
P1_CTLns_10	62								1
P1_CTLns_11	63								1
P2_CTLns_1	38								1
P2_CTLns_2	41								1
P2_CTLns_3	44								1
P2_CTLns_4	45								1
P2_CTLns_5	49								1
P2_CTLns_6	54								1
P2_CTLns_7	54								1
P2_CTLns_8	55								1
P2_CTLns_9	57								1
P2_CTLns_10	58								1
P2_CTLns_11	61								1
P3_CTLns_1	32								1
P3_CTLns_2	62								1
P3_CTLns_3	38								1
P3_CTLns_4	41								1
P3_CTLns_5	41								1
P3_CTLns_6	45								1
P3_CTLns_7	49								1
P3_CTLns_8	49								1
P3_CTLns_9	55								1
P3_CTLns_10	55								1
P3_CTLns_11	57								1
P3_CTLns_12	59								1
P3_CTLns_13	59								1
P3_CTLns_14	60								1
P2_CTL_1	52					1
P2_CTL_2	45					1
P2_CTL_3	45					1
P2_CTL_4	66					1
P2_CTL_5	66					1
P2_CTL_6	69					1
P2_CTL_7	69					1
P2_CTL_8	72					1
P2_CTL_9	72					1
P2_CTL_10	73					1
P2_CTL_11	77					1
