# Supplementary material for: The ecology of the Drosophila-yeast mutualism in wineries
Source: PLoS One. 2018 May 16;13(5):e0196440. doi: 10.1371/journal.pone.0196440 (PMC5955509; doi:10.1371/journal.pone.0196440)
Supplement: S3 Data — (XLSX) [file pone.0196440.s017.xlsx]

## Sheet: S3 Data - metadata
SampleID	Site	Vineyard	SRASampleName	SRAFilenameR1	SRAFilenameR2	CollectionYear	FlyType	CollectionSubstrate	CollectionMonth	Barcode	LinkerFprimer	Rprimer	Sequencing center
RW1505	Fermentation	SCM	ITS-Index1_S1	ITS-Index1_S1_L001_R1_001	ITS-Index1_S1_L001_R2_001	2015	mel	Drosophila	September	ACGAACCT	CTACCTGCGGARGGATCA	GAGATCCRTTGYTRAAAGTT	UC Berkeley
RW1507	Fermentation	SCM	ITS-Index1_S1	ITS-Index1_S1_L001_R1_001	ITS-Index1_S1_L001_R2_001	2015	mel	Drosophila	September	ACGATCGT	CTACCTGCGGARGGATCA	GAGATCCRTTGYTRAAAGTT	UC Berkeley
RW1509	Fermentation	SCM	ITS-Index1_S1	ITS-Index1_S1_L001_R1_001	ITS-Index1_S1_L001_R2_001	2015	mel	Drosophila	September	ACGTTCCT	CTACCTGCGGARGGATCA	GAGATCCRTTGYTRAAAGTT	UC Berkeley
RW1510	Fermentation	SCM	ITS-Index1_S1	ITS-Index1_S1_L001_R1_001	ITS-Index1_S1_L001_R2_001	2015	mel	Drosophila	September	ACTCTGAG	CTACCTGCGGARGGATCA	GAGATCCRTTGYTRAAAGTT	UC Berkeley
RW1513	Fermentation	SCM	ITS-Index1_S1	ITS-Index1_S1_L001_R1_001	ITS-Index1_S1_L001_R2_001	2015	mel	Drosophila	September	ACTGTCTC	CTACCTGCGGARGGATCA	GAGATCCRTTGYTRAAAGTT	UC Berkeley
MR12	Fermentation	SCM	ITS-Index1_S1	ITS-Index1_S1_L001_R1_001	ITS-Index1_S1_L001_R2_001	2015	mel	Drosophila	October	AGCATCCA	CTACCTGCGGARGGATCA	GAGATCCRTTGYTRAAAGTT	UC Berkeley
MR13	Fermentation	SCM	ITS-Index1_S1	ITS-Index1_S1_L001_R1_001	ITS-Index1_S1_L001_R2_001	2015	mel	Drosophila	October	AGCTGAAG	CTACCTGCGGARGGATCA	GAGATCCRTTGYTRAAAGTT	UC Berkeley
MR14	Fermentation	SCM	ITS-Index1_S1	ITS-Index1_S1_L001_R1_001	ITS-Index1_S1_L001_R2_001	2015	mel	Drosophila	October	AGTCCTCT	CTACCTGCGGARGGATCA	GAGATCCRTTGYTRAAAGTT	UC Berkeley
RP1022	PomacePile	SCM	ITS-Index1_S1	ITS-Index1_S1_L001_R1_001	ITS-Index1_S1_L001_R2_001	2015	mel	Drosophila	October	ACGAACGA	CTACCTGCGGARGGATCA	GAGATCCRTTGYTRAAAGTT	UC Berkeley
RP1024	PomacePile	SCM	ITS-Index1_S1	ITS-Index1_S1_L001_R1_001	ITS-Index1_S1_L001_R2_001	2015	mel	Drosophila	October	ACGATGCT	CTACCTGCGGARGGATCA	GAGATCCRTTGYTRAAAGTT	UC Berkeley
RP1026	PomacePile	SCM	ITS-Index1_S1	ITS-Index1_S1_L001_R1_001	ITS-Index1_S1_L001_R2_001	2015	mel	Drosophila	October	ACGTTCGA	CTACCTGCGGARGGATCA	GAGATCCRTTGYTRAAAGTT	UC Berkeley
RP1028	PomacePile	SCM	ITS-Index1_S1	ITS-Index1_S1_L001_R1_001	ITS-Index1_S1_L001_R2_001	2015	mel	Drosophila	October	ACTCTGTC	CTACCTGCGGARGGATCA	GAGATCCRTTGYTRAAAGTT	UC Berkeley
RP1029	PomacePile	SCM	ITS-Index1_S1	ITS-Index1_S1_L001_R1_001	ITS-Index1_S1_L001_R2_001	2015	mel	Drosophila	October	ACTGTGAC	CTACCTGCGGARGGATCA	GAGATCCRTTGYTRAAAGTT	UC Berkeley
MR15	Fermentation	SCM	ITS-Index1_S1	ITS-Index1_S1_L001_R1_001	ITS-Index1_S1_L001_R2_001	2015	mel	Drosophila	October	AGCATCGT	CTACCTGCGGARGGATCA	GAGATCCRTTGYTRAAAGTT	UC Berkeley
JM10	Fermentation	SCM	ITS-Index1_S1	ITS-Index1_S1_L001_R1_001	ITS-Index1_S1_L001_R2_001	2015	mel	Drosophila	October	AGCTGTAC	CTACCTGCGGARGGATCA	GAGATCCRTTGYTRAAAGTT	UC Berkeley
JM12	Fermentation	SCM	ITS-Index1_S1	ITS-Index1_S1_L001_R1_001	ITS-Index1_S1_L001_R2_001	2015	mel	Drosophila	October	AGTCCTGA	CTACCTGCGGARGGATCA	GAGATCCRTTGYTRAAAGTT	UC Berkeley
RW902	Fermentation	SCM	ITS-Index1_S1	ITS-Index1_S1_L001_R1_001	ITS-Index1_S1_L001_R2_001	2015	mel	Drosophila	September	ACGAAGCA	CTACCTGCGGARGGATCA	GAGATCCRTTGYTRAAAGTT	UC Berkeley
RW903	Fermentation	SCM	ITS-Index1_S1	ITS-Index1_S1_L001_R1_001	ITS-Index1_S1_L001_R2_001	2015	mel	Drosophila	September	ACGATGGA	CTACCTGCGGARGGATCA	GAGATCCRTTGYTRAAAGTT	UC Berkeley
RW906	Fermentation	SCM	ITS-Index1_S1	ITS-Index1_S1_L001_R1_001	ITS-Index1_S1_L001_R2_001	2015	mel	Drosophila	September	ACGTTGCA	CTACCTGCGGARGGATCA	GAGATCCRTTGYTRAAAGTT	UC Berkeley
RW907	Fermentation	SCM	ITS-Index1_S1	ITS-Index1_S1_L001_R1_001	ITS-Index1_S1_L001_R2_001	2015	mel	Drosophila	September	ACTGACAC	CTACCTGCGGARGGATCA	GAGATCCRTTGYTRAAAGTT	UC Berkeley
RW909	Fermentation	SCM	ITS-Index1_S1	ITS-Index1_S1_L001_R1_001	ITS-Index1_S1_L001_R2_001	2015	mel	Drosophila	September	ACTGTGTG	CTACCTGCGGARGGATCA	GAGATCCRTTGYTRAAAGTT	UC Berkeley
RW910	Fermentation	SCM	ITS-Index1_S1	ITS-Index1_S1_L001_R1_001	ITS-Index1_S1_L001_R2_001	2015	mel	Drosophila	September	AGCATGCT	CTACCTGCGGARGGATCA	GAGATCCRTTGYTRAAAGTT	UC Berkeley
RW911	Fermentation	SCM	ITS-Index1_S1	ITS-Index1_S1_L001_R1_001	ITS-Index1_S1_L001_R2_001	2015	mel	Drosophila	September	AGCTGTTG	CTACCTGCGGARGGATCA	GAGATCCRTTGYTRAAAGTT	UC Berkeley
RW912	Fermentation	SCM	ITS-Index1_S1	ITS-Index1_S1_L001_R1_001	ITS-Index1_S1_L001_R2_001	2015	mel	Drosophila	September	AGTCGACT	CTACCTGCGGARGGATCA	GAGATCCRTTGYTRAAAGTT	UC Berkeley
RW913	Fermentation	SCM	ITS-Index1_S1	ITS-Index1_S1_L001_R1_001	ITS-Index1_S1_L001_R2_001	2015	mel	Drosophila	September	ACGACAAG	CTACCTGCGGARGGATCA	GAGATCCRTTGYTRAAAGTT	UC Berkeley
RW914	Fermentation	SCM	ITS-Index1_S1	ITS-Index1_S1_L001_R1_001	ITS-Index1_S1_L001_R2_001	2015	mel	Drosophila	September	ACGTACCA	CTACCTGCGGARGGATCA	GAGATCCRTTGYTRAAAGTT	UC Berkeley
RW915	Fermentation	SCM	ITS-Index1_S1	ITS-Index1_S1_L001_R1_001	ITS-Index1_S1_L001_R2_001	2015	mel	Drosophila	September	ACTCACTC	CTACCTGCGGARGGATCA	GAGATCCRTTGYTRAAAGTT	UC Berkeley
RW918	Fermentation	SCM	ITS-Index1_S1	ITS-Index1_S1_L001_R1_001	ITS-Index1_S1_L001_R2_001	2015	mel	Drosophila	September	ACTGAGAG	CTACCTGCGGARGGATCA	GAGATCCRTTGYTRAAAGTT	UC Berkeley
RW920	Fermentation	SCM	ITS-Index1_S1	ITS-Index1_S1_L001_R1_001	ITS-Index1_S1_L001_R2_001	2015	mel	Drosophila	September	AGCAACCT	CTACCTGCGGARGGATCA	GAGATCCRTTGYTRAAAGTT	UC Berkeley
RW923	Fermentation	SCM	ITS-Index1_S1	ITS-Index1_S1_L001_R1_001	ITS-Index1_S1_L001_R2_001	2015	mel	Drosophila	September	AGCATGGA	CTACCTGCGGARGGATCA	GAGATCCRTTGYTRAAAGTT	UC Berkeley
RW925	Fermentation	SCM	ITS-Index1_S1	ITS-Index1_S1_L001_R1_001	ITS-Index1_S1_L001_R2_001	2015	mel	Drosophila	September	AGCTTCCT	CTACCTGCGGARGGATCA	GAGATCCRTTGYTRAAAGTT	UC Berkeley
RW926	Fermentation	SCM	ITS-Index1_S1	ITS-Index1_S1_L001_R1_001	ITS-Index1_S1_L001_R2_001	2015	mel	Drosophila	September	AGTCGAGA	CTACCTGCGGARGGATCA	GAGATCCRTTGYTRAAAGTT	UC Berkeley
RP102	PomacePile	SCM	ITS-Index1_S1	ITS-Index1_S1_L001_R1_001	ITS-Index1_S1_L001_R2_001	2015	mel	Drosophila	October	ACGACATC	CTACCTGCGGARGGATCA	GAGATCCRTTGYTRAAAGTT	UC Berkeley
RP104	PomacePile	SCM	ITS-Index1_S1	ITS-Index1_S1_L001_R1_001	ITS-Index1_S1_L001_R2_001	2015	mel	Drosophila	October	ACGTACGT	CTACCTGCGGARGGATCA	GAGATCCRTTGYTRAAAGTT	UC Berkeley
RP105	PomacePile	SCM	ITS-Index1_S1	ITS-Index1_S1_L001_R1_001	ITS-Index1_S1_L001_R2_001	2015	mel	Drosophila	October	ACTCAGAC	CTACCTGCGGARGGATCA	GAGATCCRTTGYTRAAAGTT	UC Berkeley
RP106	PomacePile	SCM	ITS-Index1_S1	ITS-Index1_S1_L001_R1_001	ITS-Index1_S1_L001_R2_001	2015	mel	Drosophila	October	ACTGAGTC	CTACCTGCGGARGGATCA	GAGATCCRTTGYTRAAAGTT	UC Berkeley
RP107	PomacePile	SCM	ITS-Index1_S1	ITS-Index1_S1_L001_R1_001	ITS-Index1_S1_L001_R2_001	2015	mel	Drosophila	October	AGCAACGA	CTACCTGCGGARGGATCA	GAGATCCRTTGYTRAAAGTT	UC Berkeley
RP108	PomacePile	SCM	ITS-Index1_S1	ITS-Index1_S1_L001_R1_001	ITS-Index1_S1_L001_R2_001	2015	mel	Drosophila	October	AGCTACCA	CTACCTGCGGARGGATCA	GAGATCCRTTGYTRAAAGTT	UC Berkeley
RP109	PomacePile	SCM	ITS-Index1_S1	ITS-Index1_S1_L001_R1_001	ITS-Index1_S1_L001_R2_001	2015	mel	Drosophila	October	AGCTTCGA	CTACCTGCGGARGGATCA	GAGATCCRTTGYTRAAAGTT	UC Berkeley
RP1011	PomacePile	SCM	ITS-Index1_S1	ITS-Index1_S1_L001_R1_001	ITS-Index1_S1_L001_R2_001	2015	mel	Drosophila	October	AGTCGTCA	CTACCTGCGGARGGATCA	GAGATCCRTTGYTRAAAGTT	UC Berkeley
RP1012	PomacePile	SCM	ITS-Index1_S1	ITS-Index1_S1_L001_R1_001	ITS-Index1_S1_L001_R2_001	2015	mel	Drosophila	October	ACGACTAC	CTACCTGCGGARGGATCA	GAGATCCRTTGYTRAAAGTT	UC Berkeley
RP1014	PomacePile	SCM	ITS-Index1_S1	ITS-Index1_S1_L001_R1_001	ITS-Index1_S1_L001_R2_001	2015	mel	Drosophila	October	ACGTCAAC	CTACCTGCGGARGGATCA	GAGATCCRTTGYTRAAAGTT	UC Berkeley
RP1015	PomacePile	SCM	ITS-Index1_S1	ITS-Index1_S1_L001_R1_001	ITS-Index1_S1_L001_R2_001	2015	mel	Drosophila	October	ACTCCAGA	CTACCTGCGGARGGATCA	GAGATCCRTTGYTRAAAGTT	UC Berkeley
RP1016	PomacePile	SCM	ITS-Index1_S1	ITS-Index1_S1_L001_R1_001	ITS-Index1_S1_L001_R2_001	2015	mel	Drosophila	October	ACTGCACA	CTACCTGCGGARGGATCA	GAGATCCRTTGYTRAAAGTT	UC Berkeley
RP1018	PomacePile	SCM	ITS-Index1_S1	ITS-Index1_S1_L001_R1_001	ITS-Index1_S1_L001_R2_001	2015	mel	Drosophila	October	AGCAAGCA	CTACCTGCGGARGGATCA	GAGATCCRTTGYTRAAAGTT	UC Berkeley
RP1019	PomacePile	SCM	ITS-Index1_S1	ITS-Index1_S1_L001_R1_001	ITS-Index1_S1_L001_R2_001	2015	mel	Drosophila	October	AGCTACGT	CTACCTGCGGARGGATCA	GAGATCCRTTGYTRAAAGTT	UC Berkeley
RP1020	PomacePile	SCM	ITS-Index1_S1	ITS-Index1_S1_L001_R1_001	ITS-Index1_S1_L001_R2_001	2015	mel	Drosophila	October	AGCTTGCA	CTACCTGCGGARGGATCA	GAGATCCRTTGYTRAAAGTT	UC Berkeley
RP1021	PomacePile	SCM	ITS-Index1_S1	ITS-Index1_S1_L001_R1_001	ITS-Index1_S1_L001_R2_001	2015	mel	Drosophila	October	AGTCGTGT	CTACCTGCGGARGGATCA	GAGATCCRTTGYTRAAAGTT	UC Berkeley
MR1	Fermentation	SCM	ITS-Index1_S1	ITS-Index1_S1_L001_R1_001	ITS-Index1_S1_L001_R2_001	2015	mel	Drosophila	October	ACGACTTG	CTACCTGCGGARGGATCA	GAGATCCRTTGYTRAAAGTT	UC Berkeley
MR3	Fermentation	SCM	ITS-Index1_S1	ITS-Index1_S1_L001_R1_001	ITS-Index1_S1_L001_R2_001	2015	mel	Drosophila	October	ACGTCATG	CTACCTGCGGARGGATCA	GAGATCCRTTGYTRAAAGTT	UC Berkeley
MR6	Fermentation	SCM	ITS-Index1_S1	ITS-Index1_S1_L001_R1_001	ITS-Index1_S1_L001_R2_001	2015	mel	Drosophila	October	ACTCCTGT	CTACCTGCGGARGGATCA	GAGATCCRTTGYTRAAAGTT	UC Berkeley
MR7	Fermentation	SCM	ITS-Index1_S1	ITS-Index1_S1_L001_R1_001	ITS-Index1_S1_L001_R2_001	2015	mel	Drosophila	October	ACTGCTCT	CTACCTGCGGARGGATCA	GAGATCCRTTGYTRAAAGTT	UC Berkeley
MR8	Fermentation	SCM	ITS-Index1_S1	ITS-Index1_S1_L001_R1_001	ITS-Index1_S1_L001_R2_001	2015	mel	Drosophila	October	AGCAAGGT	CTACCTGCGGARGGATCA	GAGATCCRTTGYTRAAAGTT	UC Berkeley
MR9	Fermentation	SCM	ITS-Index1_S1	ITS-Index1_S1_L001_R1_001	ITS-Index1_S1_L001_R2_001	2015	mel	Drosophila	October	AGCTAGCT	CTACCTGCGGARGGATCA	GAGATCCRTTGYTRAAAGTT	UC Berkeley
MR10	Fermentation	SCM	ITS-Index1_S1	ITS-Index1_S1_L001_R1_001	ITS-Index1_S1_L001_R2_001	2015	mel	Drosophila	October	AGCTTGGT	CTACCTGCGGARGGATCA	GAGATCCRTTGYTRAAAGTT	UC Berkeley
MR11	Fermentation	SCM	ITS-Index1_S1	ITS-Index1_S1_L001_R1_001	ITS-Index1_S1_L001_R2_001	2015	mel	Drosophila	October	AGTCTGAC	CTACCTGCGGARGGATCA	GAGATCCRTTGYTRAAAGTT	UC Berkeley
JM1	Fermentation	SCM	ITS-Index1_S1	ITS-Index1_S1_L001_R1_001	ITS-Index1_S1_L001_R2_001	2015	mel	Drosophila	October	ACGAGAAC	CTACCTGCGGARGGATCA	GAGATCCRTTGYTRAAAGTT	UC Berkeley
JM3	Fermentation	SCM	ITS-Index1_S1	ITS-Index1_S1_L001_R1_001	ITS-Index1_S1_L001_R2_001	2015	mel	Drosophila	October	ACGTCTAG	CTACCTGCGGARGGATCA	GAGATCCRTTGYTRAAAGTT	UC Berkeley
JM5	Fermentation	SCM	ITS-Index1_S1	ITS-Index1_S1_L001_R1_001	ITS-Index1_S1_L001_R2_001	2015	mel	Drosophila	October	ACTCGACA	CTACCTGCGGARGGATCA	GAGATCCRTTGYTRAAAGTT	UC Berkeley
JM6	Fermentation	SCM	ITS-Index1_S1	ITS-Index1_S1_L001_R1_001	ITS-Index1_S1_L001_R2_001	2015	mel	Drosophila	October	ACTGCTGA	CTACCTGCGGARGGATCA	GAGATCCRTTGYTRAAAGTT	UC Berkeley
JM7	Fermentation	SCM	ITS-Index1_S1	ITS-Index1_S1_L001_R1_001	ITS-Index1_S1_L001_R2_001	2015	mel	Drosophila	October	AGCACAAG	CTACCTGCGGARGGATCA	GAGATCCRTTGYTRAAAGTT	UC Berkeley
JM8	Fermentation	SCM	ITS-Index1_S1	ITS-Index1_S1_L001_R1_001	ITS-Index1_S1_L001_R2_001	2015	mel	Drosophila	October	AGCTAGGA	CTACCTGCGGARGGATCA	GAGATCCRTTGYTRAAAGTT	UC Berkeley
JM9	Fermentation	SCM	ITS-Index1_S1	ITS-Index1_S1_L001_R1_001	ITS-Index1_S1_L001_R2_001	2015	mel	Drosophila	October	AGTCACAC	CTACCTGCGGARGGATCA	GAGATCCRTTGYTRAAAGTT	UC Berkeley
JM13	Fermentation	SCM	ITS-Index20_S2	ITS-Index20_S2_L001_R1_001	ITS-Index20_S2_L001_R2_001	2015	mel	Drosophila	October	ACGAACCT	CTACCTGCGGARGGATCA	GAGATCCRTTGYTRAAAGTT	UC Berkeley
JM14	Fermentation	SCM	ITS-Index20_S2	ITS-Index20_S2_L001_R1_001	ITS-Index20_S2_L001_R2_001	2015	mel	Drosophila	October	ACGATCGT	CTACCTGCGGARGGATCA	GAGATCCRTTGYTRAAAGTT	UC Berkeley
JM15	Fermentation	SCM	ITS-Index20_S2	ITS-Index20_S2_L001_R1_001	ITS-Index20_S2_L001_R2_001	2015	mel	Drosophila	October	ACGTTCCT	CTACCTGCGGARGGATCA	GAGATCCRTTGYTRAAAGTT	UC Berkeley
JM16	Fermentation	SCM	ITS-Index20_S2	ITS-Index20_S2_L001_R1_001	ITS-Index20_S2_L001_R2_001	2015	mel	Drosophila	October	ACTCTGAG	CTACCTGCGGARGGATCA	GAGATCCRTTGYTRAAAGTT	UC Berkeley
JM17	Fermentation	SCM	ITS-Index20_S2	ITS-Index20_S2_L001_R1_001	ITS-Index20_S2_L001_R2_001	2015	mel	Drosophila	October	ACTGTCTC	CTACCTGCGGARGGATCA	GAGATCCRTTGYTRAAAGTT	UC Berkeley
JM18	Fermentation	SCM	ITS-Index20_S2	ITS-Index20_S2_L001_R1_001	ITS-Index20_S2_L001_R2_001	2015	mel	Drosophila	October	AGCATCCA	CTACCTGCGGARGGATCA	GAGATCCRTTGYTRAAAGTT	UC Berkeley
CTLA.ext.3.22.16	CTL	CTLNEG	ITS-Index20_S2	ITS-Index20_S2_L001_R1_001	ITS-Index20_S2_L001_R2_001	2015	mel	CTL_ext	Control	AGCTGAAG	CTACCTGCGGARGGATCA	GAGATCCRTTGYTRAAAGTT	UC Berkeley
RCC1110	Cellar	SCM	ITS-Index20_S2	ITS-Index20_S2_L001_R1_001	ITS-Index20_S2_L001_R2_001	2015	mel	Drosophila	November	AGTCCTCT	CTACCTGCGGARGGATCA	GAGATCCRTTGYTRAAAGTT	UC Berkeley
CSF4	Fermentation	SCM	ITS-Index20_S2	ITS-Index20_S2_L001_R1_001	ITS-Index20_S2_L001_R2_001	2015	mel	Drosophila	October	ACGAACGA	CTACCTGCGGARGGATCA	GAGATCCRTTGYTRAAAGTT	UC Berkeley
CSF5	Fermentation	SCM	ITS-Index20_S2	ITS-Index20_S2_L001_R1_001	ITS-Index20_S2_L001_R2_001	2015	mel	Drosophila	October	ACGATGCT	CTACCTGCGGARGGATCA	GAGATCCRTTGYTRAAAGTT	UC Berkeley
CSF6	Fermentation	SCM	ITS-Index20_S2	ITS-Index20_S2_L001_R1_001	ITS-Index20_S2_L001_R2_001	2015	mel	Drosophila	October	ACGTTCGA	CTACCTGCGGARGGATCA	GAGATCCRTTGYTRAAAGTT	UC Berkeley
CSF7	Fermentation	SCM	ITS-Index20_S2	ITS-Index20_S2_L001_R1_001	ITS-Index20_S2_L001_R2_001	2015	mel	Drosophila	October	ACTCTGTC	CTACCTGCGGARGGATCA	GAGATCCRTTGYTRAAAGTT	UC Berkeley
CSF8	Fermentation	SCM	ITS-Index20_S2	ITS-Index20_S2_L001_R1_001	ITS-Index20_S2_L001_R2_001	2015	mel	Drosophila	October	ACTGTGAC	CTACCTGCGGARGGATCA	GAGATCCRTTGYTRAAAGTT	UC Berkeley
CSF9	Fermentation	SCM	ITS-Index20_S2	ITS-Index20_S2_L001_R1_001	ITS-Index20_S2_L001_R2_001	2015	mel	Drosophila	October	AGCATCGT	CTACCTGCGGARGGATCA	GAGATCCRTTGYTRAAAGTT	UC Berkeley
RCC1111	Cellar	SCM	ITS-Index20_S2	ITS-Index20_S2_L001_R1_001	ITS-Index20_S2_L001_R2_001	2015	mel	Drosophila	November	AGCTGTAC	CTACCTGCGGARGGATCA	GAGATCCRTTGYTRAAAGTT	UC Berkeley
Plate2.neg	CTL	CTLNEG	ITS-Index20_S2	ITS-Index20_S2_L001_R1_001	ITS-Index20_S2_L001_R2_001	2015	mel	CTL_PCR	Control	AGTCCTGA	CTACCTGCGGARGGATCA	GAGATCCRTTGYTRAAAGTT	UC Berkeley
RP1101	PomacePile	SCM	ITS-Index20_S2	ITS-Index20_S2_L001_R1_001	ITS-Index20_S2_L001_R2_001	2015	mel	Drosophila	November	ACGAAGCA	CTACCTGCGGARGGATCA	GAGATCCRTTGYTRAAAGTT	UC Berkeley
RP1102	PomacePile	SCM	ITS-Index20_S2	ITS-Index20_S2_L001_R1_001	ITS-Index20_S2_L001_R2_001	2015	mel	Drosophila	November	ACGATGGA	CTACCTGCGGARGGATCA	GAGATCCRTTGYTRAAAGTT	UC Berkeley
RP1103	PomacePile	SCM	ITS-Index20_S2	ITS-Index20_S2_L001_R1_001	ITS-Index20_S2_L001_R2_001	2015	mel	Drosophila	November	ACGTTGCA	CTACCTGCGGARGGATCA	GAGATCCRTTGYTRAAAGTT	UC Berkeley
RP1104	PomacePile	SCM	ITS-Index20_S2	ITS-Index20_S2_L001_R1_001	ITS-Index20_S2_L001_R2_001	2015	mel	Drosophila	November	ACTGACAC	CTACCTGCGGARGGATCA	GAGATCCRTTGYTRAAAGTT	UC Berkeley
RP1105	PomacePile	SCM	ITS-Index20_S2	ITS-Index20_S2_L001_R1_001	ITS-Index20_S2_L001_R2_001	2015	mel	Drosophila	November	ACTGTGTG	CTACCTGCGGARGGATCA	GAGATCCRTTGYTRAAAGTT	UC Berkeley
RP1106	PomacePile	SCM	ITS-Index20_S2	ITS-Index20_S2_L001_R1_001	ITS-Index20_S2_L001_R2_001	2015	mel	Drosophila	November	AGCATGCT	CTACCTGCGGARGGATCA	GAGATCCRTTGYTRAAAGTT	UC Berkeley
RP1107	PomacePile	SCM	ITS-Index20_S2	ITS-Index20_S2_L001_R1_001	ITS-Index20_S2_L001_R2_001	2015	mel	Drosophila	November	AGCTGTTG	CTACCTGCGGARGGATCA	GAGATCCRTTGYTRAAAGTT	UC Berkeley
RP1108	PomacePile	SCM	ITS-Index20_S2	ITS-Index20_S2_L001_R1_001	ITS-Index20_S2_L001_R2_001	2015	mel	Drosophila	November	AGTCGACT	CTACCTGCGGARGGATCA	GAGATCCRTTGYTRAAAGTT	UC Berkeley
RP1109	PomacePile	SCM	ITS-Index20_S2	ITS-Index20_S2_L001_R1_001	ITS-Index20_S2_L001_R2_001	2015	mel	Drosophila	November	ACGACAAG	CTACCTGCGGARGGATCA	GAGATCCRTTGYTRAAAGTT	UC Berkeley
RP1110	PomacePile	SCM	ITS-Index20_S2	ITS-Index20_S2_L001_R1_001	ITS-Index20_S2_L001_R2_001	2015	mel	Drosophila	November	ACGTACCA	CTACCTGCGGARGGATCA	GAGATCCRTTGYTRAAAGTT	UC Berkeley
RP1111	PomacePile	SCM	ITS-Index20_S2	ITS-Index20_S2_L001_R1_001	ITS-Index20_S2_L001_R2_001	2015	mel	Drosophila	November	ACTCACTC	CTACCTGCGGARGGATCA	GAGATCCRTTGYTRAAAGTT	UC Berkeley
RP1113	PomacePile	SCM	ITS-Index20_S2	ITS-Index20_S2_L001_R1_001	ITS-Index20_S2_L001_R2_001	2015	mel	Drosophila	November	ACTGAGAG	CTACCTGCGGARGGATCA	GAGATCCRTTGYTRAAAGTT	UC Berkeley
RP1115	PomacePile	SCM	ITS-Index20_S2	ITS-Index20_S2_L001_R1_001	ITS-Index20_S2_L001_R2_001	2015	mel	Drosophila	November	AGCAACCT	CTACCTGCGGARGGATCA	GAGATCCRTTGYTRAAAGTT	UC Berkeley
RP1116	PomacePile	SCM	ITS-Index20_S2	ITS-Index20_S2_L001_R1_001	ITS-Index20_S2_L001_R2_001	2015	mel	Drosophila	November	AGCATGGA	CTACCTGCGGARGGATCA	GAGATCCRTTGYTRAAAGTT	UC Berkeley
RP1117	PomacePile	SCM	ITS-Index20_S2	ITS-Index20_S2_L001_R1_001	ITS-Index20_S2_L001_R2_001	2015	mel	Drosophila	November	AGCTTCCT	CTACCTGCGGARGGATCA	GAGATCCRTTGYTRAAAGTT	UC Berkeley
RP1118	PomacePile	SCM	ITS-Index20_S2	ITS-Index20_S2_L001_R1_001	ITS-Index20_S2_L001_R2_001	2015	mel	Drosophila	November	AGTCGAGA	CTACCTGCGGARGGATCA	GAGATCCRTTGYTRAAAGTT	UC Berkeley
RP1119	PomacePile	SCM	ITS-Index20_S2	ITS-Index20_S2_L001_R1_001	ITS-Index20_S2_L001_R2_001	2015	mel	Drosophila	November	ACGACATC	CTACCTGCGGARGGATCA	GAGATCCRTTGYTRAAAGTT	UC Berkeley
RP1120	PomacePile	SCM	ITS-Index20_S2	ITS-Index20_S2_L001_R1_001	ITS-Index20_S2_L001_R2_001	2015	mel	Drosophila	November	ACGTACGT	CTACCTGCGGARGGATCA	GAGATCCRTTGYTRAAAGTT	UC Berkeley
RP1121	PomacePile	SCM	ITS-Index20_S2	ITS-Index20_S2_L001_R1_001	ITS-Index20_S2_L001_R2_001	2015	mel	Drosophila	November	ACTCAGAC	CTACCTGCGGARGGATCA	GAGATCCRTTGYTRAAAGTT	UC Berkeley
RP1122	PomacePile	SCM	ITS-Index20_S2	ITS-Index20_S2_L001_R1_001	ITS-Index20_S2_L001_R2_001	2015	mel	Drosophila	November	ACTGAGTC	CTACCTGCGGARGGATCA	GAGATCCRTTGYTRAAAGTT	UC Berkeley
RP1123.CTL	CTL	CTLNEG	ITS-Index20_S2	ITS-Index20_S2_L001_R1_001	ITS-Index20_S2_L001_R2_001	2015	mel	CTL_field	Control	AGCAACGA	CTACCTGCGGARGGATCA	GAGATCCRTTGYTRAAAGTT	UC Berkeley
RP1125	PomacePile	SCM	ITS-Index20_S2	ITS-Index20_S2_L001_R1_001	ITS-Index20_S2_L001_R2_001	2015	mel	Drosophila	November	AGCTACCA	CTACCTGCGGARGGATCA	GAGATCCRTTGYTRAAAGTT	UC Berkeley
RL1101	Lab	SCM	ITS-Index20_S2	ITS-Index20_S2_L001_R1_001	ITS-Index20_S2_L001_R2_001	2015	mel	Drosophila	November	AGCTTCGA	CTACCTGCGGARGGATCA	GAGATCCRTTGYTRAAAGTT	UC Berkeley
RL1103	Lab	SCM	ITS-Index20_S2	ITS-Index20_S2_L001_R1_001	ITS-Index20_S2_L001_R2_001	2015	mel	Drosophila	November	AGTCGTCA	CTACCTGCGGARGGATCA	GAGATCCRTTGYTRAAAGTT	UC Berkeley
RL1104	Lab	SCM	ITS-Index20_S2	ITS-Index20_S2_L001_R1_001	ITS-Index20_S2_L001_R2_001	2015	mel	Drosophila	November	ACGACTAC	CTACCTGCGGARGGATCA	GAGATCCRTTGYTRAAAGTT	UC Berkeley
RL1105	Lab	SCM	ITS-Index20_S2	ITS-Index20_S2_L001_R1_001	ITS-Index20_S2_L001_R2_001	2015	mel	Drosophila	November	ACGTCAAC	CTACCTGCGGARGGATCA	GAGATCCRTTGYTRAAAGTT	UC Berkeley
RL1106	Lab	SCM	ITS-Index20_S2	ITS-Index20_S2_L001_R1_001	ITS-Index20_S2_L001_R2_001	2015	mel	Drosophila	November	ACTCCAGA	CTACCTGCGGARGGATCA	GAGATCCRTTGYTRAAAGTT	UC Berkeley
RL1107	Lab	SCM	ITS-Index20_S2	ITS-Index20_S2_L001_R1_001	ITS-Index20_S2_L001_R2_001	2015	mel	Drosophila	November	ACTGCACA	CTACCTGCGGARGGATCA	GAGATCCRTTGYTRAAAGTT	UC Berkeley
RL1108	Lab	SCM	ITS-Index20_S2	ITS-Index20_S2_L001_R1_001	ITS-Index20_S2_L001_R2_001	2015	mel	Drosophila	November	AGCAAGCA	CTACCTGCGGARGGATCA	GAGATCCRTTGYTRAAAGTT	UC Berkeley
RL1109	Lab	SCM	ITS-Index20_S2	ITS-Index20_S2_L001_R1_001	ITS-Index20_S2_L001_R2_001	2015	mel	Drosophila	November	AGCTACGT	CTACCTGCGGARGGATCA	GAGATCCRTTGYTRAAAGTT	UC Berkeley
RL1110	Lab	SCM	ITS-Index20_S2	ITS-Index20_S2_L001_R1_001	ITS-Index20_S2_L001_R2_001	2015	mel	Drosophila	November	AGCTTGCA	CTACCTGCGGARGGATCA	GAGATCCRTTGYTRAAAGTT	UC Berkeley
RL1112	Lab	SCM	ITS-Index20_S2	ITS-Index20_S2_L001_R1_001	ITS-Index20_S2_L001_R2_001	2015	mel	Drosophila	November	AGTCGTGT	CTACCTGCGGARGGATCA	GAGATCCRTTGYTRAAAGTT	UC Berkeley
RL1113	Lab	SCM	ITS-Index20_S2	ITS-Index20_S2_L001_R1_001	ITS-Index20_S2_L001_R2_001	2015	mel	Drosophila	November	ACGACTTG	CTACCTGCGGARGGATCA	GAGATCCRTTGYTRAAAGTT	UC Berkeley
RE1101	Office	SCM	ITS-Index20_S2	ITS-Index20_S2_L001_R1_001	ITS-Index20_S2_L001_R2_001	2015	mel	Drosophila	November	ACGTCATG	CTACCTGCGGARGGATCA	GAGATCCRTTGYTRAAAGTT	UC Berkeley
RE1102	Office	SCM	ITS-Index20_S2	ITS-Index20_S2_L001_R1_001	ITS-Index20_S2_L001_R2_001	2015	mel	Drosophila	November	ACTCCTGT	CTACCTGCGGARGGATCA	GAGATCCRTTGYTRAAAGTT	UC Berkeley
RE1103	Office	SCM	ITS-Index20_S2	ITS-Index20_S2_L001_R1_001	ITS-Index20_S2_L001_R2_001	2015	mel	Drosophila	November	ACTGCTCT	CTACCTGCGGARGGATCA	GAGATCCRTTGYTRAAAGTT	UC Berkeley
RW1101	Fermentation	SCM	ITS-Index20_S2	ITS-Index20_S2_L001_R1_001	ITS-Index20_S2_L001_R2_001	2015	mel	Drosophila	November	AGCAAGGT	CTACCTGCGGARGGATCA	GAGATCCRTTGYTRAAAGTT	UC Berkeley
RCB1101	Fermentation	SCM	ITS-Index20_S2	ITS-Index20_S2_L001_R1_001	ITS-Index20_S2_L001_R2_001	2015	mel	Drosophila	November	AGCTAGCT	CTACCTGCGGARGGATCA	GAGATCCRTTGYTRAAAGTT	UC Berkeley
RCB1102	Fermentation	SCM	ITS-Index20_S2	ITS-Index20_S2_L001_R1_001	ITS-Index20_S2_L001_R2_001	2015	mel	Drosophila	November	AGCTTGGT	CTACCTGCGGARGGATCA	GAGATCCRTTGYTRAAAGTT	UC Berkeley
RCB1103	Fermentation	SCM	ITS-Index20_S2	ITS-Index20_S2_L001_R1_001	ITS-Index20_S2_L001_R2_001	2015	mel	Drosophila	November	AGTCTGAC	CTACCTGCGGARGGATCA	GAGATCCRTTGYTRAAAGTT	UC Berkeley
RCC1101	Cellar	SCM	ITS-Index20_S2	ITS-Index20_S2_L001_R1_001	ITS-Index20_S2_L001_R2_001	2015	mel	Drosophila	November	ACGAGAAC	CTACCTGCGGARGGATCA	GAGATCCRTTGYTRAAAGTT	UC Berkeley
RCC1102	Cellar	SCM	ITS-Index20_S2	ITS-Index20_S2_L001_R1_001	ITS-Index20_S2_L001_R2_001	2015	mel	Drosophila	November	ACGTCTAG	CTACCTGCGGARGGATCA	GAGATCCRTTGYTRAAAGTT	UC Berkeley
RCC1103	Cellar	SCM	ITS-Index20_S2	ITS-Index20_S2_L001_R1_001	ITS-Index20_S2_L001_R2_001	2015	mel	Drosophila	November	ACTCGACA	CTACCTGCGGARGGATCA	GAGATCCRTTGYTRAAAGTT	UC Berkeley
RCC1104	Cellar	SCM	ITS-Index20_S2	ITS-Index20_S2_L001_R1_001	ITS-Index20_S2_L001_R2_001	2015	mel	Drosophila	November	ACTGCTGA	CTACCTGCGGARGGATCA	GAGATCCRTTGYTRAAAGTT	UC Berkeley
RCC1105	Cellar	SCM	ITS-Index20_S2	ITS-Index20_S2_L001_R1_001	ITS-Index20_S2_L001_R2_001	2015	mel	Drosophila	November	AGCACAAG	CTACCTGCGGARGGATCA	GAGATCCRTTGYTRAAAGTT	UC Berkeley
RCC1106	Cellar	SCM	ITS-Index20_S2	ITS-Index20_S2_L001_R1_001	ITS-Index20_S2_L001_R2_001	2015	mel	Drosophila	November	AGCTAGGA	CTACCTGCGGARGGATCA	GAGATCCRTTGYTRAAAGTT	UC Berkeley
RCC1109	Cellar	SCM	ITS-Index20_S2	ITS-Index20_S2_L001_R1_001	ITS-Index20_S2_L001_R2_001	2015	mel	Drosophila	November	AGTCACAC	CTACCTGCGGARGGATCA	GAGATCCRTTGYTRAAAGTT	UC Berkeley
Cellar2	Cellar	HLD1	ITS-Index3_S3	ITS-Index3_S3_L001_R1_001	ITS-Index3_S3_L001_R2_001	2015	mel	Drosophila	August	ACGAACCT	CTACCTGCGGARGGATCA	GAGATCCRTTGYTRAAAGTT	UC Berkeley
Cellar3	Cellar	HLD1	ITS-Index3_S3	ITS-Index3_S3_L001_R1_001	ITS-Index3_S3_L001_R2_001	2015	mel	Drosophila	August	ACGATCGT	CTACCTGCGGARGGATCA	GAGATCCRTTGYTRAAAGTT	UC Berkeley
Cellar8	Cellar	HLD1	ITS-Index3_S3	ITS-Index3_S3_L001_R1_001	ITS-Index3_S3_L001_R2_001	2015	mel	Drosophila	August	ACGTTCCT	CTACCTGCGGARGGATCA	GAGATCCRTTGYTRAAAGTT	UC Berkeley
PP2	PomacePile	HLD1	ITS-Index3_S3	ITS-Index3_S3_L001_R1_001	ITS-Index3_S3_L001_R2_001	2015	mel	Drosophila	August	ACTCTGAG	CTACCTGCGGARGGATCA	GAGATCCRTTGYTRAAAGTT	UC Berkeley
PP3	PomacePile	HLD1	ITS-Index3_S3	ITS-Index3_S3_L001_R1_001	ITS-Index3_S3_L001_R2_001	2015	mel	Drosophila	August	ACTGTCTC	CTACCTGCGGARGGATCA	GAGATCCRTTGYTRAAAGTT	UC Berkeley
PP6	PomacePile	HLD1	ITS-Index3_S3	ITS-Index3_S3_L001_R1_001	ITS-Index3_S3_L001_R2_001	2015	mel	Drosophila	August	AGCATCCA	CTACCTGCGGARGGATCA	GAGATCCRTTGYTRAAAGTT	UC Berkeley
PP7	PomacePile	HLD1	ITS-Index3_S3	ITS-Index3_S3_L001_R1_001	ITS-Index3_S3_L001_R2_001	2015	mel	Drosophila	August	AGCTGAAG	CTACCTGCGGARGGATCA	GAGATCCRTTGYTRAAAGTT	UC Berkeley
PP8	PomacePile	HLD1	ITS-Index3_S3	ITS-Index3_S3_L001_R1_001	ITS-Index3_S3_L001_R2_001	2015	mel	Drosophila	August	AGTCCTCT	CTACCTGCGGARGGATCA	GAGATCCRTTGYTRAAAGTT	UC Berkeley
PP9	PomacePile	HLD1	ITS-Index3_S3	ITS-Index3_S3_L001_R1_001	ITS-Index3_S3_L001_R2_001	2015	mel	Drosophila	August	ACGAACGA	CTACCTGCGGARGGATCA	GAGATCCRTTGYTRAAAGTT	UC Berkeley
PP10	PomacePile	HLD1	ITS-Index3_S3	ITS-Index3_S3_L001_R1_001	ITS-Index3_S3_L001_R2_001	2015	mel	Drosophila	August	ACGATGCT	CTACCTGCGGARGGATCA	GAGATCCRTTGYTRAAAGTT	UC Berkeley
CTL.Field.3.29.15	CTL	CTLNEG	ITS-Index3_S3	ITS-Index3_S3_L001_R1_001	ITS-Index3_S3_L001_R2_001	2015	mel	CTL_field	Control	ACGTTCGA	CTACCTGCGGARGGATCA	GAGATCCRTTGYTRAAAGTT	UC Berkeley
Cellar8.2	Cellar	HLD1	ITS-Index3_S3	ITS-Index3_S3_L001_R1_001	ITS-Index3_S3_L001_R2_001	2015	nonmel	Drosophila	August	ACTCTGTC	CTACCTGCGGARGGATCA	GAGATCCRTTGYTRAAAGTT	UC Berkeley
Cellar8.4	Cellar	HLD1	ITS-Index3_S3	ITS-Index3_S3_L001_R1_001	ITS-Index3_S3_L001_R2_001	2015	nonmel	Drosophila	August	ACTGTGAC	CTACCTGCGGARGGATCA	GAGATCCRTTGYTRAAAGTT	UC Berkeley
Cellar8.6	Cellar	HLD1	ITS-Index3_S3	ITS-Index3_S3_L001_R1_001	ITS-Index3_S3_L001_R2_001	2015	nonmel	Drosophila	August	AGCATCGT	CTACCTGCGGARGGATCA	GAGATCCRTTGYTRAAAGTT	UC Berkeley
Plate3.neg	CTL	CTLNEG	ITS-Index3_S3	ITS-Index3_S3_L001_R1_001	ITS-Index3_S3_L001_R2_001	2015	mel	CTL_PCR	Control	AGCTGTAC	CTACCTGCGGARGGATCA	GAGATCCRTTGYTRAAAGTT	UC Berkeley
PP8.35	PomacePile	HLD1	ITS-Index3_S3	ITS-Index3_S3_L001_R1_001	ITS-Index3_S3_L001_R2_001	2015	mel	Drosophila	August	AGTCCTGA	CTACCTGCGGARGGATCA	GAGATCCRTTGYTRAAAGTT	UC Berkeley
PP8.2	PomacePile	HLD1	ITS-Index3_S3	ITS-Index3_S3_L001_R1_001	ITS-Index3_S3_L001_R2_001	2015	mel	Drosophila	August	ACGAAGCA	CTACCTGCGGARGGATCA	GAGATCCRTTGYTRAAAGTT	UC Berkeley
PP8.6	PomacePile	HLD1	ITS-Index3_S3	ITS-Index3_S3_L001_R1_001	ITS-Index3_S3_L001_R2_001	2015	mel	Drosophila	August	ACGATGGA	CTACCTGCGGARGGATCA	GAGATCCRTTGYTRAAAGTT	UC Berkeley
PP8.7	PomacePile	HLD1	ITS-Index3_S3	ITS-Index3_S3_L001_R1_001	ITS-Index3_S3_L001_R2_001	2015	mel	Drosophila	August	ACGTTGCA	CTACCTGCGGARGGATCA	GAGATCCRTTGYTRAAAGTT	UC Berkeley
PP8.8	PomacePile	HLD1	ITS-Index3_S3	ITS-Index3_S3_L001_R1_001	ITS-Index3_S3_L001_R2_001	2015	mel	Drosophila	August	ACTGACAC	CTACCTGCGGARGGATCA	GAGATCCRTTGYTRAAAGTT	UC Berkeley
PP8.10	PomacePile	HLD1	ITS-Index3_S3	ITS-Index3_S3_L001_R1_001	ITS-Index3_S3_L001_R2_001	2015	mel	Drosophila	August	ACTGTGTG	CTACCTGCGGARGGATCA	GAGATCCRTTGYTRAAAGTT	UC Berkeley
PP8.13	PomacePile	HLD1	ITS-Index3_S3	ITS-Index3_S3_L001_R1_001	ITS-Index3_S3_L001_R2_001	2015	mel	Drosophila	August	AGCATGCT	CTACCTGCGGARGGATCA	GAGATCCRTTGYTRAAAGTT	UC Berkeley
PP8.18	PomacePile	HLD1	ITS-Index3_S3	ITS-Index3_S3_L001_R1_001	ITS-Index3_S3_L001_R2_001	2015	mel	Drosophila	August	AGCTGTTG	CTACCTGCGGARGGATCA	GAGATCCRTTGYTRAAAGTT	UC Berkeley
PP8.19	PomacePile	HLD1	ITS-Index3_S3	ITS-Index3_S3_L001_R1_001	ITS-Index3_S3_L001_R2_001	2015	mel	Drosophila	August	AGTCGACT	CTACCTGCGGARGGATCA	GAGATCCRTTGYTRAAAGTT	UC Berkeley
PP8.21	PomacePile	HLD1	ITS-Index3_S3	ITS-Index3_S3_L001_R1_001	ITS-Index3_S3_L001_R2_001	2015	mel	Drosophila	August	ACGACAAG	CTACCTGCGGARGGATCA	GAGATCCRTTGYTRAAAGTT	UC Berkeley
PP8.22	PomacePile	HLD1	ITS-Index3_S3	ITS-Index3_S3_L001_R1_001	ITS-Index3_S3_L001_R2_001	2015	mel	Drosophila	August	ACGTACCA	CTACCTGCGGARGGATCA	GAGATCCRTTGYTRAAAGTT	UC Berkeley
PP8.24	PomacePile	HLD1	ITS-Index3_S3	ITS-Index3_S3_L001_R1_001	ITS-Index3_S3_L001_R2_001	2015	mel	Drosophila	August	ACTCACTC	CTACCTGCGGARGGATCA	GAGATCCRTTGYTRAAAGTT	UC Berkeley
PP8.25	PomacePile	HLD1	ITS-Index3_S3	ITS-Index3_S3_L001_R1_001	ITS-Index3_S3_L001_R2_001	2015	mel	Drosophila	August	ACTGAGAG	CTACCTGCGGARGGATCA	GAGATCCRTTGYTRAAAGTT	UC Berkeley
PP8.26	PomacePile	HLD1	ITS-Index3_S3	ITS-Index3_S3_L001_R1_001	ITS-Index3_S3_L001_R2_001	2015	mel	Drosophila	August	AGCAACCT	CTACCTGCGGARGGATCA	GAGATCCRTTGYTRAAAGTT	UC Berkeley
PP8.28	PomacePile	HLD1	ITS-Index3_S3	ITS-Index3_S3_L001_R1_001	ITS-Index3_S3_L001_R2_001	2015	mel	Drosophila	August	AGCATGGA	CTACCTGCGGARGGATCA	GAGATCCRTTGYTRAAAGTT	UC Berkeley
PP8.29	PomacePile	HLD1	ITS-Index3_S3	ITS-Index3_S3_L001_R1_001	ITS-Index3_S3_L001_R2_001	2015	mel	Drosophila	August	AGCTTCCT	CTACCTGCGGARGGATCA	GAGATCCRTTGYTRAAAGTT	UC Berkeley
PP8.30	PomacePile	HLD1	ITS-Index3_S3	ITS-Index3_S3_L001_R1_001	ITS-Index3_S3_L001_R2_001	2015	mel	Drosophila	August	AGTCGAGA	CTACCTGCGGARGGATCA	GAGATCCRTTGYTRAAAGTT	UC Berkeley
PP9.1	PomacePile	HLD1	ITS-Index3_S3	ITS-Index3_S3_L001_R1_001	ITS-Index3_S3_L001_R2_001	2015	mel	Drosophila	September	ACGACATC	CTACCTGCGGARGGATCA	GAGATCCRTTGYTRAAAGTT	UC Berkeley
PP9.2	PomacePile	HLD1	ITS-Index3_S3	ITS-Index3_S3_L001_R1_001	ITS-Index3_S3_L001_R2_001	2015	mel	Drosophila	September	ACGTACGT	CTACCTGCGGARGGATCA	GAGATCCRTTGYTRAAAGTT	UC Berkeley
PP9.5	PomacePile	HLD1	ITS-Index3_S3	ITS-Index3_S3_L001_R1_001	ITS-Index3_S3_L001_R2_001	2015	mel	Drosophila	September	ACTCAGAC	CTACCTGCGGARGGATCA	GAGATCCRTTGYTRAAAGTT	UC Berkeley
PP9.7	PomacePile	HLD1	ITS-Index3_S3	ITS-Index3_S3_L001_R1_001	ITS-Index3_S3_L001_R2_001	2015	mel	Drosophila	September	ACTGAGTC	CTACCTGCGGARGGATCA	GAGATCCRTTGYTRAAAGTT	UC Berkeley
PP9.9	PomacePile	HLD1	ITS-Index3_S3	ITS-Index3_S3_L001_R1_001	ITS-Index3_S3_L001_R2_001	2015	mel	Drosophila	September	AGCAACGA	CTACCTGCGGARGGATCA	GAGATCCRTTGYTRAAAGTT	UC Berkeley
PP9.10	PomacePile	HLD1	ITS-Index3_S3	ITS-Index3_S3_L001_R1_001	ITS-Index3_S3_L001_R2_001	2015	mel	Drosophila	September	AGCTACCA	CTACCTGCGGARGGATCA	GAGATCCRTTGYTRAAAGTT	UC Berkeley
PP9.11	PomacePile	HLD1	ITS-Index3_S3	ITS-Index3_S3_L001_R1_001	ITS-Index3_S3_L001_R2_001	2015	mel	Drosophila	September	AGCTTCGA	CTACCTGCGGARGGATCA	GAGATCCRTTGYTRAAAGTT	UC Berkeley
PP9.12	PomacePile	HLD1	ITS-Index3_S3	ITS-Index3_S3_L001_R1_001	ITS-Index3_S3_L001_R2_001	2015	mel	Drosophila	September	AGTCGTCA	CTACCTGCGGARGGATCA	GAGATCCRTTGYTRAAAGTT	UC Berkeley
PP9.13	PomacePile	HLD1	ITS-Index3_S3	ITS-Index3_S3_L001_R1_001	ITS-Index3_S3_L001_R2_001	2015	mel	Drosophila	September	ACGACTAC	CTACCTGCGGARGGATCA	GAGATCCRTTGYTRAAAGTT	UC Berkeley
PP9.15	PomacePile	HLD1	ITS-Index3_S3	ITS-Index3_S3_L001_R1_001	ITS-Index3_S3_L001_R2_001	2015	mel	Drosophila	September	ACGTCAAC	CTACCTGCGGARGGATCA	GAGATCCRTTGYTRAAAGTT	UC Berkeley
PP9.16	PomacePile	HLD1	ITS-Index3_S3	ITS-Index3_S3_L001_R1_001	ITS-Index3_S3_L001_R2_001	2015	mel	Drosophila	September	ACTCCAGA	CTACCTGCGGARGGATCA	GAGATCCRTTGYTRAAAGTT	UC Berkeley
PP9.17	PomacePile	HLD1	ITS-Index3_S3	ITS-Index3_S3_L001_R1_001	ITS-Index3_S3_L001_R2_001	2015	mel	Drosophila	September	ACTGCACA	CTACCTGCGGARGGATCA	GAGATCCRTTGYTRAAAGTT	UC Berkeley
PP9.19	PomacePile	HLD1	ITS-Index3_S3	ITS-Index3_S3_L001_R1_001	ITS-Index3_S3_L001_R2_001	2015	mel	Drosophila	September	AGCAAGCA	CTACCTGCGGARGGATCA	GAGATCCRTTGYTRAAAGTT	UC Berkeley
PP9.20	PomacePile	HLD1	ITS-Index3_S3	ITS-Index3_S3_L001_R1_001	ITS-Index3_S3_L001_R2_001	2015	mel	Drosophila	September	AGCTACGT	CTACCTGCGGARGGATCA	GAGATCCRTTGYTRAAAGTT	UC Berkeley
PP9.21	PomacePile	HLD1	ITS-Index3_S3	ITS-Index3_S3_L001_R1_001	ITS-Index3_S3_L001_R2_001	2015	mel	Drosophila	September	AGCTTGCA	CTACCTGCGGARGGATCA	GAGATCCRTTGYTRAAAGTT	UC Berkeley
PP9.22	PomacePile	HLD1	ITS-Index3_S3	ITS-Index3_S3_L001_R1_001	ITS-Index3_S3_L001_R2_001	2015	mel	Drosophila	September	AGTCGTGT	CTACCTGCGGARGGATCA	GAGATCCRTTGYTRAAAGTT	UC Berkeley
RCC1112	Cellar	SCM	ITS-Index3_S3	ITS-Index3_S3_L001_R1_001	ITS-Index3_S3_L001_R2_001	2015	mel	Drosophila	November	ACGACTTG	CTACCTGCGGARGGATCA	GAGATCCRTTGYTRAAAGTT	UC Berkeley
RCC1113	Cellar	SCM	ITS-Index3_S3	ITS-Index3_S3_L001_R1_001	ITS-Index3_S3_L001_R2_001	2015	mel	Drosophila	November	ACGTCATG	CTACCTGCGGARGGATCA	GAGATCCRTTGYTRAAAGTT	UC Berkeley
RCC1114	Cellar	SCM	ITS-Index3_S3	ITS-Index3_S3_L001_R1_001	ITS-Index3_S3_L001_R2_001	2015	mel	Drosophila	November	ACTCCTGT	CTACCTGCGGARGGATCA	GAGATCCRTTGYTRAAAGTT	UC Berkeley
RCH1101	Cellar	SCM	ITS-Index3_S3	ITS-Index3_S3_L001_R1_001	ITS-Index3_S3_L001_R2_001	2015	mel	Drosophila	November	ACTGCTCT	CTACCTGCGGARGGATCA	GAGATCCRTTGYTRAAAGTT	UC Berkeley
OreR23	CTL	CTLPOS	ITS-Index3_S3	ITS-Index3_S3_L001_R1_001	ITS-Index3_S3_L001_R2_001	2015	mel	Drosophila	Control	AGCAAGGT	CTACCTGCGGARGGATCA	GAGATCCRTTGYTRAAAGTT	UC Berkeley
RCV1101	Cellar	SCM	ITS-Index3_S3	ITS-Index3_S3_L001_R1_001	ITS-Index3_S3_L001_R2_001	2015	mel	Drosophila	November	AGCTAGCT	CTACCTGCGGARGGATCA	GAGATCCRTTGYTRAAAGTT	UC Berkeley
RCV1102	Cellar	SCM	ITS-Index3_S3	ITS-Index3_S3_L001_R1_001	ITS-Index3_S3_L001_R2_001	2015	mel	Drosophila	November	AGCTTGGT	CTACCTGCGGARGGATCA	GAGATCCRTTGYTRAAAGTT	UC Berkeley
RCV1104	Cellar	SCM	ITS-Index3_S3	ITS-Index3_S3_L001_R1_001	ITS-Index3_S3_L001_R2_001	2015	mel	Drosophila	November	AGTCTGAC	CTACCTGCGGARGGATCA	GAGATCCRTTGYTRAAAGTT	UC Berkeley
PP9.23	PomacePile	HLD1	ITS-Index3_S3	ITS-Index3_S3_L001_R1_001	ITS-Index3_S3_L001_R2_001	2015	mel	Drosophila	September	ACGAGAAC	CTACCTGCGGARGGATCA	GAGATCCRTTGYTRAAAGTT	UC Berkeley
PP9.26	PomacePile	HLD1	ITS-Index3_S3	ITS-Index3_S3_L001_R1_001	ITS-Index3_S3_L001_R2_001	2015	mel	Drosophila	September	ACGTCTAG	CTACCTGCGGARGGATCA	GAGATCCRTTGYTRAAAGTT	UC Berkeley
PP9.30	PomacePile	HLD1	ITS-Index3_S3	ITS-Index3_S3_L001_R1_001	ITS-Index3_S3_L001_R2_001	2015	mel	Drosophila	September	ACTCGACA	CTACCTGCGGARGGATCA	GAGATCCRTTGYTRAAAGTT	UC Berkeley
PP9.31	PomacePile	HLD1	ITS-Index3_S3	ITS-Index3_S3_L001_R1_001	ITS-Index3_S3_L001_R2_001	2015	mel	Drosophila	September	ACTGCTGA	CTACCTGCGGARGGATCA	GAGATCCRTTGYTRAAAGTT	UC Berkeley
PP9.32	PomacePile	HLD1	ITS-Index3_S3	ITS-Index3_S3_L001_R1_001	ITS-Index3_S3_L001_R2_001	2015	mel	Drosophila	September	AGCACAAG	CTACCTGCGGARGGATCA	GAGATCCRTTGYTRAAAGTT	UC Berkeley
PP9.33	PomacePile	HLD1	ITS-Index3_S3	ITS-Index3_S3_L001_R1_001	ITS-Index3_S3_L001_R2_001	2015	mel	Drosophila	September	AGCTAGGA	CTACCTGCGGARGGATCA	GAGATCCRTTGYTRAAAGTT	UC Berkeley
PP9.35	PomacePile	HLD1	ITS-Index3_S3	ITS-Index3_S3_L001_R1_001	ITS-Index3_S3_L001_R2_001	2015	nonmel	Drosophila	September	AGTCACAC	CTACCTGCGGARGGATCA	GAGATCCRTTGYTRAAAGTT	UC Berkeley
A15Cellar9.1	Cellar	HLD1	ITS-Index22_S4	ITS-Index22_S4_L001_R1_001	ITS-Index22_S4_L001_R2_001	2015	nonmel	Drosophila	September	ACGAACCT	CTACCTGCGGARGGATCA	GAGATCCRTTGYTRAAAGTT	UC Berkeley
A15Cellar9.3	Cellar	HLD1	ITS-Index22_S4	ITS-Index22_S4_L001_R1_001	ITS-Index22_S4_L001_R2_001	2015	nonmel	Drosophila	September	ACGATCGT	CTACCTGCGGARGGATCA	GAGATCCRTTGYTRAAAGTT	UC Berkeley
A15Cellar9.4	Cellar	HLD1	ITS-Index22_S4	ITS-Index22_S4_L001_R1_001	ITS-Index22_S4_L001_R2_001	2015	nonmel	Drosophila	September	ACGTTCCT	CTACCTGCGGARGGATCA	GAGATCCRTTGYTRAAAGTT	UC Berkeley
A15PP102	PomacePile	HLD1	ITS-Index22_S4	ITS-Index22_S4_L001_R1_001	ITS-Index22_S4_L001_R2_001	2015	mel	Drosophila	October	ACTCTGAG	CTACCTGCGGARGGATCA	GAGATCCRTTGYTRAAAGTT	UC Berkeley
A15PP103	PomacePile	HLD1	ITS-Index22_S4	ITS-Index22_S4_L001_R1_001	ITS-Index22_S4_L001_R2_001	2015	mel	Drosophila	October	ACTGTCTC	CTACCTGCGGARGGATCA	GAGATCCRTTGYTRAAAGTT	UC Berkeley
A15PP105	PomacePile	HLD1	ITS-Index22_S4	ITS-Index22_S4_L001_R1_001	ITS-Index22_S4_L001_R2_001	2015	mel	Drosophila	October	AGCATCCA	CTACCTGCGGARGGATCA	GAGATCCRTTGYTRAAAGTT	UC Berkeley
A15PP106	PomacePile	HLD1	ITS-Index22_S4	ITS-Index22_S4_L001_R1_001	ITS-Index22_S4_L001_R2_001	2015	mel	Drosophila	October	AGCTGAAG	CTACCTGCGGARGGATCA	GAGATCCRTTGYTRAAAGTT	UC Berkeley
A15PP107	PomacePile	HLD1	ITS-Index22_S4	ITS-Index22_S4_L001_R1_001	ITS-Index22_S4_L001_R2_001	2015	mel	Drosophila	October	AGTCCTCT	CTACCTGCGGARGGATCA	GAGATCCRTTGYTRAAAGTT	UC Berkeley
A15PP108	PomacePile	HLD1	ITS-Index22_S4	ITS-Index22_S4_L001_R1_001	ITS-Index22_S4_L001_R2_001	2015	mel	Drosophila	October	ACGAACGA	CTACCTGCGGARGGATCA	GAGATCCRTTGYTRAAAGTT	UC Berkeley
A15PP109	PomacePile	HLD1	ITS-Index22_S4	ITS-Index22_S4_L001_R1_001	ITS-Index22_S4_L001_R2_001	2015	mel	Drosophila	October	ACGATGCT	CTACCTGCGGARGGATCA	GAGATCCRTTGYTRAAAGTT	UC Berkeley
A15PP1010	PomacePile	HLD1	ITS-Index22_S4	ITS-Index22_S4_L001_R1_001	ITS-Index22_S4_L001_R2_001	2015	mel	Drosophila	October	ACGTTCGA	CTACCTGCGGARGGATCA	GAGATCCRTTGYTRAAAGTT	UC Berkeley
A15PP1011	PomacePile	HLD1	ITS-Index22_S4	ITS-Index22_S4_L001_R1_001	ITS-Index22_S4_L001_R2_001	2015	mel	Drosophila	October	ACTCTGTC	CTACCTGCGGARGGATCA	GAGATCCRTTGYTRAAAGTT	UC Berkeley
A15PP1014	PomacePile	HLD1	ITS-Index22_S4	ITS-Index22_S4_L001_R1_001	ITS-Index22_S4_L001_R2_001	2015	mel	Drosophila	October	ACTGTGAC	CTACCTGCGGARGGATCA	GAGATCCRTTGYTRAAAGTT	UC Berkeley
A15PP1017	PomacePile	HLD1	ITS-Index22_S4	ITS-Index22_S4_L001_R1_001	ITS-Index22_S4_L001_R2_001	2015	mel	Drosophila	October	AGCATCGT	CTACCTGCGGARGGATCA	GAGATCCRTTGYTRAAAGTT	UC Berkeley
A15PP1018	PomacePile	HLD1	ITS-Index22_S4	ITS-Index22_S4_L001_R1_001	ITS-Index22_S4_L001_R2_001	2015	mel	Drosophila	October	AGCTGTAC	CTACCTGCGGARGGATCA	GAGATCCRTTGYTRAAAGTT	UC Berkeley
A15PP1019	PomacePile	HLD1	ITS-Index22_S4	ITS-Index22_S4_L001_R1_001	ITS-Index22_S4_L001_R2_001	2015	mel	Drosophila	October	AGTCCTGA	CTACCTGCGGARGGATCA	GAGATCCRTTGYTRAAAGTT	UC Berkeley
A15PP1022	PomacePile	HLD1	ITS-Index22_S4	ITS-Index22_S4_L001_R1_001	ITS-Index22_S4_L001_R2_001	2015	mel	Drosophila	October	ACGAAGCA	CTACCTGCGGARGGATCA	GAGATCCRTTGYTRAAAGTT	UC Berkeley
A15PP1023	PomacePile	HLD1	ITS-Index22_S4	ITS-Index22_S4_L001_R1_001	ITS-Index22_S4_L001_R2_001	2015	mel	Drosophila	October	ACGATGGA	CTACCTGCGGARGGATCA	GAGATCCRTTGYTRAAAGTT	UC Berkeley
A15PP1025	PomacePile	HLD1	ITS-Index22_S4	ITS-Index22_S4_L001_R1_001	ITS-Index22_S4_L001_R2_001	2015	mel	Drosophila	October	ACGTTGCA	CTACCTGCGGARGGATCA	GAGATCCRTTGYTRAAAGTT	UC Berkeley
A15PP1026	PomacePile	HLD1	ITS-Index22_S4	ITS-Index22_S4_L001_R1_001	ITS-Index22_S4_L001_R2_001	2015	mel	Drosophila	October	ACTGACAC	CTACCTGCGGARGGATCA	GAGATCCRTTGYTRAAAGTT	UC Berkeley
A15PP1027	PomacePile	HLD1	ITS-Index22_S4	ITS-Index22_S4_L001_R1_001	ITS-Index22_S4_L001_R2_001	2015	mel	Drosophila	October	ACTGTGTG	CTACCTGCGGARGGATCA	GAGATCCRTTGYTRAAAGTT	UC Berkeley
A15PP1028	PomacePile	HLD1	ITS-Index22_S4	ITS-Index22_S4_L001_R1_001	ITS-Index22_S4_L001_R2_001	2015	mel	Drosophila	October	AGCATGCT	CTACCTGCGGARGGATCA	GAGATCCRTTGYTRAAAGTT	UC Berkeley
A15PP1029	PomacePile	HLD1	ITS-Index22_S4	ITS-Index22_S4_L001_R1_001	ITS-Index22_S4_L001_R2_001	2015	mel	Drosophila	October	AGCTGTTG	CTACCTGCGGARGGATCA	GAGATCCRTTGYTRAAAGTT	UC Berkeley
A15PP1030	PomacePile	HLD1	ITS-Index22_S4	ITS-Index22_S4_L001_R1_001	ITS-Index22_S4_L001_R2_001	2015	mel	Drosophila	October	AGTCGACT	CTACCTGCGGARGGATCA	GAGATCCRTTGYTRAAAGTT	UC Berkeley
A15PP1031	PomacePile	HLD1	ITS-Index22_S4	ITS-Index22_S4_L001_R1_001	ITS-Index22_S4_L001_R2_001	2015	mel	Drosophila	October	ACGACAAG	CTACCTGCGGARGGATCA	GAGATCCRTTGYTRAAAGTT	UC Berkeley
A15PP1034	PomacePile	HLD1	ITS-Index22_S4	ITS-Index22_S4_L001_R1_001	ITS-Index22_S4_L001_R2_001	2015	mel	Drosophila	October	ACGTACCA	CTACCTGCGGARGGATCA	GAGATCCRTTGYTRAAAGTT	UC Berkeley
A15PP1035	PomacePile	HLD1	ITS-Index22_S4	ITS-Index22_S4_L001_R1_001	ITS-Index22_S4_L001_R2_001	2015	mel	Drosophila	October	ACTCACTC	CTACCTGCGGARGGATCA	GAGATCCRTTGYTRAAAGTT	UC Berkeley
A15PP1036	PomacePile	HLD1	ITS-Index22_S4	ITS-Index22_S4_L001_R1_001	ITS-Index22_S4_L001_R2_001	2015	mel	Drosophila	October	ACTGAGAG	CTACCTGCGGARGGATCA	GAGATCCRTTGYTRAAAGTT	UC Berkeley
A15PP1037	PomacePile	HLD1	ITS-Index22_S4	ITS-Index22_S4_L001_R1_001	ITS-Index22_S4_L001_R2_001	2015	mel	Drosophila	October	AGCAACCT	CTACCTGCGGARGGATCA	GAGATCCRTTGYTRAAAGTT	UC Berkeley
A15PP1038	PomacePile	HLD1	ITS-Index22_S4	ITS-Index22_S4_L001_R1_001	ITS-Index22_S4_L001_R2_001	2015	mel	Drosophila	October	AGCATGGA	CTACCTGCGGARGGATCA	GAGATCCRTTGYTRAAAGTT	UC Berkeley
A15Plate4.neg	CTL	CTLNEG	ITS-Index22_S4	ITS-Index22_S4_L001_R1_001	ITS-Index22_S4_L001_R2_001	2015	mel	CTL_PCR	Control	AGCTTCCT	CTACCTGCGGARGGATCA	GAGATCCRTTGYTRAAAGTT	UC Berkeley
A15CL102	Cellar	HLD1	ITS-Index22_S4	ITS-Index22_S4_L001_R1_001	ITS-Index22_S4_L001_R2_001	2015	nonmel	Drosophila	October	AGTCGAGA	CTACCTGCGGARGGATCA	GAGATCCRTTGYTRAAAGTT	UC Berkeley
A15CL104	Cellar	HLD1	ITS-Index22_S4	ITS-Index22_S4_L001_R1_001	ITS-Index22_S4_L001_R2_001	2015	nonmel	Drosophila	October	ACGACATC	CTACCTGCGGARGGATCA	GAGATCCRTTGYTRAAAGTT	UC Berkeley
A15CL105	Cellar	HLD1	ITS-Index22_S4	ITS-Index22_S4_L001_R1_001	ITS-Index22_S4_L001_R2_001	2015	mel	Drosophila	October	ACGTACGT	CTACCTGCGGARGGATCA	GAGATCCRTTGYTRAAAGTT	UC Berkeley
A15CL106	Cellar	HLD1	ITS-Index22_S4	ITS-Index22_S4_L001_R1_001	ITS-Index22_S4_L001_R2_001	2015	mel	Drosophila	October	ACTCAGAC	CTACCTGCGGARGGATCA	GAGATCCRTTGYTRAAAGTT	UC Berkeley
A15CL108	Cellar	HLD1	ITS-Index22_S4	ITS-Index22_S4_L001_R1_001	ITS-Index22_S4_L001_R2_001	2015	mel	Drosophila	October	ACTGAGTC	CTACCTGCGGARGGATCA	GAGATCCRTTGYTRAAAGTT	UC Berkeley
A15CL109	Cellar	HLD1	ITS-Index22_S4	ITS-Index22_S4_L001_R1_001	ITS-Index22_S4_L001_R2_001	2015	mel	Drosophila	October	AGCAACGA	CTACCTGCGGARGGATCA	GAGATCCRTTGYTRAAAGTT	UC Berkeley
A15CL1010	Cellar	HLD1	ITS-Index22_S4	ITS-Index22_S4_L001_R1_001	ITS-Index22_S4_L001_R2_001	2015	mel	Drosophila	October	AGCTACCA	CTACCTGCGGARGGATCA	GAGATCCRTTGYTRAAAGTT	UC Berkeley
A15CL1013	Cellar	HLD1	ITS-Index22_S4	ITS-Index22_S4_L001_R1_001	ITS-Index22_S4_L001_R2_001	2015	mel	Drosophila	October	AGTCGTCA	CTACCTGCGGARGGATCA	GAGATCCRTTGYTRAAAGTT	UC Berkeley
A15CL1014	Cellar	HLD1	ITS-Index22_S4	ITS-Index22_S4_L001_R1_001	ITS-Index22_S4_L001_R2_001	2015	mel	Drosophila	October	ACGACTAC	CTACCTGCGGARGGATCA	GAGATCCRTTGYTRAAAGTT	UC Berkeley
A15CL1017	Cellar	HLD1	ITS-Index22_S4	ITS-Index22_S4_L001_R1_001	ITS-Index22_S4_L001_R2_001	2015	mel	Drosophila	October	ACGTCAAC	CTACCTGCGGARGGATCA	GAGATCCRTTGYTRAAAGTT	UC Berkeley
A15CL1019	Cellar	HLD1	ITS-Index22_S4	ITS-Index22_S4_L001_R1_001	ITS-Index22_S4_L001_R2_001	2015	mel	Drosophila	October	ACTCCAGA	CTACCTGCGGARGGATCA	GAGATCCRTTGYTRAAAGTT	UC Berkeley
A15CL1022	Cellar	HLD1	ITS-Index22_S4	ITS-Index22_S4_L001_R1_001	ITS-Index22_S4_L001_R2_001	2015	mel	Drosophila	October	ACTGCACA	CTACCTGCGGARGGATCA	GAGATCCRTTGYTRAAAGTT	UC Berkeley
A15CL1023	Cellar	HLD1	ITS-Index22_S4	ITS-Index22_S4_L001_R1_001	ITS-Index22_S4_L001_R2_001	2015	mel	Drosophila	October	AGCAAGCA	CTACCTGCGGARGGATCA	GAGATCCRTTGYTRAAAGTT	UC Berkeley
A15CTL.Field.3.19.15	CTL	CTLNEG	ITS-Index22_S4	ITS-Index22_S4_L001_R1_001	ITS-Index22_S4_L001_R2_001	2015	mel	CTL_field	Control	AGCTACGT	CTACCTGCGGARGGATCA	GAGATCCRTTGYTRAAAGTT	UC Berkeley
A15OreRrio3	CTL	CTLPOS	ITS-Index22_S4	ITS-Index22_S4_L001_R1_001	ITS-Index22_S4_L001_R2_001	2015	mel	Drosophila	Control	AGCTTGCA	CTACCTGCGGARGGATCA	GAGATCCRTTGYTRAAAGTT	UC Berkeley
A15OreR24	CTL	CTLPOS	ITS-Index22_S4	ITS-Index22_S4_L001_R1_001	ITS-Index22_S4_L001_R2_001	2015	mel	Drosophila	Control	AGTCGTGT	CTACCTGCGGARGGATCA	GAGATCCRTTGYTRAAAGTT	UC Berkeley
A15ZNL101	Cellar	HLD1	ITS-Index22_S4	ITS-Index22_S4_L001_R1_001	ITS-Index22_S4_L001_R2_001	2015	mel	Drosophila	October	ACGACTTG	CTACCTGCGGARGGATCA	GAGATCCRTTGYTRAAAGTT	UC Berkeley
A15ZNL102	Cellar	HLD1	ITS-Index22_S4	ITS-Index22_S4_L001_R1_001	ITS-Index22_S4_L001_R2_001	2015	mel	Drosophila	October	ACGTCATG	CTACCTGCGGARGGATCA	GAGATCCRTTGYTRAAAGTT	UC Berkeley
A15ZNL103	Cellar	HLD1	ITS-Index22_S4	ITS-Index22_S4_L001_R1_001	ITS-Index22_S4_L001_R2_001	2015	mel	Drosophila	October	ACTCCTGT	CTACCTGCGGARGGATCA	GAGATCCRTTGYTRAAAGTT	UC Berkeley
A15ZNL104	Cellar	HLD1	ITS-Index22_S4	ITS-Index22_S4_L001_R1_001	ITS-Index22_S4_L001_R2_001	2015	mel	Drosophila	October	ACTGCTCT	CTACCTGCGGARGGATCA	GAGATCCRTTGYTRAAAGTT	UC Berkeley
A15ZNL106	Cellar	HLD1	ITS-Index22_S4	ITS-Index22_S4_L001_R1_001	ITS-Index22_S4_L001_R2_001	2015	mel	Drosophila	October	AGCAAGGT	CTACCTGCGGARGGATCA	GAGATCCRTTGYTRAAAGTT	UC Berkeley
A15ZNL107	Cellar	HLD1	ITS-Index22_S4	ITS-Index22_S4_L001_R1_001	ITS-Index22_S4_L001_R2_001	2015	mel	Drosophila	October	AGCTAGCT	CTACCTGCGGARGGATCA	GAGATCCRTTGYTRAAAGTT	UC Berkeley
A15ZNL108	Cellar	HLD1	ITS-Index22_S4	ITS-Index22_S4_L001_R1_001	ITS-Index22_S4_L001_R2_001	2015	mel	Drosophila	October	AGCTTGGT	CTACCTGCGGARGGATCA	GAGATCCRTTGYTRAAAGTT	UC Berkeley
A15ZNL1011	Cellar	HLD1	ITS-Index22_S4	ITS-Index22_S4_L001_R1_001	ITS-Index22_S4_L001_R2_001	2015	mel	Drosophila	October	AGTCTGAC	CTACCTGCGGARGGATCA	GAGATCCRTTGYTRAAAGTT	UC Berkeley
A15ZNL1012	Cellar	HLD1	ITS-Index22_S4	ITS-Index22_S4_L001_R1_001	ITS-Index22_S4_L001_R2_001	2015	mel	Drosophila	October	ACGAGAAC	CTACCTGCGGARGGATCA	GAGATCCRTTGYTRAAAGTT	UC Berkeley
A15CTL.Field.4.13.16	CTL	CTLNEG	ITS-Index22_S4	ITS-Index22_S4_L001_R1_001	ITS-Index22_S4_L001_R2_001	2015	mel	CTL_field	Control	ACGTCTAG	CTACCTGCGGARGGATCA	GAGATCCRTTGYTRAAAGTT	UC Berkeley
A15OreRrio1	CTL	CTLPOS	ITS-Index22_S4	ITS-Index22_S4_L001_R1_001	ITS-Index22_S4_L001_R2_001	2015	mel	Drosophila	Control	ACTCGACA	CTACCTGCGGARGGATCA	GAGATCCRTTGYTRAAAGTT	UC Berkeley
A15MC1	CTL	CTLPOS	ITS-Index22_S4	ITS-Index22_S4_L001_R1_001	ITS-Index22_S4_L001_R2_001	2015	mel	CTL_mock	Control	ACTGCTGA	CTACCTGCGGARGGATCA	GAGATCCRTTGYTRAAAGTT	UC Berkeley
A15MC2	CTL	CTLPOS	ITS-Index22_S4	ITS-Index22_S4_L001_R1_001	ITS-Index22_S4_L001_R2_001	2015	mel	CTL_mock	Control	AGCACAAG	CTACCTGCGGARGGATCA	GAGATCCRTTGYTRAAAGTT	UC Berkeley
A15MC3	CTL	CTLPOS	ITS-Index22_S4	ITS-Index22_S4_L001_R1_001	ITS-Index22_S4_L001_R2_001	2015	mel	CTL_mock	Control	AGCTAGGA	CTACCTGCGGARGGATCA	GAGATCCRTTGYTRAAAGTT	UC Berkeley
A15OreRrio2	CTL	CTLPOS	ITS-Index22_S4	ITS-Index22_S4_L001_R1_001	ITS-Index22_S4_L001_R2_001	2015	mel	Drosophila	Control	AGTCACAC	CTACCTGCGGARGGATCA	GAGATCCRTTGYTRAAAGTT	UC Berkeley
DV19	Fermentation	HLD2	DV16_S2	DV16_S2_L001_R1_001	DV16_S2_L001_R2_001	2016	mel	Drosophila	October	AGCATCGT	CTACCTGCGGARGGATCA	GAGATCCRTTGYTRAAAGTT	UC Davis
DV18	Fermentation	HLD2	DV16_S2	DV16_S2_L001_R1_001	DV16_S2_L001_R2_001	2016	mel	Drosophila	October	ACTGTGAC	CTACCTGCGGARGGATCA	GAGATCCRTTGYTRAAAGTT	UC Davis
DV54	PomacePile	HLD2	DV16_S2	DV16_S2_L001_R1_001	DV16_S2_L001_R2_001	2016	mel	Drosophila	October	ACTCCAGA	CTACCTGCGGARGGATCA	GAGATCCRTTGYTRAAAGTT	UC Davis
DV11	Fermentation	HLD2	DV16_S2	DV16_S2_L001_R1_001	DV16_S2_L001_R2_001	2016	mel	Drosophila	October	AGCTGAAG	CTACCTGCGGARGGATCA	GAGATCCRTTGYTRAAAGTT	UC Davis
DV10	Fermentation	HLD2	DV16_S2	DV16_S2_L001_R1_001	DV16_S2_L001_R2_001	2016	mel	Drosophila	October	AGCATCCA	CTACCTGCGGARGGATCA	GAGATCCRTTGYTRAAAGTT	UC Davis
DV13	Fermentation	HLD2	DV16_S2	DV16_S2_L001_R1_001	DV16_S2_L001_R2_001	2016	mel	Drosophila	October	ACGAACGA	CTACCTGCGGARGGATCA	GAGATCCRTTGYTRAAAGTT	UC Davis
DV12	Fermentation	HLD2	DV16_S2	DV16_S2_L001_R1_001	DV16_S2_L001_R2_001	2016	mel	Drosophila	October	AGTCCTCT	CTACCTGCGGARGGATCA	GAGATCCRTTGYTRAAAGTT	UC Davis
DV15	Fermentation	HLD2	DV16_S2	DV16_S2_L001_R1_001	DV16_S2_L001_R2_001	2016	mel	Drosophila	October	ACGATGCT	CTACCTGCGGARGGATCA	GAGATCCRTTGYTRAAAGTT	UC Davis
DV57	PomacePile	HLD2	DV16_S2	DV16_S2_L001_R1_001	DV16_S2_L001_R2_001	2016	mel	Drosophila	October	AGCTACGT	CTACCTGCGGARGGATCA	GAGATCCRTTGYTRAAAGTT	UC Davis
DV17	Fermentation	HLD2	DV16_S2	DV16_S2_L001_R1_001	DV16_S2_L001_R2_001	2016	mel	Drosophila	October	ACTCTGTC	CTACCTGCGGARGGATCA	GAGATCCRTTGYTRAAAGTT	UC Davis
OampCTL2	CTL	CTLNEG	O16_S1	O16_S1_L001_R1_001	O16_S1_L001_R2_001	2016	mel	CTL_PCR	Control	AGTCTGTG	CTACCTGCGGARGGATCA	GAGATCCRTTGYTRAAAGTT	UC Davis
OampCTL1	CTL	CTLNEG	O16_S1	O16_S1_L001_R1_001	O16_S1_L001_R2_001	2016	mel	CTL_PCR	Control	ACGATGCT	CTACCTGCGGARGGATCA	GAGATCCRTTGYTRAAAGTT	UC Davis
O7	Cellar	EBO	O16_S1	O16_S1_L001_R1_001	O16_S1_L001_R2_001	2016	mel	Drosophila	October	AGCATCCA	CTACCTGCGGARGGATCA	GAGATCCRTTGYTRAAAGTT	UC Davis
PP1023	PomacePile	HLD1	ITS-Index22_S4	ITS-Index22_S4_L001_R1_001	ITS-Index22_S4_L001_R2_001	2015	mel	Drosophila	November	ACGATGGA	CTACCTGCGGARGGATCA	GAGATCCRTTGYTRAAAGTT	UC Berkeley
O3	Cellar	EBO	O16_S1	O16_S1_L001_R1_001	O16_S1_L001_R2_001	2016	mel	Drosophila	October	ACGTTCCT	CTACCTGCGGARGGATCA	GAGATCCRTTGYTRAAAGTT	UC Davis
O2	Cellar	EBO	O16_S1	O16_S1_L001_R1_001	O16_S1_L001_R2_001	2016	mel	Drosophila	October	ACGATCGT	CTACCTGCGGARGGATCA	GAGATCCRTTGYTRAAAGTT	UC Davis
O1	Cellar	EBO	O16_S1	O16_S1_L001_R1_001	O16_S1_L001_R2_001	2016	mel	Drosophila	October	ACGAACCT	CTACCTGCGGARGGATCA	GAGATCCRTTGYTRAAAGTT	UC Davis
O28	PomacePile	EBO	O16_S1	O16_S1_L001_R1_001	O16_S1_L001_R2_001	2016	nonmel	Drosophila	October	ACGACAAG	CTACCTGCGGARGGATCA	GAGATCCRTTGYTRAAAGTT	UC Davis
O29	PomacePile	EBO	O16_S1	O16_S1_L001_R1_001	O16_S1_L001_R2_001	2016	nonmel	Drosophila	October	ACGTACCA	CTACCTGCGGARGGATCA	GAGATCCRTTGYTRAAAGTT	UC Davis
O26	PomacePile	EBO	O16_S1	O16_S1_L001_R1_001	O16_S1_L001_R2_001	2016	nonmel	Drosophila	October	AGCTGTTG	CTACCTGCGGARGGATCA	GAGATCCRTTGYTRAAAGTT	UC Davis
O27	PomacePile	EBO	O16_S1	O16_S1_L001_R1_001	O16_S1_L001_R2_001	2016	nonmel	Drosophila	October	AGTCGACT	CTACCTGCGGARGGATCA	GAGATCCRTTGYTRAAAGTT	UC Davis
O25	PomacePile	EBO	O16_S1	O16_S1_L001_R1_001	O16_S1_L001_R2_001	2016	nonmel	Drosophila	October	AGCATGCT	CTACCTGCGGARGGATCA	GAGATCCRTTGYTRAAAGTT	UC Davis
O22	PomacePile	EBO	O16_S1	O16_S1_L001_R1_001	O16_S1_L001_R2_001	2016	nonmel	Drosophila	October	ACGTTGCA	CTACCTGCGGARGGATCA	GAGATCCRTTGYTRAAAGTT	UC Davis
O23	PomacePile	EBO	O16_S1	O16_S1_L001_R1_001	O16_S1_L001_R2_001	2016	nonmel	Drosophila	October	ACTGACAC	CTACCTGCGGARGGATCA	GAGATCCRTTGYTRAAAGTT	UC Davis
O21	PomacePile	EBO	O16_S1	O16_S1_L001_R1_001	O16_S1_L001_R2_001	2016	nonmel	Drosophila	October	ACGATGGA	CTACCTGCGGARGGATCA	GAGATCCRTTGYTRAAAGTT	UC Davis
LS36	Fermentation	HLD1	LS16_S4	LS16_S4_L001_R1_001	LS16_S4_L001_R2_001	2016	mel	Drosophila	November	AGCATGGA	CTACCTGCGGARGGATCA	GAGATCCRTTGYTRAAAGTT	UC Davis
CL1023	Cellar	HLD1	ITS-Index22_S4	ITS-Index22_S4_L001_R1_001	ITS-Index22_S4_L001_R2_001	2015	mel	Drosophila	November	AGCAAGCA	CTACCTGCGGARGGATCA	GAGATCCRTTGYTRAAAGTT	UC Berkeley
MB58	PomacePile	SCM	MB16_S3	MB16_S3_L001_R1_001	MB16_S3_L001_R2_001	2016	mel	Drosophila	November	AGTCACAC	CTACCTGCGGARGGATCA	GAGATCCRTTGYTRAAAGTT	UC Davis
LS35	Fermentation	HLD1	LS16_S4	LS16_S4_L001_R1_001	LS16_S4_L001_R2_001	2016	mel	Drosophila	November	AGCAACCT	CTACCTGCGGARGGATCA	GAGATCCRTTGYTRAAAGTT	UC Davis
LS32	Fermentation	HLD1	LS16_S4	LS16_S4_L001_R1_001	LS16_S4_L001_R2_001	2016	mel	Drosophila	November	ACTCACTC	CTACCTGCGGARGGATCA	GAGATCCRTTGYTRAAAGTT	UC Davis
DV62	PomacePile	HLD2	DV16_S2	DV16_S2_L001_R1_001	DV16_S2_L001_R2_001	2016	mel	Drosophila	October	ACTCCTGT	CTACCTGCGGARGGATCA	GAGATCCRTTGYTRAAAGTT	UC Davis
LS30	Fermentation	HLD1	LS16_S4	LS16_S4_L001_R1_001	LS16_S4_L001_R2_001	2016	mel	Drosophila	November	ACGTACCA	CTACCTGCGGARGGATCA	GAGATCCRTTGYTRAAAGTT	UC Davis
LS64	PomacePile	HLD1	LS16_S4	LS16_S4_L001_R1_001	LS16_S4_L001_R2_001	2016	mel	Drosophila	November	AGCTTGGT	CTACCTGCGGARGGATCA	GAGATCCRTTGYTRAAAGTT	UC Davis
MB52	PomacePile	SCM	MB16_S3	MB16_S3_L001_R1_001	MB16_S3_L001_R2_001	2016	mel	Drosophila	November	ACTCGACA	CTACCTGCGGARGGATCA	GAGATCCRTTGYTRAAAGTT	UC Davis
MB53	PomacePile	SCM	MB16_S3	MB16_S3_L001_R1_001	MB16_S3_L001_R2_001	2016	mel	Drosophila	November	ACTGCTGA	CTACCTGCGGARGGATCA	GAGATCCRTTGYTRAAAGTT	UC Davis
MB50	PomacePile	SCM	MB16_S3	MB16_S3_L001_R1_001	MB16_S3_L001_R2_001	2016	mel	Drosophila	November	ACGAGAAC	CTACCTGCGGARGGATCA	GAGATCCRTTGYTRAAAGTT	UC Davis
MB51	PomacePile	SCM	MB16_S3	MB16_S3_L001_R1_001	MB16_S3_L001_R2_001	2016	mel	Drosophila	November	ACGTCTAG	CTACCTGCGGARGGATCA	GAGATCCRTTGYTRAAAGTT	UC Davis
MB57	PomacePile	SCM	MB16_S3	MB16_S3_L001_R1_001	MB16_S3_L001_R2_001	2016	mel	Drosophila	November	AGCTAGGA	CTACCTGCGGARGGATCA	GAGATCCRTTGYTRAAAGTT	UC Davis
LS38	Fermentation	HLD1	LS16_S4	LS16_S4_L001_R1_001	LS16_S4_L001_R2_001	2016	mel	Drosophila	November	AGCTTCCT	CTACCTGCGGARGGATCA	GAGATCCRTTGYTRAAAGTT	UC Davis
LS39	Fermentation	HLD1	LS16_S4	LS16_S4_L001_R1_001	LS16_S4_L001_R2_001	2016	mel	Drosophila	November	AGTCGAGA	CTACCTGCGGARGGATCA	GAGATCCRTTGYTRAAAGTT	UC Davis
LS56	PomacePile	HLD1	LS16_S4	LS16_S4_L001_R1_001	LS16_S4_L001_R2_001	2016	mel	Drosophila	November	AGTCGTGT	CTACCTGCGGARGGATCA	GAGATCCRTTGYTRAAAGTT	UC Davis
MCB1	CTL	CTLPOS	LFTO16_S3	LFTO16_S1_L001_R1_001_S3_L001_R1_001	LFTO16_S1_L001_R2_001_S3_L001_R2_001	2016	mel	CTL_mock	Control	ACGTCTTC	CTACCTGCGGARGGATCA	GAGATCCRTTGYTRAAAGTT	UC Davis
LS50	Fermentation	HLD1	LS16_S4	LS16_S4_L001_R1_001	LS16_S4_L001_R2_001	2016	mel	Drosophila	November	ACTCCAGA	CTACCTGCGGARGGATCA	GAGATCCRTTGYTRAAAGTT	UC Davis
LS51	PomacePile	HLD1	LS16_S4	LS16_S4_L001_R1_001	LS16_S4_L001_R2_001	2016	mel	Drosophila	November	ACTGCACA	CTACCTGCGGARGGATCA	GAGATCCRTTGYTRAAAGTT	UC Davis
LS52	PomacePile	HLD1	LS16_S4	LS16_S4_L001_R1_001	LS16_S4_L001_R2_001	2016	mel	Drosophila	November	AGCAAGCA	CTACCTGCGGARGGATCA	GAGATCCRTTGYTRAAAGTT	UC Davis
LS53	PomacePile	HLD1	LS16_S4	LS16_S4_L001_R1_001	LS16_S4_L001_R2_001	2016	mel	Drosophila	November	AGCTACGT	CTACCTGCGGARGGATCA	GAGATCCRTTGYTRAAAGTT	UC Davis
MBampCTL1	CTL	CTLNEG	MB16_S3	MB16_S3_L001_R1_001	MB16_S3_L001_R2_001	2016	mel	CTL_PCR	Control	ACTGTGTG	CTACCTGCGGARGGATCA	GAGATCCRTTGYTRAAAGTT	UC Davis
LS58	PomacePile	HLD1	LS16_S4	LS16_S4_L001_R1_001	LS16_S4_L001_R2_001	2016	mel	Drosophila	November	ACGTCATG	CTACCTGCGGARGGATCA	GAGATCCRTTGYTRAAAGTT	UC Davis
LS59	PomacePile	HLD1	LS16_S4	LS16_S4_L001_R1_001	LS16_S4_L001_R2_001	2016	mel	Drosophila	November	ACTCCTGT	CTACCTGCGGARGGATCA	GAGATCCRTTGYTRAAAGTT	UC Davis
LS60	PomacePile	HLD1	LS16_S4	LS16_S4_L001_R1_001	LS16_S4_L001_R2_001	2016	mel	Drosophila	November	ACTGCTCT	CTACCTGCGGARGGATCA	GAGATCCRTTGYTRAAAGTT	UC Davis
DV68	PomacePile	HLD2	DV16_S2	DV16_S2_L001_R1_001	DV16_S2_L001_R2_001	2016	mel	Drosophila	October	ACGAGAAC	CTACCTGCGGARGGATCA	GAGATCCRTTGYTRAAAGTT	UC Davis
DV69	PomacePile	HLD2	DV16_S2	DV16_S2_L001_R1_001	DV16_S2_L001_R2_001	2016	mel	Drosophila	October	ACGTCTAG	CTACCTGCGGARGGATCA	GAGATCCRTTGYTRAAAGTT	UC Davis
PP1018	PomacePile	HLD1	ITS-Index22_S4	ITS-Index22_S4_L001_R1_001	ITS-Index22_S4_L001_R2_001	2015	mel	Drosophila	November	AGCTGTAC	CTACCTGCGGARGGATCA	GAGATCCRTTGYTRAAAGTT	UC Berkeley
PP1019	PomacePile	HLD1	ITS-Index22_S4	ITS-Index22_S4_L001_R1_001	ITS-Index22_S4_L001_R2_001	2015	mel	Drosophila	November	AGTCCTGA	CTACCTGCGGARGGATCA	GAGATCCRTTGYTRAAAGTT	UC Berkeley
DV64	PomacePile	HLD2	DV16_S2	DV16_S2_L001_R1_001	DV16_S2_L001_R2_001	2016	mel	Drosophila	October	AGCAAGGT	CTACCTGCGGARGGATCA	GAGATCCRTTGYTRAAAGTT	UC Davis
DV65	PomacePile	HLD2	DV16_S2	DV16_S2_L001_R1_001	DV16_S2_L001_R2_001	2016	mel	Drosophila	October	AGCTAGCT	CTACCTGCGGARGGATCA	GAGATCCRTTGYTRAAAGTT	UC Davis
DV66	PomacePile	HLD2	DV16_S2	DV16_S2_L001_R1_001	DV16_S2_L001_R2_001	2016	mel	Drosophila	October	AGCTTGGT	CTACCTGCGGARGGATCA	GAGATCCRTTGYTRAAAGTT	UC Davis
DV67	PomacePile	HLD2	DV16_S2	DV16_S2_L001_R1_001	DV16_S2_L001_R2_001	2016	mel	Drosophila	October	AGTCTGAC	CTACCTGCGGARGGATCA	GAGATCCRTTGYTRAAAGTT	UC Davis
DV60	PomacePile	HLD2	DV16_S2	DV16_S2_L001_R1_001	DV16_S2_L001_R2_001	2016	mel	Drosophila	October	ACGACTTG	CTACCTGCGGARGGATCA	GAGATCCRTTGYTRAAAGTT	UC Davis
DV61	PomacePile	HLD2	DV16_S2	DV16_S2_L001_R1_001	DV16_S2_L001_R2_001	2016	mel	Drosophila	October	ACGTCATG	CTACCTGCGGARGGATCA	GAGATCCRTTGYTRAAAGTT	UC Davis
LSampCTL1	CTL	CTLNEG	LS16_S4	LS16_S4_L001_R1_001	LS16_S4_L001_R2_001	2016	mel	CTL_PCR	Control	AGCTTGCA	CTACCTGCGGARGGATCA	GAGATCCRTTGYTRAAAGTT	UC Davis
DV63	PomacePile	HLD2	DV16_S2	DV16_S2_L001_R1_001	DV16_S2_L001_R2_001	2016	mel	Drosophila	October	ACTGCTCT	CTACCTGCGGARGGATCA	GAGATCCRTTGYTRAAAGTT	UC Davis
MB45	PomacePile	SCM	MB16_S3	MB16_S3_L001_R1_001	MB16_S3_L001_R2_001	2016	mel	Drosophila	November	ACTCCTGT	CTACCTGCGGARGGATCA	GAGATCCRTTGYTRAAAGTT	UC Davis
MB44	PomacePile	SCM	MB16_S3	MB16_S3_L001_R1_001	MB16_S3_L001_R2_001	2016	mel	Drosophila	November	ACGTCATG	CTACCTGCGGARGGATCA	GAGATCCRTTGYTRAAAGTT	UC Davis
MB47	PomacePile	SCM	MB16_S3	MB16_S3_L001_R1_001	MB16_S3_L001_R2_001	2016	mel	Drosophila	November	AGCTAGCT	CTACCTGCGGARGGATCA	GAGATCCRTTGYTRAAAGTT	UC Davis
MB46	PomacePile	SCM	MB16_S3	MB16_S3_L001_R1_001	MB16_S3_L001_R2_001	2016	mel	Drosophila	November	ACTGCTCT	CTACCTGCGGARGGATCA	GAGATCCRTTGYTRAAAGTT	UC Davis
MB41	PomacePile	SCM	MB16_S3	MB16_S3_L001_R1_001	MB16_S3_L001_R2_001	2016	mel	Drosophila	November	AGTCGTGT	CTACCTGCGGARGGATCA	GAGATCCRTTGYTRAAAGTT	UC Davis
MB40	PomacePile	SCM	MB16_S3	MB16_S3_L001_R1_001	MB16_S3_L001_R2_001	2016	mel	Drosophila	November	AGCTTGCA	CTACCTGCGGARGGATCA	GAGATCCRTTGYTRAAAGTT	UC Davis
MB43	PomacePile	SCM	MB16_S3	MB16_S3_L001_R1_001	MB16_S3_L001_R2_001	2016	mel	Drosophila	November	ACGACTTG	CTACCTGCGGARGGATCA	GAGATCCRTTGYTRAAAGTT	UC Davis
MB49	PomacePile	SCM	MB16_S3	MB16_S3_L001_R1_001	MB16_S3_L001_R2_001	2016	mel	Drosophila	November	AGTCTGAC	CTACCTGCGGARGGATCA	GAGATCCRTTGYTRAAAGTT	UC Davis
MB48	PomacePile	SCM	MB16_S3	MB16_S3_L001_R1_001	MB16_S3_L001_R2_001	2016	mel	Drosophila	November	AGCTTGGT	CTACCTGCGGARGGATCA	GAGATCCRTTGYTRAAAGTT	UC Davis
DV55	PomacePile	HLD2	DV16_S2	DV16_S2_L001_R1_001	DV16_S2_L001_R2_001	2016	mel	Drosophila	October	ACTGCACA	CTACCTGCGGARGGATCA	GAGATCCRTTGYTRAAAGTT	UC Davis
LS21	Cellar	HLD1	LS16_S4	LS16_S4_L001_R1_001	LS16_S4_L001_R2_001	2016	mel	Drosophila	November	ACGATGGA	CTACCTGCGGARGGATCA	GAGATCCRTTGYTRAAAGTT	UC Davis
LS20	Cellar	HLD1	LS16_S4	LS16_S4_L001_R1_001	LS16_S4_L001_R2_001	2016	mel	Drosophila	November	ACGAAGCA	CTACCTGCGGARGGATCA	GAGATCCRTTGYTRAAAGTT	UC Davis
LS23	Cellar	HLD1	LS16_S4	LS16_S4_L001_R1_001	LS16_S4_L001_R2_001	2016	mel	Drosophila	November	ACTGACAC	CTACCTGCGGARGGATCA	GAGATCCRTTGYTRAAAGTT	UC Davis
OreRrio3	CTL	CTLPOS	ITS-Index22_S4	ITS-Index22_S4_L001_R1_001	ITS-Index22_S4_L001_R2_001	2015	mel	Drosophila	Control	AGCTTGCA	CTACCTGCGGARGGATCA	GAGATCCRTTGYTRAAAGTT	UC Berkeley
LS25	Cellar	HLD1	LS16_S4	LS16_S4_L001_R1_001	LS16_S4_L001_R2_001	2016	mel	Drosophila	November	AGCATGCT	CTACCTGCGGARGGATCA	GAGATCCRTTGYTRAAAGTT	UC Davis
O53	Cellar	EBO	O16_S1	O16_S1_L001_R1_001	O16_S1_L001_R2_001	2016	mel	Drosophila	October	AGTCGTGT	CTACCTGCGGARGGATCA	GAGATCCRTTGYTRAAAGTT	UC Davis
LS28	Fermentation	HLD1	LS16_S4	LS16_S4_L001_R1_001	LS16_S4_L001_R2_001	2016	mel	Drosophila	November	AGTCGACT	CTACCTGCGGARGGATCA	GAGATCCRTTGYTRAAAGTT	UC Davis
O51	Fermentation	EBO	O16_S1	O16_S1_L001_R1_001	O16_S1_L001_R2_001	2016	mel	Drosophila	October	AGCAAGCA	CTACCTGCGGARGGATCA	GAGATCCRTTGYTRAAAGTT	UC Davis
OreR.E3	CTL	CTLPOS	O16_S1	O16_S1_L001_R1_001	O16_S1_L001_R2_001	2016	mel	Drosophila	Control	ACGAGATG	CTACCTGCGGARGGATCA	GAGATCCRTTGYTRAAAGTT	UC Davis
OreR.E4	CTL	CTLPOS	DV16_S2	DV16_S2_L001_R1_001	DV16_S2_L001_R2_001	2016	mel	Drosophila	Control	AGCTCAAC	CTACCTGCGGARGGATCA	GAGATCCRTTGYTRAAAGTT	UC Davis
O56	Cellar	EBO	O16_S1	O16_S1_L001_R1_001	O16_S1_L001_R2_001	2016	mel	Drosophila	October	ACGTCATG	CTACCTGCGGARGGATCA	GAGATCCRTTGYTRAAAGTT	UC Davis
O55	Cellar	EBO	O16_S1	O16_S1_L001_R1_001	O16_S1_L001_R2_001	2016	mel	Drosophila	October	ACGACTTG	CTACCTGCGGARGGATCA	GAGATCCRTTGYTRAAAGTT	UC Davis
LS47	Fermentation	HLD1	LS16_S4	LS16_S4_L001_R1_001	LS16_S4_L001_R2_001	2016	mel	Drosophila	November	AGTCGTCA	CTACCTGCGGARGGATCA	GAGATCCRTTGYTRAAAGTT	UC Davis
LS46	Fermentation	HLD1	LS16_S4	LS16_S4_L001_R1_001	LS16_S4_L001_R2_001	2016	mel	Drosophila	November	AGCTTCGA	CTACCTGCGGARGGATCA	GAGATCCRTTGYTRAAAGTT	UC Davis
LS44	Fermentation	HLD1	LS16_S4	LS16_S4_L001_R1_001	LS16_S4_L001_R2_001	2016	mel	Drosophila	November	AGCAACGA	CTACCTGCGGARGGATCA	GAGATCCRTTGYTRAAAGTT	UC Davis
O52	Fermentation	EBO	O16_S1	O16_S1_L001_R1_001	O16_S1_L001_R2_001	2016	mel	Drosophila	October	AGCTACGT	CTACCTGCGGARGGATCA	GAGATCCRTTGYTRAAAGTT	UC Davis
LS42	Fermentation	HLD1	LS16_S4	LS16_S4_L001_R1_001	LS16_S4_L001_R2_001	2016	mel	Drosophila	November	ACTCAGAC	CTACCTGCGGARGGATCA	GAGATCCRTTGYTRAAAGTT	UC Davis
LSextCTL2	CTL	CTLNEG	LS16_S4	LS16_S4_L001_R1_001	LS16_S4_L001_R2_001	2016	mel	CTL_ext	Control	ACGAGAAC	CTACCTGCGGARGGATCA	GAGATCCRTTGYTRAAAGTT	UC Davis
LS40	Fermentation	HLD1	LS16_S4	LS16_S4_L001_R1_001	LS16_S4_L001_R2_001	2016	mel	Drosophila	November	ACGACATC	CTACCTGCGGARGGATCA	GAGATCCRTTGYTRAAAGTT	UC Davis
ampCTL1	CTL	CTLNEG	LFTO16_S3	LFTO16_S1_L001_R1_001_S3_L001_R1_001	LFTO16_S1_L001_R2_001_S3_L001_R2_001	2016	mel	CTL_PCR	Control	AGCTGTAC	CTACCTGCGGARGGATCA	GAGATCCRTTGYTRAAAGTT	UC Davis
LS49	Fermentation	HLD1	LS16_S4	LS16_S4_L001_R1_001	LS16_S4_L001_R2_001	2016	mel	Drosophila	November	ACGTCAAC	CTACCTGCGGARGGATCA	GAGATCCRTTGYTRAAAGTT	UC Davis
LS48	Fermentation	HLD1	LS16_S4	LS16_S4_L001_R1_001	LS16_S4_L001_R2_001	2016	mel	Drosophila	November	ACGACTAC	CTACCTGCGGARGGATCA	GAGATCCRTTGYTRAAAGTT	UC Davis
ZNL108	Cellar	HLD1	ITS-Index22_S4	ITS-Index22_S4_L001_R1_001	ITS-Index22_S4_L001_R2_001	2015	mel	Drosophila	November	AGCTTGGT	CTACCTGCGGARGGATCA	GAGATCCRTTGYTRAAAGTT	UC Berkeley
DV79	PomacePile	HLD2	LFTO16_S3	LFTO16_S1_L001_R1_001_S3_L001_R1_001	LFTO16_S1_L001_R2_001_S3_L001_R2_001	2016	mel	Drosophila	October	ACGTTCCT	CTACCTGCGGARGGATCA	GAGATCCRTTGYTRAAAGTT	UC Davis
DV78	PomacePile	HLD2	LFTO16_S3	LFTO16_S1_L001_R1_001_S3_L001_R1_001	LFTO16_S1_L001_R2_001_S3_L001_R2_001	2016	mel	Drosophila	October	ACGATCGT	CTACCTGCGGARGGATCA	GAGATCCRTTGYTRAAAGTT	UC Davis
DV77	PomacePile	HLD2	LFTO16_S3	LFTO16_S1_L001_R1_001_S3_L001_R1_001	LFTO16_S1_L001_R2_001_S3_L001_R2_001	2016	mel	Drosophila	October	ACGAACCT	CTACCTGCGGARGGATCA	GAGATCCRTTGYTRAAAGTT	UC Davis
ZNL102	Cellar	HLD1	ITS-Index22_S4	ITS-Index22_S4_L001_R1_001	ITS-Index22_S4_L001_R2_001	2015	mel	Drosophila	November	ACGTCATG	CTACCTGCGGARGGATCA	GAGATCCRTTGYTRAAAGTT	UC Berkeley
DV75	PomacePile	HLD2	DV16_S2	DV16_S2_L001_R1_001	DV16_S2_L001_R2_001	2016	mel	Drosophila	October	AGTCTGTG	CTACCTGCGGARGGATCA	GAGATCCRTTGYTRAAAGTT	UC Davis
DV74	PomacePile	HLD2	DV16_S2	DV16_S2_L001_R1_001	DV16_S2_L001_R2_001	2016	mel	Drosophila	October	AGTCACAC	CTACCTGCGGARGGATCA	GAGATCCRTTGYTRAAAGTT	UC Davis
DV73	PomacePile	HLD2	DV16_S2	DV16_S2_L001_R1_001	DV16_S2_L001_R2_001	2016	mel	Drosophila	October	AGCTAGGA	CTACCTGCGGARGGATCA	GAGATCCRTTGYTRAAAGTT	UC Davis
DV72	PomacePile	HLD2	DV16_S2	DV16_S2_L001_R1_001	DV16_S2_L001_R2_001	2016	mel	Drosophila	October	AGCACAAG	CTACCTGCGGARGGATCA	GAGATCCRTTGYTRAAAGTT	UC Davis
DV71	PomacePile	HLD2	DV16_S2	DV16_S2_L001_R1_001	DV16_S2_L001_R2_001	2016	mel	Drosophila	October	ACTGCTGA	CTACCTGCGGARGGATCA	GAGATCCRTTGYTRAAAGTT	UC Davis
ZNL104	Cellar	HLD1	ITS-Index22_S4	ITS-Index22_S4_L001_R1_001	ITS-Index22_S4_L001_R2_001	2015	mel	Drosophila	November	ACTGCTCT	CTACCTGCGGARGGATCA	GAGATCCRTTGYTRAAAGTT	UC Berkeley
MB30	Fermentation	SCM	MB16_S3	MB16_S3_L001_R1_001	MB16_S3_L001_R2_001	2016	mel	Drosophila	November	AGCAACCT	CTACCTGCGGARGGATCA	GAGATCCRTTGYTRAAAGTT	UC Davis
MB31	Fermentation	SCM	MB16_S3	MB16_S3_L001_R1_001	MB16_S3_L001_R2_001	2016	mel	Drosophila	November	AGCATGGA	CTACCTGCGGARGGATCA	GAGATCCRTTGYTRAAAGTT	UC Davis
MB34	Lab	SCM	MB16_S3	MB16_S3_L001_R1_001	MB16_S3_L001_R2_001	2016	mel	Drosophila	November	ACGACTAC	CTACCTGCGGARGGATCA	GAGATCCRTTGYTRAAAGTT	UC Davis
MB36	Lab	SCM	MB16_S3	MB16_S3_L001_R1_001	MB16_S3_L001_R2_001	2016	mel	Drosophila	November	ACTCCAGA	CTACCTGCGGARGGATCA	GAGATCCRTTGYTRAAAGTT	UC Davis
MB37	Fermentation	SCM	MB16_S3	MB16_S3_L001_R1_001	MB16_S3_L001_R2_001	2016	mel	Drosophila	November	ACTGCACA	CTACCTGCGGARGGATCA	GAGATCCRTTGYTRAAAGTT	UC Davis
MB39	Fermentation	SCM	MB16_S3	MB16_S3_L001_R1_001	MB16_S3_L001_R2_001	2016	mel	Drosophila	November	AGCTACGT	CTACCTGCGGARGGATCA	GAGATCCRTTGYTRAAAGTT	UC Davis
CTL.Field.4.13.16	CTL	CTLNEG	ITS-Index22_S4	ITS-Index22_S4_L001_R1_001	ITS-Index22_S4_L001_R2_001	2015	mel	CTL_field	Control	ACGTCTAG	CTACCTGCGGARGGATCA	GAGATCCRTTGYTRAAAGTT	UC Berkeley
OreRrio2	CTL	CTLPOS	ITS-Index22_S4	ITS-Index22_S4_L001_R1_001	ITS-Index22_S4_L001_R2_001	2015	mel	Drosophila	Control	AGTCACAC	CTACCTGCGGARGGATCA	GAGATCCRTTGYTRAAAGTT	UC Berkeley
O48	Fermentation	EBO	O16_S1	O16_S1_L001_R1_001	O16_S1_L001_R2_001	2016	mel	Drosophila	October	ACTCCAGA	CTACCTGCGGARGGATCA	GAGATCCRTTGYTRAAAGTT	UC Davis
O49	Fermentation	EBO	O16_S1	O16_S1_L001_R1_001	O16_S1_L001_R2_001	2016	mel	Drosophila	October	ACTGCACA	CTACCTGCGGARGGATCA	GAGATCCRTTGYTRAAAGTT	UC Davis
O40	PomacePile	EBO	O16_S1	O16_S1_L001_R1_001	O16_S1_L001_R2_001	2016	nonmel	Drosophila	October	ACTCAGAC	CTACCTGCGGARGGATCA	GAGATCCRTTGYTRAAAGTT	UC Davis
O41	PomacePile	EBO	O16_S1	O16_S1_L001_R1_001	O16_S1_L001_R2_001	2016	nonmel	Drosophila	October	ACTGAGTC	CTACCTGCGGARGGATCA	GAGATCCRTTGYTRAAAGTT	UC Davis
O42	PomacePile	EBO	O16_S1	O16_S1_L001_R1_001	O16_S1_L001_R2_001	2016	nonmel	Drosophila	October	AGCAACGA	CTACCTGCGGARGGATCA	GAGATCCRTTGYTRAAAGTT	UC Davis
O43	Fermentation	EBO	O16_S1	O16_S1_L001_R1_001	O16_S1_L001_R2_001	2016	mel	Drosophila	October	AGCTACCA	CTACCTGCGGARGGATCA	GAGATCCRTTGYTRAAAGTT	UC Davis
O44	Fermentation	EBO	O16_S1	O16_S1_L001_R1_001	O16_S1_L001_R2_001	2016	mel	Drosophila	October	AGCTTCGA	CTACCTGCGGARGGATCA	GAGATCCRTTGYTRAAAGTT	UC Davis
O46	Fermentation	EBO	O16_S1	O16_S1_L001_R1_001	O16_S1_L001_R2_001	2016	mel	Drosophila	October	ACGACTAC	CTACCTGCGGARGGATCA	GAGATCCRTTGYTRAAAGTT	UC Davis
O47	Fermentation	EBO	O16_S1	O16_S1_L001_R1_001	O16_S1_L001_R2_001	2016	mel	Drosophila	October	ACGTCAAC	CTACCTGCGGARGGATCA	GAGATCCRTTGYTRAAAGTT	UC Davis
LS72	PomacePile	HLD1	LS16_S4	LS16_S4_L001_R1_001	LS16_S4_L001_R2_001	2016	mel	Drosophila	November	AGTCACAC	CTACCTGCGGARGGATCA	GAGATCCRTTGYTRAAAGTT	UC Davis
LS73	PomacePile	HLD1	LS16_S4	LS16_S4_L001_R1_001	LS16_S4_L001_R2_001	2016	mel	Drosophila	November	AGTCTGTG	CTACCTGCGGARGGATCA	GAGATCCRTTGYTRAAAGTT	UC Davis
LS70	PomacePile	HLD1	LS16_S4	LS16_S4_L001_R1_001	LS16_S4_L001_R2_001	2016	mel	Drosophila	November	AGCACAAG	CTACCTGCGGARGGATCA	GAGATCCRTTGYTRAAAGTT	UC Davis
LS71	PomacePile	HLD1	LS16_S4	LS16_S4_L001_R1_001	LS16_S4_L001_R2_001	2016	mel	Drosophila	November	AGCTAGGA	CTACCTGCGGARGGATCA	GAGATCCRTTGYTRAAAGTT	UC Davis
O69	Fermentation	EBO	O16_S1	O16_S1_L001_R1_001	O16_S1_L001_R2_001	2016	mel	Drosophila	October	ACTGCTGA	CTACCTGCGGARGGATCA	GAGATCCRTTGYTRAAAGTT	UC Davis
LS74	PomacePile	HLD1	LFTO16_S3	LFTO16_S1_L001_R1_001_S3_L001_R1_001	LFTO16_S1_L001_R2_001_S3_L001_R2_001	2016	mel	Drosophila	November	ACTGTGAC	CTACCTGCGGARGGATCA	GAGATCCRTTGYTRAAAGTT	UC Davis
DV6	Fermentation	HLD2	DV16_S2	DV16_S2_L001_R1_001	DV16_S2_L001_R2_001	2016	mel	Drosophila	October	ACGTTCCT	CTACCTGCGGARGGATCA	GAGATCCRTTGYTRAAAGTT	UC Davis
DVextCTL2	CTL	CTLNEG	DV16_S2	DV16_S2_L001_R1_001	DV16_S2_L001_R2_001	2016	mel	CTL_ext	Control	ACGACTAC	CTACCTGCGGARGGATCA	GAGATCCRTTGYTRAAAGTT	UC Davis
DVextCTL1	CTL	CTLNEG	DV16_S2	DV16_S2_L001_R1_001	DV16_S2_L001_R2_001	2016	mel	CTL_ext	Control	ACTCGACA	CTACCTGCGGARGGATCA	GAGATCCRTTGYTRAAAGTT	UC Davis
PP1038	PomacePile	HLD1	ITS-Index22_S4	ITS-Index22_S4_L001_R1_001	ITS-Index22_S4_L001_R2_001	2015	mel	Drosophila	November	AGCATGGA	CTACCTGCGGARGGATCA	GAGATCCRTTGYTRAAAGTT	UC Berkeley
LS7	Cellar	HLD1	LS16_S4	LS16_S4_L001_R1_001	LS16_S4_L001_R2_001	2016	mel	Drosophila	November	ACTGTCTC	CTACCTGCGGARGGATCA	GAGATCCRTTGYTRAAAGTT	UC Davis
DV48	Cellar	HLD2	DV16_S2	DV16_S2_L001_R1_001	DV16_S2_L001_R2_001	2016	mel	Drosophila	October	AGCAACGA	CTACCTGCGGARGGATCA	GAGATCCRTTGYTRAAAGTT	UC Davis
DV49	Cellar	HLD2	DV16_S2	DV16_S2_L001_R1_001	DV16_S2_L001_R2_001	2016	mel	Drosophila	October	AGCTACCA	CTACCTGCGGARGGATCA	GAGATCCRTTGYTRAAAGTT	UC Davis
LS2	Cellar	HLD1	LS16_S4	LS16_S4_L001_R1_001	LS16_S4_L001_R2_001	2016	mel	Drosophila	November	ACGATCGT	CTACCTGCGGARGGATCA	GAGATCCRTTGYTRAAAGTT	UC Davis
LS3	Cellar	HLD1	LS16_S4	LS16_S4_L001_R1_001	LS16_S4_L001_R2_001	2016	mel	Drosophila	November	ACGTTCCT	CTACCTGCGGARGGATCA	GAGATCCRTTGYTRAAAGTT	UC Davis
ZNL101	Cellar	HLD1	ITS-Index22_S4	ITS-Index22_S4_L001_R1_001	ITS-Index22_S4_L001_R2_001	2015	mel	Drosophila	November	ACGACTTG	CTACCTGCGGARGGATCA	GAGATCCRTTGYTRAAAGTT	UC Berkeley
LS1	Cellar	HLD1	LS16_S4	LS16_S4_L001_R1_001	LS16_S4_L001_R2_001	2016	mel	Drosophila	November	ACGAACCT	CTACCTGCGGARGGATCA	GAGATCCRTTGYTRAAAGTT	UC Davis
PP1030	PomacePile	HLD1	ITS-Index22_S4	ITS-Index22_S4_L001_R1_001	ITS-Index22_S4_L001_R2_001	2015	mel	Drosophila	November	AGTCGACT	CTACCTGCGGARGGATCA	GAGATCCRTTGYTRAAAGTT	UC Berkeley
PP1031	PomacePile	HLD1	ITS-Index22_S4	ITS-Index22_S4_L001_R1_001	ITS-Index22_S4_L001_R2_001	2015	mel	Drosophila	November	ACGACAAG	CTACCTGCGGARGGATCA	GAGATCCRTTGYTRAAAGTT	UC Berkeley
DV40	Cellar	HLD2	DV16_S2	DV16_S2_L001_R1_001	DV16_S2_L001_R2_001	2016	mel	Drosophila	October	AGCTTCCT	CTACCTGCGGARGGATCA	GAGATCCRTTGYTRAAAGTT	UC Davis
DV41	Cellar	HLD2	DV16_S2	DV16_S2_L001_R1_001	DV16_S2_L001_R2_001	2016	mel	Drosophila	October	AGTCGAGA	CTACCTGCGGARGGATCA	GAGATCCRTTGYTRAAAGTT	UC Davis
DV46	Cellar	HLD2	DV16_S2	DV16_S2_L001_R1_001	DV16_S2_L001_R2_001	2016	mel	Drosophila	October	ACTCAGAC	CTACCTGCGGARGGATCA	GAGATCCRTTGYTRAAAGTT	UC Davis
PP1035	PomacePile	HLD1	ITS-Index22_S4	ITS-Index22_S4_L001_R1_001	ITS-Index22_S4_L001_R2_001	2015	mel	Drosophila	November	ACTCACTC	CTACCTGCGGARGGATCA	GAGATCCRTTGYTRAAAGTT	UC Berkeley
PP1036	PomacePile	HLD1	ITS-Index22_S4	ITS-Index22_S4_L001_R1_001	ITS-Index22_S4_L001_R2_001	2015	mel	Drosophila	November	ACTGAGAG	CTACCTGCGGARGGATCA	GAGATCCRTTGYTRAAAGTT	UC Berkeley
DV45	Cellar	HLD2	DV16_S2	DV16_S2_L001_R1_001	DV16_S2_L001_R2_001	2016	mel	Drosophila	October	ACGTACGT	CTACCTGCGGARGGATCA	GAGATCCRTTGYTRAAAGTT	UC Davis
MB23	Fermentation	SCM	MB16_S3	MB16_S3_L001_R1_001	MB16_S3_L001_R2_001	2016	mel	Drosophila	November	AGCTGTTG	CTACCTGCGGARGGATCA	GAGATCCRTTGYTRAAAGTT	UC Davis
ZNL1012	Cellar	HLD1	ITS-Index22_S4	ITS-Index22_S4_L001_R1_001	ITS-Index22_S4_L001_R2_001	2015	mel	Drosophila	November	ACGAGAAC	CTACCTGCGGARGGATCA	GAGATCCRTTGYTRAAAGTT	UC Berkeley
MB21	Fermentation	SCM	MB16_S3	MB16_S3_L001_R1_001	MB16_S3_L001_R2_001	2016	mel	Drosophila	November	ACTGACAC	CTACCTGCGGARGGATCA	GAGATCCRTTGYTRAAAGTT	UC Davis
MB20	Fermentation	SCM	MB16_S3	MB16_S3_L001_R1_001	MB16_S3_L001_R2_001	2016	mel	Drosophila	November	ACGTTGCA	CTACCTGCGGARGGATCA	GAGATCCRTTGYTRAAAGTT	UC Davis
MB26	Fermentation	SCM	MB16_S3	MB16_S3_L001_R1_001	MB16_S3_L001_R2_001	2016	mel	Drosophila	November	ACGTACCA	CTACCTGCGGARGGATCA	GAGATCCRTTGYTRAAAGTT	UC Davis
PP1017	PomacePile	HLD1	ITS-Index22_S4	ITS-Index22_S4_L001_R1_001	ITS-Index22_S4_L001_R2_001	2015	mel	Drosophila	November	AGCATCGT	CTACCTGCGGARGGATCA	GAGATCCRTTGYTRAAAGTT	UC Berkeley
DV81	PomacePile	HLD2	LFTO16_S3	LFTO16_S1_L001_R1_001_S3_L001_R1_001	LFTO16_S1_L001_R2_001_S3_L001_R2_001	2016	mel	Drosophila	October	ACTGTCTC	CTACCTGCGGARGGATCA	GAGATCCRTTGYTRAAAGTT	UC Davis
PP1014	PomacePile	HLD1	ITS-Index22_S4	ITS-Index22_S4_L001_R1_001	ITS-Index22_S4_L001_R2_001	2015	mel	Drosophila	November	ACTGTGAC	CTACCTGCGGARGGATCA	GAGATCCRTTGYTRAAAGTT	UC Berkeley
O57	Fermentation	EBO	O16_S1	O16_S1_L001_R1_001	O16_S1_L001_R2_001	2016	mel	Drosophila	October	ACTCCTGT	CTACCTGCGGARGGATCA	GAGATCCRTTGYTRAAAGTT	UC Davis
MB29	Fermentation	SCM	MB16_S3	MB16_S3_L001_R1_001	MB16_S3_L001_R2_001	2016	mel	Drosophila	November	ACTGAGAG	CTACCTGCGGARGGATCA	GAGATCCRTTGYTRAAAGTT	UC Davis
MB28	Fermentation	SCM	MB16_S3	MB16_S3_L001_R1_001	MB16_S3_L001_R2_001	2016	mel	Drosophila	November	ACTCACTC	CTACCTGCGGARGGATCA	GAGATCCRTTGYTRAAAGTT	UC Davis
LS4	Cellar	HLD1	LS16_S4	LS16_S4_L001_R1_001	LS16_S4_L001_R2_001	2016	mel	Drosophila	November	ACTCTGAG	CTACCTGCGGARGGATCA	GAGATCCRTTGYTRAAAGTT	UC Davis
CL1019	Cellar	HLD1	ITS-Index22_S4	ITS-Index22_S4_L001_R1_001	ITS-Index22_S4_L001_R2_001	2015	mel	Drosophila	November	ACTCCAGA	CTACCTGCGGARGGATCA	GAGATCCRTTGYTRAAAGTT	UC Berkeley
MF3	CTL	CTLPOS	MB16_S3	MB16_S3_L001_R1_001	MB16_S3_L001_R2_001	2016	mel	Drosophila	Control	AGCACATC	CTACCTGCGGARGGATCA	GAGATCCRTTGYTRAAAGTT	UC Davis
CL1013	Cellar	HLD1	ITS-Index22_S4	ITS-Index22_S4_L001_R1_001	ITS-Index22_S4_L001_R2_001	2015	mel	Drosophila	November	AGTCGTCA	CTACCTGCGGARGGATCA	GAGATCCRTTGYTRAAAGTT	UC Berkeley
MF4	CTL	CTLPOS	LFTO16_S3	LFTO16_S1_L001_R1_001_S3_L001_R1_001	LFTO16_S1_L001_R2_001_S3_L001_R2_001	2016	mel	Drosophila	Control	AGCACATC	CTACCTGCGGARGGATCA	GAGATCCRTTGYTRAAAGTT	UC Davis
CL1010	Cellar	HLD1	ITS-Index22_S4	ITS-Index22_S4_L001_R1_001	ITS-Index22_S4_L001_R2_001	2015	mel	Drosophila	November	AGCTACCA	CTACCTGCGGARGGATCA	GAGATCCRTTGYTRAAAGTT	UC Berkeley
CL1017	Cellar	HLD1	ITS-Index22_S4	ITS-Index22_S4_L001_R1_001	ITS-Index22_S4_L001_R2_001	2015	mel	Drosophila	November	ACGTCAAC	CTACCTGCGGARGGATCA	GAGATCCRTTGYTRAAAGTT	UC Berkeley
O72	Fermentation	EBO	O16_S1	O16_S1_L001_R1_001	O16_S1_L001_R2_001	2016	mel	Drosophila	October	AGTCACAC	CTACCTGCGGARGGATCA	GAGATCCRTTGYTRAAAGTT	UC Davis
PP1027	PomacePile	HLD1	ITS-Index22_S4	ITS-Index22_S4_L001_R1_001	ITS-Index22_S4_L001_R2_001	2015	mel	Drosophila	November	ACTGTGTG	CTACCTGCGGARGGATCA	GAGATCCRTTGYTRAAAGTT	UC Berkeley
PP1026	PomacePile	HLD1	ITS-Index22_S4	ITS-Index22_S4_L001_R1_001	ITS-Index22_S4_L001_R2_001	2015	mel	Drosophila	November	ACTGACAC	CTACCTGCGGARGGATCA	GAGATCCRTTGYTRAAAGTT	UC Berkeley
PP1025	PomacePile	HLD1	ITS-Index22_S4	ITS-Index22_S4_L001_R1_001	ITS-Index22_S4_L001_R2_001	2015	mel	Drosophila	November	ACGTTGCA	CTACCTGCGGARGGATCA	GAGATCCRTTGYTRAAAGTT	UC Berkeley
DV56	PomacePile	HLD2	DV16_S2	DV16_S2_L001_R1_001	DV16_S2_L001_R2_001	2016	mel	Drosophila	October	AGCAAGCA	CTACCTGCGGARGGATCA	GAGATCCRTTGYTRAAAGTT	UC Davis
LS69	PomacePile	HLD1	LS16_S4	LS16_S4_L001_R1_001	LS16_S4_L001_R2_001	2016	mel	Drosophila	November	ACTGCTGA	CTACCTGCGGARGGATCA	GAGATCCRTTGYTRAAAGTT	UC Davis
PP1022	PomacePile	HLD1	ITS-Index22_S4	ITS-Index22_S4_L001_R1_001	ITS-Index22_S4_L001_R2_001	2015	mel	Drosophila	November	ACGAAGCA	CTACCTGCGGARGGATCA	GAGATCCRTTGYTRAAAGTT	UC Berkeley
DV53	PomacePile	HLD2	DV16_S2	DV16_S2_L001_R1_001	DV16_S2_L001_R2_001	2016	mel	Drosophila	October	ACGTCAAC	CTACCTGCGGARGGATCA	GAGATCCRTTGYTRAAAGTT	UC Davis
LS65	PomacePile	HLD1	LS16_S4	LS16_S4_L001_R1_001	LS16_S4_L001_R2_001	2016	mel	Drosophila	November	AGTCTGAC	CTACCTGCGGARGGATCA	GAGATCCRTTGYTRAAAGTT	UC Davis
MB65FieldCTL	CTL	CTLNEG	MB16_S3	MB16_S3_L001_R1_001	MB16_S3_L001_R2_001	2016	mel	CTL_field	Control	ACTGAGTC	CTACCTGCGGARGGATCA	GAGATCCRTTGYTRAAAGTT	UC Davis
LS67	PomacePile	HLD1	LS16_S4	LS16_S4_L001_R1_001	LS16_S4_L001_R2_001	2016	mel	Drosophila	November	ACTCGACA	CTACCTGCGGARGGATCA	GAGATCCRTTGYTRAAAGTT	UC Davis
LS66	PomacePile	HLD1	LS16_S4	LS16_S4_L001_R1_001	LS16_S4_L001_R2_001	2016	mel	Drosophila	November	ACGTCTAG	CTACCTGCGGARGGATCA	GAGATCCRTTGYTRAAAGTT	UC Davis
LS61	PomacePile	HLD1	LS16_S4	LS16_S4_L001_R1_001	LS16_S4_L001_R2_001	2016	mel	Drosophila	November	AGCAAGGT	CTACCTGCGGARGGATCA	GAGATCCRTTGYTRAAAGTT	UC Davis
DV58	PomacePile	HLD2	DV16_S2	DV16_S2_L001_R1_001	DV16_S2_L001_R2_001	2016	mel	Drosophila	October	AGCTTGCA	CTACCTGCGGARGGATCA	GAGATCCRTTGYTRAAAGTT	UC Davis
PP1029	PomacePile	HLD1	ITS-Index22_S4	ITS-Index22_S4_L001_R1_001	ITS-Index22_S4_L001_R2_001	2015	mel	Drosophila	November	AGCTGTTG	CTACCTGCGGARGGATCA	GAGATCCRTTGYTRAAAGTT	UC Berkeley
LS62	PomacePile	HLD1	LS16_S4	LS16_S4_L001_R1_001	LS16_S4_L001_R2_001	2016	mel	Drosophila	November	AGCTAGCT	CTACCTGCGGARGGATCA	GAGATCCRTTGYTRAAAGTT	UC Davis
MBextCTL2	CTL	CTLNEG	MB16_S3	MB16_S3_L001_R1_001	MB16_S3_L001_R2_001	2016	mel	CTL_ext	Control	AGCAAGGT	CTACCTGCGGARGGATCA	GAGATCCRTTGYTRAAAGTT	UC Davis
MBextCTL1	CTL	CTLNEG	MB16_S3	MB16_S3_L001_R1_001	MB16_S3_L001_R2_001	2016	mel	CTL_ext	Control	AGTCCTCT	CTACCTGCGGARGGATCA	GAGATCCRTTGYTRAAAGTT	UC Davis
MB11	Fermentation	SCM	MB16_S3	MB16_S3_L001_R1_001	MB16_S3_L001_R2_001	2016	mel	Drosophila	November	ACGTTCGA	CTACCTGCGGARGGATCA	GAGATCCRTTGYTRAAAGTT	UC Davis
CL1022	Cellar	HLD1	ITS-Index22_S4	ITS-Index22_S4_L001_R1_001	ITS-Index22_S4_L001_R2_001	2015	mel	Drosophila	November	ACTGCACA	CTACCTGCGGARGGATCA	GAGATCCRTTGYTRAAAGTT	UC Berkeley
O60	Fermentation	EBO	O16_S1	O16_S1_L001_R1_001	O16_S1_L001_R2_001	2016	mel	Drosophila	October	AGCAAGGT	CTACCTGCGGARGGATCA	GAGATCCRTTGYTRAAAGTT	UC Davis
O61	Fermentation	EBO	O16_S1	O16_S1_L001_R1_001	O16_S1_L001_R2_001	2016	mel	Drosophila	October	AGCTAGCT	CTACCTGCGGARGGATCA	GAGATCCRTTGYTRAAAGTT	UC Davis
LS41	Fermentation	HLD1	LS16_S4	LS16_S4_L001_R1_001	LS16_S4_L001_R2_001	2016	mel	Drosophila	November	ACGTACGT	CTACCTGCGGARGGATCA	GAGATCCRTTGYTRAAAGTT	UC Davis
O64	Fermentation	EBO	O16_S1	O16_S1_L001_R1_001	O16_S1_L001_R2_001	2016	mel	Drosophila	October	AGTCTGAC	CTACCTGCGGARGGATCA	GAGATCCRTTGYTRAAAGTT	UC Davis
O65	Fermentation	EBO	O16_S1	O16_S1_L001_R1_001	O16_S1_L001_R2_001	2016	mel	Drosophila	October	ACGAGAAC	CTACCTGCGGARGGATCA	GAGATCCRTTGYTRAAAGTT	UC Davis
MB17	Fermentation	SCM	MB16_S3	MB16_S3_L001_R1_001	MB16_S3_L001_R2_001	2016	mel	Drosophila	November	AGTCCTGA	CTACCTGCGGARGGATCA	GAGATCCRTTGYTRAAAGTT	UC Davis
O68	Fermentation	EBO	O16_S1	O16_S1_L001_R1_001	O16_S1_L001_R2_001	2016	mel	Drosophila	October	ACTCGACA	CTACCTGCGGARGGATCA	GAGATCCRTTGYTRAAAGTT	UC Davis
MB15	Fermentation	SCM	MB16_S3	MB16_S3_L001_R1_001	MB16_S3_L001_R2_001	2016	mel	Drosophila	November	AGCTGTAC	CTACCTGCGGARGGATCA	GAGATCCRTTGYTRAAAGTT	UC Davis
MB12	Fermentation	SCM	MB16_S3	MB16_S3_L001_R1_001	MB16_S3_L001_R2_001	2016	mel	Drosophila	November	ACTCTGTC	CTACCTGCGGARGGATCA	GAGATCCRTTGYTRAAAGTT	UC Davis
MB13	Fermentation	SCM	MB16_S3	MB16_S3_L001_R1_001	MB16_S3_L001_R2_001	2016	mel	Drosophila	November	ACTGTGAC	CTACCTGCGGARGGATCA	GAGATCCRTTGYTRAAAGTT	UC Davis
MB10	Fermentation	SCM	MB16_S3	MB16_S3_L001_R1_001	MB16_S3_L001_R2_001	2016	mel	Drosophila	November	ACGATGCT	CTACCTGCGGARGGATCA	GAGATCCRTTGYTRAAAGTT	UC Davis
DV47	Cellar	HLD2	DV16_S2	DV16_S2_L001_R1_001	DV16_S2_L001_R2_001	2016	mel	Drosophila	October	ACTGAGTC	CTACCTGCGGARGGATCA	GAGATCCRTTGYTRAAAGTT	UC Davis
ZNL106	Cellar	HLD1	ITS-Index22_S4	ITS-Index22_S4_L001_R1_001	ITS-Index22_S4_L001_R2_001	2015	mel	Drosophila	November	AGCAAGGT	CTACCTGCGGARGGATCA	GAGATCCRTTGYTRAAAGTT	UC Berkeley
MCA2	CTL	CTLPOS	DV16_S2	DV16_S2_L001_R1_001	DV16_S2_L001_R2_001	2016	mel	CTL_mock	October	ACTGGACT	CTACCTGCGGARGGATCA	GAGATCCRTTGYTRAAAGTT	UC Davis
MB59	PomacePile	SCM	MB16_S3	MB16_S3_L001_R1_001	MB16_S3_L001_R2_001	2016	mel	Drosophila	November	AGTCTGTG	CTACCTGCGGARGGATCA	GAGATCCRTTGYTRAAAGTT	UC Davis
DV44	Cellar	HLD2	DV16_S2	DV16_S2_L001_R1_001	DV16_S2_L001_R2_001	2016	mel	Drosophila	October	ACGACATC	CTACCTGCGGARGGATCA	GAGATCCRTTGYTRAAAGTT	UC Davis
MCB2	CTL	CTLPOS	LS16_S4	LS16_S4_L001_R1_001	LS16_S4_L001_R2_001	2016	mel	CTL_mock	Control	AGCTCAAC	CTACCTGCGGARGGATCA	GAGATCCRTTGYTRAAAGTT	UC Davis
DVampCTL1	CTL	CTLNEG	DV16_S2	DV16_S2_L001_R1_001	DV16_S2_L001_R2_001	2016	mel	CTL_PCR	Control	ACTGACAC	CTACCTGCGGARGGATCA	GAGATCCRTTGYTRAAAGTT	UC Davis
PP1037	PomacePile	HLD1	ITS-Index22_S4	ITS-Index22_S4_L001_R1_001	ITS-Index22_S4_L001_R2_001	2015	mel	Drosophila	November	AGCAACCT	CTACCTGCGGARGGATCA	GAGATCCRTTGYTRAAAGTT	UC Berkeley
Plate4.neg	CTL	CTLNEG	ITS-Index22_S4	ITS-Index22_S4_L001_R1_001	ITS-Index22_S4_L001_R2_001	2015	mel	CTL_PCR	Control	AGCTTCCT	CTACCTGCGGARGGATCA	GAGATCCRTTGYTRAAAGTT	UC Berkeley
DV20	Fermentation	HLD2	DV16_S2	DV16_S2_L001_R1_001	DV16_S2_L001_R2_001	2016	mel	Drosophila	October	AGCTGTAC	CTACCTGCGGARGGATCA	GAGATCCRTTGYTRAAAGTT	UC Davis
DV21	Fermentation	HLD2	DV16_S2	DV16_S2_L001_R1_001	DV16_S2_L001_R2_001	2016	mel	Drosophila	October	AGTCCTGA	CTACCTGCGGARGGATCA	GAGATCCRTTGYTRAAAGTT	UC Davis
DV22	Fermentation	HLD2	DV16_S2	DV16_S2_L001_R1_001	DV16_S2_L001_R2_001	2016	mel	Drosophila	October	ACGAAGCA	CTACCTGCGGARGGATCA	GAGATCCRTTGYTRAAAGTT	UC Davis
DV24	Fermentation	HLD2	DV16_S2	DV16_S2_L001_R1_001	DV16_S2_L001_R2_001	2016	mel	Drosophila	October	ACGATGGA	CTACCTGCGGARGGATCA	GAGATCCRTTGYTRAAAGTT	UC Davis
DV25	Fermentation	HLD2	DV16_S2	DV16_S2_L001_R1_001	DV16_S2_L001_R2_001	2016	mel	Drosophila	October	ACGTTGCA	CTACCTGCGGARGGATCA	GAGATCCRTTGYTRAAAGTT	UC Davis
DV26	Cellar	HLD2	DV16_S2	DV16_S2_L001_R1_001	DV16_S2_L001_R2_001	2016	mel	Drosophila	October	ACTGTGTG	CTACCTGCGGARGGATCA	GAGATCCRTTGYTRAAAGTT	UC Davis
OreRrio1	CTL	CTLPOS	ITS-Index22_S4	ITS-Index22_S4_L001_R1_001	ITS-Index22_S4_L001_R2_001	2015	mel	Drosophila	Control	ACTCGACA	CTACCTGCGGARGGATCA	GAGATCCRTTGYTRAAAGTT	UC Berkeley
MF2	CTL	CTLPOS	O16_S1	O16_S1_L001_R1_001	O16_S1_L001_R2_001	2016	mel	Drosophila	Control	ACTCGAGT	CTACCTGCGGARGGATCA	GAGATCCRTTGYTRAAAGTT	UC Davis
DV29	Cellar	HLD2	DV16_S2	DV16_S2_L001_R1_001	DV16_S2_L001_R2_001	2016	mel	Drosophila	October	AGCTGTTG	CTACCTGCGGARGGATCA	GAGATCCRTTGYTRAAAGTT	UC Davis
LS13	Cellar	HLD1	LS16_S4	LS16_S4_L001_R1_001	LS16_S4_L001_R2_001	2016	mel	Drosophila	November	ACGATGCT	CTACCTGCGGARGGATCA	GAGATCCRTTGYTRAAAGTT	UC Davis
LS14	Cellar	HLD1	LS16_S4	LS16_S4_L001_R1_001	LS16_S4_L001_R2_001	2016	mel	Drosophila	November	ACGTTCGA	CTACCTGCGGARGGATCA	GAGATCCRTTGYTRAAAGTT	UC Davis
ZNL1011	Cellar	HLD1	ITS-Index22_S4	ITS-Index22_S4_L001_R1_001	ITS-Index22_S4_L001_R2_001	2015	mel	Drosophila	November	AGTCTGAC	CTACCTGCGGARGGATCA	GAGATCCRTTGYTRAAAGTT	UC Berkeley
DV88	PomacePile	HLD2	LFTO16_S3	LFTO16_S1_L001_R1_001_S3_L001_R1_001	LFTO16_S1_L001_R2_001_S3_L001_R2_001	2016	mel	Drosophila	October	ACGAACGA	CTACCTGCGGARGGATCA	GAGATCCRTTGYTRAAAGTT	UC Davis
O17	PomacePile	EBO	O16_S1	O16_S1_L001_R1_001	O16_S1_L001_R2_001	2016	nonmel	Drosophila	October	AGCTGTAC	CTACCTGCGGARGGATCA	GAGATCCRTTGYTRAAAGTT	UC Davis
O14	PomacePile	EBO	O16_S1	O16_S1_L001_R1_001	O16_S1_L001_R2_001	2016	nonmel	Drosophila	October	ACTGTGAC	CTACCTGCGGARGGATCA	GAGATCCRTTGYTRAAAGTT	UC Davis
O13	PomacePile	EBO	O16_S1	O16_S1_L001_R1_001	O16_S1_L001_R2_001	2016	nonmel	Drosophila	October	ACTCTGTC	CTACCTGCGGARGGATCA	GAGATCCRTTGYTRAAAGTT	UC Davis
MB25	Fermentation	SCM	MB16_S3	MB16_S3_L001_R1_001	MB16_S3_L001_R2_001	2016	mel	Drosophila	November	ACGACAAG	CTACCTGCGGARGGATCA	GAGATCCRTTGYTRAAAGTT	UC Davis
PP1034	PomacePile	HLD1	ITS-Index22_S4	ITS-Index22_S4_L001_R1_001	ITS-Index22_S4_L001_R2_001	2015	mel	Drosophila	November	ACGTACCA	CTACCTGCGGARGGATCA	GAGATCCRTTGYTRAAAGTT	UC Berkeley
MB54	PomacePile	SCM	MB16_S3	MB16_S3_L001_R1_001	MB16_S3_L001_R2_001	2016	mel	Drosophila	November	AGCACAAG	CTACCTGCGGARGGATCA	GAGATCCRTTGYTRAAAGTT	UC Davis
CTL.Field.3.19.15	CTL	CTLNEG	ITS-Index22_S4	ITS-Index22_S4_L001_R1_001	ITS-Index22_S4_L001_R2_001	2015	mel	CTL_field	Control	AGCTACGT	CTACCTGCGGARGGATCA	GAGATCCRTTGYTRAAAGTT	UC Berkeley
O19	PomacePile	EBO	O16_S1	O16_S1_L001_R1_001	O16_S1_L001_R2_001	2016	nonmel	Drosophila	October	ACGAAGCA	CTACCTGCGGARGGATCA	GAGATCCRTTGYTRAAAGTT	UC Davis
O18	PomacePile	EBO	O16_S1	O16_S1_L001_R1_001	O16_S1_L001_R2_001	2016	nonmel	Drosophila	October	AGTCCTGA	CTACCTGCGGARGGATCA	GAGATCCRTTGYTRAAAGTT	UC Davis
Cellar9.1	Cellar	HLD1	ITS-Index22_S4	ITS-Index22_S4_L001_R1_001	ITS-Index22_S4_L001_R2_001	2015	mel	Drosophila	November	ACGAACCT	CTACCTGCGGARGGATCA	GAGATCCRTTGYTRAAAGTT	UC Berkeley
PP108	PomacePile	HLD1	ITS-Index22_S4	ITS-Index22_S4_L001_R1_001	ITS-Index22_S4_L001_R2_001	2015	mel	Drosophila	November	ACGAACGA	CTACCTGCGGARGGATCA	GAGATCCRTTGYTRAAAGTT	UC Berkeley
PP109	PomacePile	HLD1	ITS-Index22_S4	ITS-Index22_S4_L001_R1_001	ITS-Index22_S4_L001_R2_001	2015	mel	Drosophila	November	ACGATGCT	CTACCTGCGGARGGATCA	GAGATCCRTTGYTRAAAGTT	UC Berkeley
PP1028	PomacePile	HLD1	ITS-Index22_S4	ITS-Index22_S4_L001_R1_001	ITS-Index22_S4_L001_R2_001	2015	mel	Drosophila	November	AGCATGCT	CTACCTGCGGARGGATCA	GAGATCCRTTGYTRAAAGTT	UC Berkeley
DV5	Fermentation	HLD2	DV16_S2	DV16_S2_L001_R1_001	DV16_S2_L001_R2_001	2016	mel	Drosophila	October	ACGATCGT	CTACCTGCGGARGGATCA	GAGATCCRTTGYTRAAAGTT	UC Davis
LS8	Cellar	HLD1	LS16_S4	LS16_S4_L001_R1_001	LS16_S4_L001_R2_001	2016	mel	Drosophila	November	AGCATCCA	CTACCTGCGGARGGATCA	GAGATCCRTTGYTRAAAGTT	UC Davis
PP106	PomacePile	HLD1	ITS-Index22_S4	ITS-Index22_S4_L001_R1_001	ITS-Index22_S4_L001_R2_001	2015	mel	Drosophila	November	AGCTGAAG	CTACCTGCGGARGGATCA	GAGATCCRTTGYTRAAAGTT	UC Berkeley
PP107	PomacePile	HLD1	ITS-Index22_S4	ITS-Index22_S4_L001_R1_001	ITS-Index22_S4_L001_R2_001	2015	mel	Drosophila	November	AGTCCTCT	CTACCTGCGGARGGATCA	GAGATCCRTTGYTRAAAGTT	UC Berkeley
PP1010	PomacePile	HLD1	ITS-Index22_S4	ITS-Index22_S4_L001_R1_001	ITS-Index22_S4_L001_R2_001	2015	mel	Drosophila	November	ACGTTCGA	CTACCTGCGGARGGATCA	GAGATCCRTTGYTRAAAGTT	UC Berkeley
PP102	PomacePile	HLD1	ITS-Index22_S4	ITS-Index22_S4_L001_R1_001	ITS-Index22_S4_L001_R2_001	2015	mel	Drosophila	November	ACTCTGAG	CTACCTGCGGARGGATCA	GAGATCCRTTGYTRAAAGTT	UC Berkeley
DV51	Cellar	HLD2	DV16_S2	DV16_S2_L001_R1_001	DV16_S2_L001_R2_001	2016	mel	Drosophila	October	AGTCGTCA	CTACCTGCGGARGGATCA	GAGATCCRTTGYTRAAAGTT	UC Davis
OreR.R1	CTL	CTLPOS	LFTO16_S3	LFTO16_S1_L001_R1_001_S3_L001_R1_001	LFTO16_S1_L001_R2_001_S3_L001_R2_001	2016	mel	Drosophila	Control	ACTCGAGT	CTACCTGCGGARGGATCA	GAGATCCRTTGYTRAAAGTT	UC Davis
DV32	Cellar	HLD2	DV16_S2	DV16_S2_L001_R1_001	DV16_S2_L001_R2_001	2016	mel	Drosophila	October	ACGTACCA	CTACCTGCGGARGGATCA	GAGATCCRTTGYTRAAAGTT	UC Davis
OreR.R3	CTL	CTLPOS	MB16_S3	MB16_S3_L001_R1_001	MB16_S3_L001_R2_001	2016	mel	Drosophila	Control	ACTCGAGT	CTACCTGCGGARGGATCA	GAGATCCRTTGYTRAAAGTT	UC Davis
OreR.R2	CTL	CTLPOS	LS16_S4	LS16_S4_L001_R1_001	LS16_S4_L001_R2_001	2016	mel	Drosophila	Control	ACGTCTTC	CTACCTGCGGARGGATCA	GAGATCCRTTGYTRAAAGTT	UC Davis
DV37	Cellar	HLD2	DV16_S2	DV16_S2_L001_R1_001	DV16_S2_L001_R2_001	2016	mel	Drosophila	October	AGCAACCT	CTACCTGCGGARGGATCA	GAGATCCRTTGYTRAAAGTT	UC Davis
DV35	Cellar	HLD2	DV16_S2	DV16_S2_L001_R1_001	DV16_S2_L001_R2_001	2016	mel	Drosophila	October	ACTGAGAG	CTACCTGCGGARGGATCA	GAGATCCRTTGYTRAAAGTT	UC Davis
DV34	Cellar	HLD2	DV16_S2	DV16_S2_L001_R1_001	DV16_S2_L001_R2_001	2016	mel	Drosophila	October	ACTCACTC	CTACCTGCGGARGGATCA	GAGATCCRTTGYTRAAAGTT	UC Davis
DV9	Fermentation	HLD2	DV16_S2	DV16_S2_L001_R1_001	DV16_S2_L001_R2_001	2016	mel	Drosophila	October	ACTGTCTC	CTACCTGCGGARGGATCA	GAGATCCRTTGYTRAAAGTT	UC Davis
DV38	Cellar	HLD2	DV16_S2	DV16_S2_L001_R1_001	DV16_S2_L001_R2_001	2016	mel	Drosophila	October	AGCATGGA	CTACCTGCGGARGGATCA	GAGATCCRTTGYTRAAAGTT	UC Davis
ZNL103	Cellar	HLD1	ITS-Index22_S4	ITS-Index22_S4_L001_R1_001	ITS-Index22_S4_L001_R2_001	2015	mel	Drosophila	November	ACTCCTGT	CTACCTGCGGARGGATCA	GAGATCCRTTGYTRAAAGTT	UC Berkeley
PP103	PomacePile	HLD1	ITS-Index22_S4	ITS-Index22_S4_L001_R1_001	ITS-Index22_S4_L001_R2_001	2015	mel	Drosophila	November	ACTGTCTC	CTACCTGCGGARGGATCA	GAGATCCRTTGYTRAAAGTT	UC Berkeley
PP1011	PomacePile	HLD1	ITS-Index22_S4	ITS-Index22_S4_L001_R1_001	ITS-Index22_S4_L001_R2_001	2015	mel	Drosophila	November	ACTCTGTC	CTACCTGCGGARGGATCA	GAGATCCRTTGYTRAAAGTT	UC Berkeley
MC3	CTL	CTLPOS	ITS-Index22_S4	ITS-Index22_S4_L001_R1_001	ITS-Index22_S4_L001_R2_001	2015	mel	CTL_mock	Control	AGCTAGGA	CTACCTGCGGARGGATCA	GAGATCCRTTGYTRAAAGTT	UC Berkeley
MC2	CTL	CTLPOS	ITS-Index22_S4	ITS-Index22_S4_L001_R1_001	ITS-Index22_S4_L001_R2_001	2015	mel	CTL_mock	Control	AGCACAAG	CTACCTGCGGARGGATCA	GAGATCCRTTGYTRAAAGTT	UC Berkeley
LS19	Cellar	HLD1	LS16_S4	LS16_S4_L001_R1_001	LS16_S4_L001_R2_001	2016	mel	Drosophila	November	AGTCCTGA	CTACCTGCGGARGGATCA	GAGATCCRTTGYTRAAAGTT	UC Davis
CL109	Cellar	HLD1	ITS-Index22_S4	ITS-Index22_S4_L001_R1_001	ITS-Index22_S4_L001_R2_001	2015	mel	Drosophila	November	AGCAACGA	CTACCTGCGGARGGATCA	GAGATCCRTTGYTRAAAGTT	UC Berkeley
CL108	Cellar	HLD1	ITS-Index22_S4	ITS-Index22_S4_L001_R1_001	ITS-Index22_S4_L001_R2_001	2015	mel	Drosophila	November	ACTGAGTC	CTACCTGCGGARGGATCA	GAGATCCRTTGYTRAAAGTT	UC Berkeley
DV8	Fermentation	HLD2	DV16_S2	DV16_S2_L001_R1_001	DV16_S2_L001_R2_001	2016	mel	Drosophila	October	ACTCTGAG	CTACCTGCGGARGGATCA	GAGATCCRTTGYTRAAAGTT	UC Davis
ZNL107	Cellar	HLD1	ITS-Index22_S4	ITS-Index22_S4_L001_R1_001	ITS-Index22_S4_L001_R2_001	2015	mel	Drosophila	November	AGCTAGCT	CTACCTGCGGARGGATCA	GAGATCCRTTGYTRAAAGTT	UC Berkeley
CL106	Cellar	HLD1	ITS-Index22_S4	ITS-Index22_S4_L001_R1_001	ITS-Index22_S4_L001_R2_001	2015	mel	Drosophila	November	ACTCAGAC	CTACCTGCGGARGGATCA	GAGATCCRTTGYTRAAAGTT	UC Berkeley
CL105	Cellar	HLD1	ITS-Index22_S4	ITS-Index22_S4_L001_R1_001	ITS-Index22_S4_L001_R2_001	2015	mel	Drosophila	November	ACGTACGT	CTACCTGCGGARGGATCA	GAGATCCRTTGYTRAAAGTT	UC Berkeley
CL104	Cellar	HLD1	ITS-Index22_S4	ITS-Index22_S4_L001_R1_001	ITS-Index22_S4_L001_R2_001	2015	mel	Drosophila	November	ACGACATC	CTACCTGCGGARGGATCA	GAGATCCRTTGYTRAAAGTT	UC Berkeley
OextCTL	CTL	CTLNEG	O16_S1	O16_S1_L001_R1_001	O16_S1_L001_R2_001	2016	mel	CTL_ext	Control	AGCTTGCA	CTACCTGCGGARGGATCA	GAGATCCRTTGYTRAAAGTT	UC Davis
DV28	Cellar	HLD2	DV16_S2	DV16_S2_L001_R1_001	DV16_S2_L001_R2_001	2016	mel	Drosophila	October	AGCATGCT	CTACCTGCGGARGGATCA	GAGATCCRTTGYTRAAAGTT	UC Davis
DV59	PomacePile	HLD2	DV16_S2	DV16_S2_L001_R1_001	DV16_S2_L001_R2_001	2016	mel	Drosophila	October	AGTCGTGT	CTACCTGCGGARGGATCA	GAGATCCRTTGYTRAAAGTT	UC Davis
MC1	CTL	CTLPOS	ITS-Index22_S4	ITS-Index22_S4_L001_R1_001	ITS-Index22_S4_L001_R2_001	2015	mel	CTL_mock	Control	ACTGCTGA	CTACCTGCGGARGGATCA	GAGATCCRTTGYTRAAAGTT	UC Berkeley
MB70	PomacePile	SCM	MB16_S3	MB16_S3_L001_R1_001	MB16_S3_L001_R2_001	2016	mel	Drosophila	November	AGTCGTCA	CTACCTGCGGARGGATCA	GAGATCCRTTGYTRAAAGTT	UC Davis
DV30	Cellar	HLD2	DV16_S2	DV16_S2_L001_R1_001	DV16_S2_L001_R2_001	2016	mel	Drosophila	October	AGTCGACT	CTACCTGCGGARGGATCA	GAGATCCRTTGYTRAAAGTT	UC Davis
DV31	Cellar	HLD2	DV16_S2	DV16_S2_L001_R1_001	DV16_S2_L001_R2_001	2016	mel	Drosophila	October	ACGACAAG	CTACCTGCGGARGGATCA	GAGATCCRTTGYTRAAAGTT	UC Davis
LS15	Cellar	HLD1	LS16_S4	LS16_S4_L001_R1_001	LS16_S4_L001_R2_001	2016	mel	Drosophila	November	ACTCTGTC	CTACCTGCGGARGGATCA	GAGATCCRTTGYTRAAAGTT	UC Davis
DV86	PomacePile	HLD2	LFTO16_S3	LFTO16_S1_L001_R1_001_S3_L001_R1_001	LFTO16_S1_L001_R2_001_S3_L001_R2_001	2016	mel	Drosophila	October	AGCTGAAG	CTACCTGCGGARGGATCA	GAGATCCRTTGYTRAAAGTT	UC Davis
DV87	PomacePile	HLD2	LFTO16_S3	LFTO16_S1_L001_R1_001_S3_L001_R1_001	LFTO16_S1_L001_R2_001_S3_L001_R2_001	2016	mel	Drosophila	October	AGTCCTCT	CTACCTGCGGARGGATCA	GAGATCCRTTGYTRAAAGTT	UC Davis
DV85	PomacePile	HLD2	LFTO16_S3	LFTO16_S1_L001_R1_001_S3_L001_R1_001	LFTO16_S1_L001_R2_001_S3_L001_R2_001	2016	mel	Drosophila	October	AGCATCCA	CTACCTGCGGARGGATCA	GAGATCCRTTGYTRAAAGTT	UC Davis
MB9	Fermentation	SCM	MB16_S3	MB16_S3_L001_R1_001	MB16_S3_L001_R2_001	2016	mel	Drosophila	November	ACGAACGA	CTACCTGCGGARGGATCA	GAGATCCRTTGYTRAAAGTT	UC Davis
DV80	PomacePile	HLD2	LFTO16_S3	LFTO16_S1_L001_R1_001_S3_L001_R1_001	LFTO16_S1_L001_R2_001_S3_L001_R2_001	2016	mel	Drosophila	October	ACTCTGAG	CTACCTGCGGARGGATCA	GAGATCCRTTGYTRAAAGTT	UC Davis
Cellar9.4	Cellar	HLD1	ITS-Index22_S4	ITS-Index22_S4_L001_R1_001	ITS-Index22_S4_L001_R2_001	2015	mel	Drosophila	November	ACGTTCCT	CTACCTGCGGARGGATCA	GAGATCCRTTGYTRAAAGTT	UC Berkeley
MB4	Fermentation	SCM	MB16_S3	MB16_S3_L001_R1_001	MB16_S3_L001_R2_001	2016	mel	Drosophila	November	ACGTTCCT	CTACCTGCGGARGGATCA	GAGATCCRTTGYTRAAAGTT	UC Davis
MB5	Fermentation	SCM	MB16_S3	MB16_S3_L001_R1_001	MB16_S3_L001_R2_001	2016	mel	Drosophila	November	ACTCTGAG	CTACCTGCGGARGGATCA	GAGATCCRTTGYTRAAAGTT	UC Davis
MB6	Fermentation	SCM	MB16_S3	MB16_S3_L001_R1_001	MB16_S3_L001_R2_001	2016	mel	Drosophila	November	ACTGTCTC	CTACCTGCGGARGGATCA	GAGATCCRTTGYTRAAAGTT	UC Davis
MB7	Fermentation	SCM	MB16_S3	MB16_S3_L001_R1_001	MB16_S3_L001_R2_001	2016	mel	Drosophila	November	AGCATCCA	CTACCTGCGGARGGATCA	GAGATCCRTTGYTRAAAGTT	UC Davis
MB64	PomacePile	SCM	MB16_S3	MB16_S3_L001_R1_001	MB16_S3_L001_R2_001	2016	mel	Drosophila	November	ACTCAGAC	CTACCTGCGGARGGATCA	GAGATCCRTTGYTRAAAGTT	UC Davis
MB1	Fermentation	SCM	MB16_S3	MB16_S3_L001_R1_001	MB16_S3_L001_R2_001	2016	mel	Drosophila	November	ACGAACCT	CTACCTGCGGARGGATCA	GAGATCCRTTGYTRAAAGTT	UC Davis
MB2	Fermentation	SCM	MB16_S3	MB16_S3_L001_R1_001	MB16_S3_L001_R2_001	2016	mel	Drosophila	November	ACGATCGT	CTACCTGCGGARGGATCA	GAGATCCRTTGYTRAAAGTT	UC Davis
DV89	PomacePile	HLD2	LFTO16_S3	LFTO16_S1_L001_R1_001_S3_L001_R1_001	LFTO16_S1_L001_R2_001_S3_L001_R2_001	2016	mel	Drosophila	October	ACGATGCT	CTACCTGCGGARGGATCA	GAGATCCRTTGYTRAAAGTT	UC Davis
O39	PomacePile	EBO	O16_S1	O16_S1_L001_R1_001	O16_S1_L001_R2_001	2016	nonmel	Drosophila	October	ACGTACGT	CTACCTGCGGARGGATCA	GAGATCCRTTGYTRAAAGTT	UC Davis
O38	PomacePile	EBO	O16_S1	O16_S1_L001_R1_001	O16_S1_L001_R2_001	2016	nonmel	Drosophila	October	ACGACATC	CTACCTGCGGARGGATCA	GAGATCCRTTGYTRAAAGTT	UC Davis
MB18	Fermentation	SCM	MB16_S3	MB16_S3_L001_R1_001	MB16_S3_L001_R2_001	2016	mel	Drosophila	November	ACGAAGCA	CTACCTGCGGARGGATCA	GAGATCCRTTGYTRAAAGTT	UC Davis
OreR24	CTL	CTLPOS	ITS-Index22_S4	ITS-Index22_S4_L001_R1_001	ITS-Index22_S4_L001_R2_001	2015	mel	Drosophila	Control	AGTCGTGT	CTACCTGCGGARGGATCA	GAGATCCRTTGYTRAAAGTT	UC Berkeley
O12	PomacePile	EBO	O16_S1	O16_S1_L001_R1_001	O16_S1_L001_R2_001	2016	mel	Drosophila	October	ACGTTCGA	CTACCTGCGGARGGATCA	GAGATCCRTTGYTRAAAGTT	UC Davis
PP105	PomacePile	HLD1	ITS-Index22_S4	ITS-Index22_S4_L001_R1_001	ITS-Index22_S4_L001_R2_001	2015	mel	Drosophila	November	AGCATCCA	CTACCTGCGGARGGATCA	GAGATCCRTTGYTRAAAGTT	UC Berkeley
O33	PomacePile	EBO	O16_S1	O16_S1_L001_R1_001	O16_S1_L001_R2_001	2016	nonmel	Drosophila	October	ACTGAGAG	CTACCTGCGGARGGATCA	GAGATCCRTTGYTRAAAGTT	UC Davis
O32	PomacePile	EBO	O16_S1	O16_S1_L001_R1_001	O16_S1_L001_R2_001	2016	nonmel	Drosophila	October	ACTCACTC	CTACCTGCGGARGGATCA	GAGATCCRTTGYTRAAAGTT	UC Davis
O35	PomacePile	EBO	O16_S1	O16_S1_L001_R1_001	O16_S1_L001_R2_001	2016	nonmel	Drosophila	October	AGCATGGA	CTACCTGCGGARGGATCA	GAGATCCRTTGYTRAAAGTT	UC Davis
O34	PomacePile	EBO	O16_S1	O16_S1_L001_R1_001	O16_S1_L001_R2_001	2016	nonmel	Drosophila	October	AGCAACCT	CTACCTGCGGARGGATCA	GAGATCCRTTGYTRAAAGTT	UC Davis
O37	PomacePile	EBO	O16_S1	O16_S1_L001_R1_001	O16_S1_L001_R2_001	2016	nonmel	Drosophila	October	AGTCGAGA	CTACCTGCGGARGGATCA	GAGATCCRTTGYTRAAAGTT	UC Davis
O36	PomacePile	EBO	O16_S1	O16_S1_L001_R1_001	O16_S1_L001_R2_001	2016	nonmel	Drosophila	October	AGCTTCCT	CTACCTGCGGARGGATCA	GAGATCCRTTGYTRAAAGTT	UC Davis
MB69	PomacePile	SCM	MB16_S3	MB16_S3_L001_R1_001	MB16_S3_L001_R2_001	2016	mel	Drosophila	November	AGCTTCGA	CTACCTGCGGARGGATCA	GAGATCCRTTGYTRAAAGTT	UC Davis
CL102	Cellar	HLD1	ITS-Index22_S4	ITS-Index22_S4_L001_R1_001	ITS-Index22_S4_L001_R2_001	2015	mel	Drosophila	November	AGTCGAGA	CTACCTGCGGARGGATCA	GAGATCCRTTGYTRAAAGTT	UC Berkeley
MB67	PomacePile	SCM	MB16_S3	MB16_S3_L001_R1_001	MB16_S3_L001_R2_001	2016	mel	Drosophila	November	AGCTACCA	CTACCTGCGGARGGATCA	GAGATCCRTTGYTRAAAGTT	UC Davis
MB66	PomacePile	SCM	MB16_S3	MB16_S3_L001_R1_001	MB16_S3_L001_R2_001	2016	mel	Drosophila	November	AGCAACGA	CTACCTGCGGARGGATCA	GAGATCCRTTGYTRAAAGTT	UC Davis
LS18	Cellar	HLD1	LS16_S4	LS16_S4_L001_R1_001	LS16_S4_L001_R2_001	2016	mel	Drosophila	November	AGCTGTAC	CTACCTGCGGARGGATCA	GAGATCCRTTGYTRAAAGTT	UC Davis
CL1014	Cellar	HLD1	ITS-Index22_S4	ITS-Index22_S4_L001_R1_001	ITS-Index22_S4_L001_R2_001	2015	mel	Drosophila	November	ACGACTAC	CTACCTGCGGARGGATCA	GAGATCCRTTGYTRAAAGTT	UC Berkeley
MB63	PomacePile	SCM	MB16_S3	MB16_S3_L001_R1_001	MB16_S3_L001_R2_001	2016	mel	Drosophila	November	ACGTACGT	CTACCTGCGGARGGATCA	GAGATCCRTTGYTRAAAGTT	UC Davis
MB61	PomacePile	SCM	LFTO16_S3	LFTO16_S1_L001_R1_001_S3_L001_R1_001	LFTO16_S1_L001_R2_001_S3_L001_R2_001	2016	mel	Drosophila	November	ACTCTGTC	CTACCTGCGGARGGATCA	GAGATCCRTTGYTRAAAGTT	UC Davis
MB60	PomacePile	SCM	LFTO16_S3	LFTO16_S1_L001_R1_001_S3_L001_R1_001	LFTO16_S1_L001_R2_001_S3_L001_R2_001	2016	mel	Drosophila	November	ACGTTCGA	CTACCTGCGGARGGATCA	GAGATCCRTTGYTRAAAGTT	UC Davis
Cellar9.3	Cellar	HLD1	ITS-Index22_S4	ITS-Index22_S4_L001_R1_001	ITS-Index22_S4_L001_R2_001	2016	nonmel	Drosophila	September	ACGATCGT	CTACCTGCGGARGGATCA	GAGATCCRTTGYTRAAAGTT	UC Davis
